# Supplementary material for: Targeting histone acetylation to overcome drug resistance in the parasite Trichomonas vaginalis
Source: bioRxiv. 2025 Jan 7:2025.01.07.631743. Preprint. [Version 1] doi: 10.1101/2025.01.07.631743 (PMC11741363; doi:10.1101/2025.01.07.631743)
Supplement: Supplement 1 [file media-1.xlsx]

## Sheet: control vs MTZ
Supplementary Dataset 2. Differentially expressed genes between B7268 control and treated with metronidazole
GeneID	Product Description	log2FoldChange	padj	Genomic Location (Gene)
TVAGG3_0001050	GTPase protein	1.97991	3.23302e-15	CM044620:204,110..204,688(-)	upregulated
TVAGG3_0001060	amino acid transmembrane transporter protein	1.1635	1.9983e-07	CM044620:204,870..206,144(+)	upregulated
TVAGG3_0002430	unspecified product	2.04359	0.0353391	CM044620:430,396..430,716(+)	upregulated
TVAGG3_0002760	armadillo (ARM) repeat-containing protein family	1.21601	0.0301576	CM044620:473,715..476,162(+)	upregulated
TVAGG3_0003340	G-quadruplex RNA binding	1.09377	7.91331e-07	CM044620:590,176..591,186(-)	upregulated
TVAGG3_0004540	armadillo (ARM) repeat-containing protein family	1.10359	0.0195712	CM044620:778,908..780,443(+)	upregulated
TVAGG3_0005080	IQ calmodulin-binding motif family protein [Source:UniProtKB/TrEMBL;Acc:A2ELI2]	1.69012	5.14263e-17	CM044620:857,997..858,491(-)	upregulated
TVAGG3_0005120	DegT/DnrJ/EryC1/StrS aminotransferase family	1.46561	8.50909e-06	CM044620:869,555..870,241(-)	upregulated
TVAGG3_0005170	RNA polymerase II transcription regulator recruiting protein	1.07901	0.0205316	CM044620:881,109..881,876(+)	upregulated
TVAGG3_0005230	RNA polymerase II transcription regulator recruiting protein	2.13813	7.88286e-10	CM044620:890,640..891,098(+)	upregulated
TVAGG3_0005500	Tetraspanin family protein [Source:UniProtKB/TrEMBL;Acc:A2ELF8]	1.27019	0.0033589	CM044620:925,792..926,439(+)	upregulated
TVAGG3_0005660	unspecified product	1.4097	4.46161e-10	CM044620:960,168..961,043(+)	upregulated
TVAGG3_0006550	oxidoreductase activity, acting on NAD(P)H, oxygen as acceptor	1.74973	1.97153e-12	CM044620:1,088,060..1,088,632(+)	upregulated
TVAGG3_0006560	proline-rich extensin signature family	1.26407	4.05101e-07	CM044620:1,088,927..1,089,475(-)	upregulated
TVAGG3_0007320	homeodomain-like family	1.92929	3.4718e-21	CM044620:1,215,546..1,216,847(-)	upregulated
TVAGG3_0007330	spectrin binding	1.17105	4.30841e-05	CM044620:1,217,681..1,219,081(-)	upregulated
TVAGG3_0007360	multi antimicrobial extrusion (MatE) family	1.04839	0.00681616	CM044620:1,221,490..1,222,914(+)	upregulated
TVAGG3_0008200	unspecified product	4.80511	1.49475e-05	CM044620:1,397,798..1,398,082(+)	upregulated
TVAGG3_0010660	glycoprotein 38 family	1.22153	1.7585e-08	CM044620:1,738,524..1,739,672(-)	upregulated
TVAGG3_0010670	unspecified product	1.30795	7.30739e-10	CM044620:1,740,996..1,742,783(+)	upregulated
TVAGG3_0010680	unspecified product	1.16244	9.81084e-05	CM044620:1,742,820..1,743,272(+)	upregulated
TVAGG3_0011590	unspecified product	1.31761	8.62929e-05	CM044620:1,867,876..1,869,987(+)	upregulated
TVAGG3_0011920	Ubiquitin-like domain-containing protein [Source:UniProtKB/TrEMBL;Acc:A2DZJ0]	1.07118	6.61413e-11	CM044620:1,965,759..1,966,328(+)	upregulated
TVAGG3_0012080	ubiquitinyl hydrolase protein	1.08215	6.65949e-10	CM044620:1,990,410..1,997,258(-)	upregulated
TVAGG3_0012670	unspecified product	4.53988	0.0266124	CM044620:2,092,335..2,092,709(-)	upregulated
TVAGG3_0012680	unspecified product	3.29388	0.0259628	CM044620:2,093,023..2,093,373(+)	upregulated
TVAGG3_0013680	spectrin binding	1.55918	1.64307e-20	CM044620:2,248,870..2,250,198(-)	upregulated
TVAGG3_0013710	RNA polymerase II transcription regulator recruiting protein	2.01402	2.083e-06	CM044620:2,254,204..2,254,698(-)	upregulated
TVAGG3_0013740	putative DNA polymerase theta	1.20312	1.65023e-07	CM044620:2,269,275..2,271,848(-)	upregulated
TVAGG3_0013860	unspecified product	1.23368	0.000600169	CM044620:2,293,034..2,293,339(-)	upregulated
TVAGG3_0014020	cysteine-type peptidase protein	1.1988	0.00277166	CM044620:2,321,610..2,322,572(-)	upregulated
TVAGG3_0014030	leucine-rich repeats (6 copies)-containing protein	4.0004	1.43833e-19	CM044620:2,322,830..2,326,018(-)	upregulated
TVAGG3_0014810	m7G(5')pppN diphosphatase protein	2.21355	7.67858e-09	CM044620:2,455,321..2,456,106(-)	upregulated
TVAGG3_0017470	HEAT repeat family protein [Source:UniProtKB/TrEMBL;Acc:A2FPE8]	1.6355	8.99324e-09	CM044620:2,838,205..2,842,221(-)	upregulated
TVAGG3_0017490	glycoprotein 38 family	2.97081	9.67801e-11	CM044620:2,844,247..2,845,248(-)	upregulated
TVAGG3_0017630	unspecified product	4.90556	0.0190002	CM044620:2,867,101..2,867,430(+)	upregulated
TVAGG3_0018160	protease family	1.53113	2.03419e-05	CM044620:2,958,771..2,959,409(-)	upregulated
TVAGG3_0018440	unspecified product	3.40497	0.0143803	CM044620:2,998,118..2,998,695(+)	upregulated
TVAGG3_0019880	nuclear-transcribed mRNA catabolic process, no-go decay	1.03751	4.4613e-05	CM044620:3,259,887..3,260,915(-)	upregulated
TVAGG3_0019930	thioesterase/thiol ester dehydrase-isomerase family	2.23313	8.06177e-05	CM044620:3,272,852..3,273,109(+)	upregulated
TVAGG3_0019940	breast cancer type 2 susceptibility protein (BRCA2) family	2.46264	8.08961e-12	CM044620:3,273,602..3,278,596(+)	upregulated
TVAGG3_0025840	unspecified product	1.88681	7.0098e-22	CM044620:4,084,110..4,084,919(+)	upregulated
TVAGG3_0028470	RNA polymerase II transcription regulator recruiting protein	2.37663	3.84142e-06	CM044620:4,429,394..4,429,882(-)	upregulated
TVAGG3_0030680	RNA polymerase II transcription regulator recruiting protein	1.28295	2.38575e-06	CM044620:4,708,009..4,708,407(-)	upregulated
TVAGG3_0030690	P-loop containing nucleoside triphosphate hydrolases family	1.45258	1.08851e-11	CM044620:4,709,176..4,709,754(-)	upregulated
TVAGG3_0032720	cysteine-type peptidase protein	1.4104	0.000272267	CM044620:5,018,748..5,019,665(+)	upregulated
TVAGG3_0033920	23S ribosomal RNA	2.17233	0.0228989	CM044620:5,211,798..5,214,562(-)	upregulated
TVAGG3_0034020	23S ribosomal RNA	1.69378	0.0498823	CM044620:5,230,985..5,233,747(+)	upregulated
TVAGG3_0034080	23S ribosomal RNA	2.31422	0.0170103	CM044620:5,243,635..5,246,389(+)	upregulated
TVAGG3_0034110	23S ribosomal RNA	1.67082	0.028683	CM044620:5,249,956..5,252,720(+)	upregulated
TVAGG3_0035150	glutaredoxin domain-containing protein	3.89702	8.16891e-09	CM044620:5,441,038..5,441,217(+)	upregulated
TVAGG3_0035340	unspecified product	1.08951	2.89604e-07	CM044620:5,470,435..5,471,913(-)	upregulated
TVAGG3_0035380	helicase protein	1.44215	0.00285458	CM044620:5,482,674..5,486,774(+)	upregulated
TVAGG3_0036440	calcium-dependent cysteine-type endopeptidase protein	1.12518	8.09588e-08	CM044620:5,681,566..5,683,491(-)	upregulated
TVAGG3_0036470	positive regulation of histone acetylation	1.90266	1.9313e-09	CM044620:5,688,136..5,689,341(-)	upregulated
TVAGG3_0037180	inner membrane transporter family	1.7458	3.72908e-07	CM044620:5,804,078..5,805,061(+)	upregulated
TVAGG3_0037980	protein deglutamylation	1.55969	1.06965e-06	CM044620:5,910,610..5,912,187(+)	upregulated
TVAGG3_0037990	spectrin binding	2.9826	7.92035e-19	CM044620:5,912,601..5,913,395(-)	upregulated
TVAGG3_0038160	protein CBG06246 family	1.45853	7.18595e-12	CM044620:5,947,387..5,949,231(-)	upregulated
TVAGG3_0038470	SAM domain-containing protein [Source:UniProtKB/TrEMBL;Acc:A2F8B5]	1.78	0.0006135	CM044620:5,985,651..5,985,992(+)	upregulated
TVAGG3_0038540	histone ubiquitination	2.17275	1.56118e-13	CM044620:5,999,249..5,999,692(-)	upregulated
TVAGG3_0038610	unspecified product	1.31003	0.0120521	CM044620:6,008,269..6,008,619(+)	upregulated
TVAGG3_0039970	protein ubiquitination	1.67603	3.17154e-15	CM044620:6,165,025..6,166,248(+)	upregulated
TVAGG3_0039980	dolichyl-phosphate-mannose-protein mannosyltransferase protein	1.17803	2.59221e-07	CM044620:6,166,630..6,168,081(+)	upregulated
TVAGG3_0039990	unspecified product	2.82237	3.41971e-46	CM044620:6,168,672..6,170,438(-)	upregulated
TVAGG3_0040050	leucine-rich repeats (6 copies)-containing protein	1.46396	0.00123623	CM044620:6,196,859..6,199,795(+)	upregulated
TVAGG3_0040170	regulation of choline O-acetyltransferase protein	1.03436	1.14021e-06	CM044620:6,211,233..6,213,086(+)	upregulated
TVAGG3_0040270	dipeptidyl peptidase III-related family	1.19735	1.09448e-05	CM044620:6,225,250..6,227,289(+)	upregulated
TVAGG3_0040290	proteasome regulatory particle assembly	1.14812	4.25315e-05	CM044620:6,228,290..6,228,580(-)	upregulated
TVAGG3_0040310	unspecified product	1.42053	7.88764e-06	CM044620:6,231,608..6,232,921(+)	upregulated
TVAGG3_0040560	GTPase protein	2.07587	0.0035986	CM044620:6,274,799..6,275,410(-)	upregulated
TVAGG3_0040650	guanylate cyclase protein	1.02398	2.16503e-06	CM044620:6,296,893..6,301,599(-)	upregulated
TVAGG3_0040660	Interferon-related developmental regulator (IFRD) family	1.53446	5.28762e-09	CM044620:6,302,706..6,303,929(-)	upregulated
TVAGG3_0042330	phosphoglycolate phosphatase protein	1.27059	0.000397143	CM044620:6,584,109..6,584,624(-)	upregulated
TVAGG3_0042600	unspecified product	3.94317	0.0355901	CM044620:6,626,266..6,626,367(+)	upregulated
TVAGG3_0043000	DNA polymerase zeta catalytic subunit family	1.89022	1.57961e-08	CM044620:6,672,957..6,675,755(-)	upregulated
TVAGG3_0043280	unspecified product	1.05013	0.0315734	CM044620:6,725,490..6,726,260(-)	upregulated
TVAGG3_0043490	Viral A-type inclusion protein [Source:UniProtKB/TrEMBL;Acc:A2E9S6]	1.20465	1.33192e-06	CM044620:6,763,173..6,765,398(-)	upregulated
TVAGG3_0043640	unspecified product	1.51149	0.000617157	CM044620:6,788,876..6,789,445(+)	upregulated
TVAGG3_0043950	transcription-initiator DNA-binding domain ibd family	1.68097	7.85261e-09	CM044620:6,844,469..6,845,119(+)	upregulated
TVAGG3_0044040	exportin 1/5 family	1.66754	1.14566e-16	CM044620:6,864,460..6,867,393(+)	upregulated
TVAGG3_0044610	Gamma-gliadin [Source:UniProtKB/TrEMBL;Acc:A2HIN0]	4.14665	0.000551962	CM044620:6,957,420..6,958,034(+)	upregulated
TVAGG3_0045140	UPSET, isoform A family	1.08556	2.56547e-08	CM044620:7,042,937..7,044,982(+)	upregulated
TVAGG3_0045210	AP-4-A phosphorylase II family	1.43916	3.31556e-13	CM044620:7,057,769..7,058,554(-)	upregulated
TVAGG3_0045220	ubiquitin-like family	1.34198	3.67311e-05	CM044620:7,059,327..7,060,484(+)	upregulated
TVAGG3_0045240	unspecified product	2.0202	8.38584e-25	CM044620:7,064,317..7,065,138(+)	upregulated
TVAGG3_0045990	spectrin binding	2.16244	8.80986e-19	CM044620:7,180,724..7,182,310(-)	upregulated
TVAGG3_0046140	armadillo (ARM) repeat-containing protein family	1.80845	0.000372126	CM044620:7,202,224..7,204,989(-)	upregulated
TVAGG3_0046450	helicase protein	1.92596	0.00149913	CM044620:7,243,769..7,244,284(+)	upregulated
TVAGG3_0046490	helicase protein	2.52457	1.70404e-11	CM044620:7,250,638..7,252,350(+)	upregulated
TVAGG3_0046890	ribosylnicotinamide kinase protein	1.33287	2.04143e-09	CM044620:7,330,091..7,330,675(+)	upregulated
TVAGG3_0046950	spectrin binding	1.13114	0.0291167	CM044620:7,340,311..7,340,841(-)	upregulated
TVAGG3_0047030	HORMA domain domain-containing protein	1.07532	0.00170676	CM044620:7,351,335..7,352,153(-)	upregulated
TVAGG3_0047620	morphogenesis protein SOG2-related family	1.75624	1.27952e-11	CM044620:7,486,373..7,490,908(-)	upregulated
TVAGG3_0047640	Ankyrin repeat family	1.72961	1.25533e-20	CM044620:7,494,233..7,495,537(-)	upregulated
TVAGG3_0047730	FMN binding	2.52751	6.31084e-16	CM044620:7,516,321..7,517,328(-)	upregulated
TVAGG3_0047810	unspecified product	1.1096	5.81655e-07	CM044620:7,539,429..7,540,346(+)	upregulated
TVAGG3_0047930	C2 NT-type domain-containing protein [Source:UniProtKB/TrEMBL;Acc:A2DXL0]	2.37032	5.93065e-10	CM044620:7,560,622..7,561,080(+)	upregulated
TVAGG3_0048010	Ankyrin repeat family	1.04453	1.68135e-08	CM044620:7,585,284..7,588,355(-)	upregulated
TVAGG3_0048030	cation:chloride symporter protein	1.25943	0.00214852	CM044620:7,588,898..7,589,188(-)	upregulated
TVAGG3_0048040	potassium:chloride symporter protein	1.2346	2.11759e-08	CM044620:7,589,303..7,589,965(-)	upregulated
TVAGG3_0048050	cation:chloride symporter protein	1.05263	5.45041e-06	CM044620:7,590,207..7,591,376(-)	upregulated
TVAGG3_0048120	3'-5' exonuclease protein	1.48437	2.77493e-06	CM044620:7,620,700..7,622,136(+)	upregulated
TVAGG3_0048130	unspecified product	1.90523	3.80447e-06	CM044620:7,625,406..7,626,413(+)	upregulated
TVAGG3_0048400	formate/nitrite transporter	2.68253	0.0133055	CM044620:7,683,684..7,684,535(+)	upregulated
TVAGG3_0048700	negative regulation of protein autoubiquitination	1.24004	3.61729e-10	CM044620:7,722,730..7,723,914(-)	upregulated
TVAGG3_0048740	spectrin binding	4.37596	1.05259e-10	CM044620:7,747,963..7,748,490(-)	upregulated
TVAGG3_0049490	cyclin-dependent kinase inhibitor 2C-related family	2.83014	5.44078e-36	CM044620:7,905,522..7,906,208(-)	upregulated
TVAGG3_0050080	protein serine/threonine kinase protein	1.04613	2.28208e-06	CM044620:8,088,969..8,089,937(-)	upregulated
TVAGG3_0050390	organellar and viral DNA polymerase type B	1.37295	0.0273552	CM044620:8,133,066..8,133,398(+)	upregulated
TVAGG3_0053980	flavodoxin-like fold	2.10559	6.28599e-07	CM044620:8,715,471..8,716,139(+)	upregulated
TVAGG3_0054370	protein localization to nuclear inner membrane	1.07398	0.00384725	CM044620:8,786,644..8,790,072(-)	upregulated
TVAGG3_0055370	unspecified product	5.31898	0.00199806	CM044620:8,941,934..8,942,272(+)	upregulated
TVAGG3_0055570	guanylate cyclase protein	2.13663	0.000502234	CM044620:8,965,940..8,966,633(+)	upregulated
TVAGG3_0057680	unspecified product	4.09128	0.000869587	CM044620:9,243,314..9,243,688(-)	upregulated
TVAGG3_0057690	unspecified product	3.87719	0.0162039	CM044620:9,244,023..9,244,421(+)	upregulated
TVAGG3_0058290	protein serine/threonine kinase protein	1.21445	0.000657801	CM044620:9,322,784..9,323,734(-)	upregulated
TVAGG3_0058600	peptidyl-arginine methylation, to symmetrical-dimethyl arginine	2.85609	1.89251e-18	CM044620:9,378,427..9,379,734(+)	upregulated
TVAGG3_0058610	unspecified product	2.55685	7.32152e-09	CM044620:9,381,587..9,381,994(-)	upregulated
TVAGG3_0059120	spectrin binding	3.04805	2.66012e-21	CM044620:9,458,224..9,459,609(+)	upregulated
TVAGG3_0059130	glycine-rich protein family	3.11766	1.00971e-11	CM044620:9,460,187..9,461,239(+)	upregulated
TVAGG3_0059880	spectrin binding	1.28951	1.02341e-14	CM044620:9,590,462..9,591,511(-)	upregulated
TVAGG3_0060210	RNA-binding domain, RBD family-containing protein	3.6923	1.68216e-08	CM044620:9,650,503..9,651,045(-)	upregulated
TVAGG3_0060390	unspecified product	3.81736	2.28141e-15	CM044620:9,683,979..9,684,488(-)	upregulated
TVAGG3_0061800	tRNA-Met	1.50478	0.0365292	CM044620:9,959,059..9,959,131(-)	upregulated
TVAGG3_0062150	peroxiredoxin protein	1.24602	8.61186e-08	CM044620:10,003,942..10,004,574(+)	upregulated
TVAGG3_0062560	single-stranded DNA binding protein 12k chain	1.79818	3.55616e-07	CM044620:10,067,231..10,067,554(-)	upregulated
TVAGG3_0063960	HID1 family	1.72998	7.41479e-10	CM044620:10,313,264..10,314,880(+)	upregulated
TVAGG3_0068910	cyclin-dependent kinase inhibitor 2C-related family	2.207	2.25821e-18	CM044620:10,942,046..10,944,130(+)	upregulated
TVAGG3_0069400	DNA repair protein RAD9 family	1.61801	2.38679e-08	CM044620:11,021,229..11,022,347(-)	upregulated
TVAGG3_0070070	MULE transposase domain-containing protein	1.39654	0.0250065	CM044620:11,113,601..11,114,778(+)	upregulated
TVAGG3_0070260	ATP binding	1.2106	0.00195875	CM044620:11,144,021..11,146,027(+)	upregulated
TVAGG3_0070560	RNA polymerase II transcription regulator recruiting protein	1.4582	7.94243e-11	CM044620:11,191,075..11,191,563(+)	upregulated
TVAGG3_0071990	cyclin-dependent kinase inhibitor 2C-related family	2.73807	7.69981e-30	CM044620:11,454,438..11,456,588(-)	upregulated
TVAGG3_0072710	Initiator binding domain-containing protein [Source:UniProtKB/TrEMBL;Acc:A2EQ34]	2.14829	2.46643e-05	CM044620:11,552,188..11,552,547(+)	upregulated
TVAGG3_0072720	DNA replication	1.15288	0.00464369	CM044620:11,552,974..11,553,453(-)	upregulated
TVAGG3_0073680	RRM domain-containing protein [Source:UniProtKB/TrEMBL;Acc:A2E0Q1]	1.40166	1.83196e-11	CM044620:11,712,405..11,714,372(+)	upregulated
TVAGG3_0073720	protein of unknown function (DUF3447)	1.92742	1.10854e-06	CM044620:11,721,846..11,722,883(+)	upregulated
TVAGG3_0073930	unspecified product	1.19232	0.00223031	CM044620:11,759,300..11,764,057(-)	upregulated
TVAGG3_0073940	unspecified product	2.63688	8.48386e-10	CM044620:11,764,109..11,765,059(-)	upregulated
TVAGG3_0074170	exported protein-related family	1.45772	2.67001e-05	CM044620:11,807,879..11,808,367(+)	upregulated
TVAGG3_0074980	GTPase protein	1.10514	3.2639e-05	CM044620:11,920,486..11,921,082(+)	upregulated
TVAGG3_0075030	porin domain-containing protein	2.29135	4.62125e-09	CM044620:11,930,559..11,931,524(+)	upregulated
TVAGG3_0075120	unspecified product	2.81033	0.000144013	CM044620:11,952,410..11,953,183(-)	upregulated
TVAGG3_0075410	zinc finger and BTB domain containing 8 opposite strand	1.35846	2.42178e-11	CM044620:12,007,133..12,007,570(-)	upregulated
TVAGG3_0076800	exodeoxyribonuclease III protein	1.73874	7.40412e-05	CM044620:12,232,361..12,233,209(-)	upregulated
TVAGG3_0076930	protein modification by small protein conjugation	2.05049	2.04313e-07	CM044620:12,250,671..12,251,192(-)	upregulated
TVAGG3_0077000	unspecified product	2.04224	7.84935e-20	CM044620:12,271,877..12,273,316(-)	upregulated
TVAGG3_0077130	unspecified product	2.2556	7.45645e-29	CM044620:12,305,660..12,306,469(+)	upregulated
TVAGG3_0077310	ankyrin repeat-containing protein DDB G0279043 family	1.66873	5.56526e-07	CM044620:12,334,618..12,335,334(-)	upregulated
TVAGG3_0077350	unspecified product	2.36091	5.26745e-11	CM044620:12,341,249..12,341,971(-)	upregulated
TVAGG3_0077660	coenzyme A synthase family	1.17036	7.55714e-05	CM044620:12,393,084..12,393,800(-)	upregulated
TVAGG3_0077830	protein serine/threonine kinase protein	2.41556	1.47683e-22	CM044620:12,417,551..12,418,561(-)	upregulated
TVAGG3_0077840	leucine-rich repeat, isoform f-related family	1.13234	0.000132398	CM044620:12,420,982..12,422,727(+)	upregulated
TVAGG3_0077910	armadillo (ARM) repeat-containing protein family	1.63824	5.87647e-15	CM044620:12,430,991..12,433,675(+)	upregulated
TVAGG3_0077940	phosphoprotein phosphatase protein	1.3123	0.00847281	CM044620:12,443,824..12,445,023(-)	upregulated
TVAGG3_0078580	spectrin binding	1.48963	8.11198e-17	CM044620:12,551,260..12,554,166(-)	upregulated
TVAGG3_0079360	DDE endonuclease family	1.69398	0.0367537	CM044620:12,679,248..12,679,679(-)	upregulated
TVAGG3_0081390	unspecified product	1.82308	2.4191e-05	CM044620:12,980,971..12,981,513(-)	upregulated
TVAGG3_0082580	flavodoxin-like fold family protein	1.41697	0.00661252	CM044620:13,157,452..13,158,159(-)	upregulated
TVAGG3_0082790	ribonuclease inhibitor domain-containing protein	1.40697	1.48485e-06	CM044620:13,183,990..13,185,885(-)	upregulated
TVAGG3_0084040	S-adenosyl-L-methionine-dependent methyltransferases family	1.40797	0.000134625	CM044620:13,340,031..13,340,720(-)	upregulated
TVAGG3_0084590	proteasome regulatory particle assembly	3.18511	3.91188e-11	CM044620:13,437,234..13,438,547(+)	upregulated
TVAGG3_0090060	protein ubiquitination	1.01273	1.16668e-06	CM044620:14,293,457..14,294,596(+)	upregulated
TVAGG3_0098170	unspecified product	4.9042	0.0089076	CM044620:15,339,139..15,339,453(-)	upregulated
TVAGG3_0102770	nerve growth factor signaling pathway	3.14385	6.11156e-63	CM044620:15,965,158..15,966,759(-)	upregulated
TVAGG3_0103170	unspecified product	1.42863	0.0384902	CM044620:16,009,688..16,010,173(-)	upregulated
TVAGG3_0104610	proteasome regulatory particle assembly	1.28772	0.00215296	CM044620:16,211,372..16,212,565(-)	upregulated
TVAGG3_0105350	unspecified product	1.95646	2.31645e-06	CM044620:16,352,330..16,352,728(+)	upregulated
TVAGG3_0105380	proteasome regulatory particle assembly	4.87604	7.25386e-14	CM044620:16,356,511..16,357,074(-)	upregulated
TVAGG3_0105760	unspecified product	2.18485	1.1348e-07	CM044620:16,406,531..16,408,557(-)	upregulated
TVAGG3_0106110	unspecified product	4.53871	0.0179497	CM044620:16,462,495..16,462,842(+)	upregulated
TVAGG3_0106380	RNA polymerase II transcription regulator recruiting protein	1.34813	0.00203692	CM044620:16,513,365..16,513,994(-)	upregulated
TVAGG3_0112320	unspecified product	2.46079	0.0170265	CM044620:17,287,524..17,287,799(+)	upregulated
TVAGG3_0113310	HNH endonuclease family	3.33241	0.0412655	CM044620:17,416,685..17,417,410(+)	upregulated
TVAGG3_0117930	DDE endonuclease family	2.2761	0.00272981	CM044620:17,957,859..17,958,518(-)	upregulated
TVAGG3_0118380	MULE transposase domain-containing protein	3.73293	0.047817	CM044620:18,050,890..18,052,331(-)	upregulated
TVAGG3_0120480	glucose import	1.11967	0.000119817	CM044620:18,309,374..18,310,690(-)	upregulated
TVAGG3_0120540	unspecified product	1.29003	0.00139026	CM044620:18,319,670..18,320,155(+)	upregulated
TVAGG3_0120550	unspecified product	1.06466	0.00326846	CM044620:18,320,878..18,321,345(-)	upregulated
TVAGG3_0122620	unspecified product	2.63267	0.00812358	CM044620:18,571,700..18,572,284(+)	upregulated
TVAGG3_0123820	armadillo (ARM) repeat-containing protein family	1.18577	3.17523e-12	CM044620:18,775,403..18,778,000(+)	upregulated
TVAGG3_0126340	unspecified product	2.29085	0.019071	CM044620:19,106,454..19,107,088(+)	upregulated
TVAGG3_0126680	unspecified product	1.75418	0.000149507	CM044620:19,159,668..19,160,243(+)	upregulated
TVAGG3_0127160	primary miRNA methylation	1.07554	0.000202718	CM044620:19,230,117..19,231,355(+)	upregulated
TVAGG3_0127710	SANT/myb-like telomere repeat binding factor-like DNA-binding domain-containing protein	1.13	0.00562461	CM044620:19,319,375..19,320,025(+)	upregulated
TVAGG3_0128150	ankyrin repeat and SOCS box-containing protein 4 family	3.35061	1.92583e-12	CM044620:19,383,801..19,385,162(+)	upregulated
TVAGG3_0128480	unspecified product	2.62697	0.0197684	CM044620:19,431,457..19,431,936(+)	upregulated
TVAGG3_0129200	protein ubiquitination	1.02043	1.66418e-05	CM044620:19,528,796..19,530,097(-)	upregulated
TVAGG3_0129220	ubiquitin-like family	1.1148	1.41382e-13	CM044620:19,532,189..19,532,863(+)	upregulated
TVAGG3_0130240	Small GTPase, Ras-type	1.00826	5.04537e-07	CM044620:19,703,253..19,703,837(+)	upregulated
TVAGG3_0130250	unspecified product	1.60199	0.0171185	CM044620:19,705,512..19,706,171(+)	upregulated
TVAGG3_0130320	3',5'-cyclic-nucleotide phosphodiesterase protein	1.0988	0.00887476	CM044620:19,716,929..19,717,258(+)	upregulated
TVAGG3_0130740	ankyrin repeat protein family	1.61845	5.23221e-30	CM044620:19,772,888..19,774,051(-)	upregulated
TVAGG3_0130780	proteasome regulatory particle assembly	2.44243	2.56357e-39	CM044620:19,779,652..19,781,058(-)	upregulated
TVAGG3_0130840	protein serine/threonine kinase protein	1.04923	0.0133085	CM044620:19,788,275..19,788,985(-)	upregulated
TVAGG3_0130940	NEDD8 ultimate buster-1 BS4 protein family	1.83923	1.07565e-17	CM044620:19,808,823..19,810,412(-)	upregulated
TVAGG3_0131110	protein ubiquitination	1.31253	1.43213e-11	CM044620:19,850,721..19,851,740(-)	upregulated
TVAGG3_0133510	DNA mismatch repair protein, MLH3-like	1.12044	0.00353235	CM044620:20,139,119..20,140,507(-)	upregulated
TVAGG3_0134480	unspecified product	1.00359	0.00173961	CM044620:20,277,475..20,280,261(+)	upregulated
TVAGG3_0135890	female pronucleus assembly	1.09237	0.00577312	CM044620:20,488,376..20,489,884(+)	upregulated
TVAGG3_0135910	polyketide biosynthetic process	1.41167	2.36142e-08	CM044620:20,493,065..20,493,643(+)	upregulated
TVAGG3_0142640	ubiquitinyl hydrolase protein	3.25063	4.74149e-16	CM044620:21,675,323..21,676,726(-)	upregulated
TVAGG3_0142650	GTPase protein	3.58834	3.5876e-06	CM044620:21,676,948..21,677,577(-)	upregulated
TVAGG3_0143980	unspecified product	1.29979	0.000203511	CM044620:21,880,432..21,880,785(-)	upregulated
TVAGG3_0143990	zinc ion binding	2.59801	8.91811e-17	CM044620:21,880,888..21,882,111(+)	upregulated
TVAGG3_0144080	ankyrin repeat-like family	1.12985	2.18501e-07	CM044620:21,903,100..21,905,268(-)	upregulated
TVAGG3_0144670	RBM25 protein family	1.00222	0.0293013	CM044620:22,000,330..22,001,094(-)	upregulated
TVAGG3_0144700	unspecified product	2.5706	3.06031e-24	CM044620:22,003,628..22,003,984(+)	upregulated
TVAGG3_0144950	unspecified product	2.67952	4.60605e-30	CM044620:22,030,373..22,031,041(+)	upregulated
TVAGG3_0144960	unspecified product	4.40456	5.08267e-22	CM044620:22,031,150..22,031,749(+)	upregulated
TVAGG3_0146520	myotrophin family	1.26078	1.34556e-06	CM044620:22,242,213..22,243,247(-)	upregulated
TVAGG3_0147020	Cullin homology domain family	2.12783	9.69931e-14	CM044620:22,328,401..22,330,338(+)	upregulated
TVAGG3_0147030	STKc CK1 domain-containing protein	1.35477	2.55474e-06	CM044620:22,330,745..22,331,797(+)	upregulated
TVAGG3_0147060	ubiquitin conjugating enzyme binding	1.84478	4.05671e-17	CM044620:22,337,041..22,338,705(-)	upregulated
TVAGG3_0147400	NEDD8 transferase protein	1.39742	2.74662e-08	CM044620:22,385,752..22,386,219(+)	upregulated
TVAGG3_0147410	26S proteasome regulatory subunit family	1.06997	1.98183e-08	CM044620:22,386,721..22,388,127(-)	upregulated
TVAGG3_0147430	unfolded protein binding	2.71876	1.13511e-35	CM044620:22,391,746..22,393,827(-)	upregulated
TVAGG3_0147450	protein serine/threonine kinase protein	1.00974	0.000335759	CM044620:22,396,934..22,398,337(+)	upregulated
TVAGG3_0147890	spectrin binding	1.21362	0.000234883	CM044620:22,496,519..22,497,733(+)	upregulated
TVAGG3_0148400	ribose phosphate diphosphokinase protein	1.29386	0.00246019	CM044620:22,562,451..22,563,125(-)	upregulated
TVAGG3_0148410	armadillo (ARM) repeat-containing protein family	1.23838	1.74645e-06	CM044620:22,564,215..22,566,428(+)	upregulated
TVAGG3_0148970	cysteine-type peptidase protein	1.53589	0.0488617	CM044620:22,641,632..22,642,810(-)	upregulated
TVAGG3_0149000	exportin 1/5 family	1.18904	8.6976e-06	CM044620:22,650,536..22,653,382(+)	upregulated
TVAGG3_0149060	ubiquitin-like family	1.52287	8.45644e-05	CM044620:22,663,162..22,663,758(-)	upregulated
TVAGG3_0151410	unspecified product	1.22989	0.00913398	CM044620:23,000,514..23,001,266(-)	upregulated
TVAGG3_0151770	unspecified product	1.98188	1.3395e-20	CM044620:23,044,979..23,045,446(+)	upregulated
TVAGG3_0152600	ribosomal large subunit assembly	1.21806	0.000477482	CM044620:23,172,749..23,174,182(-)	upregulated
TVAGG3_0152640	unspecified product	1.05533	0.0266074	CM044620:23,186,759..23,187,454(+)	upregulated
TVAGG3_0155340	heat shock protein 70	1.48428	7.31092e-06	CM044620:23,646,458..23,648,431(-)	upregulated
TVAGG3_0155970	unspecified product	1.28295	0.00382389	CM044620:23,783,280..23,783,495(+)	upregulated
TVAGG3_0156750	Initiator binding domain-containing protein [Source:UniProtKB/TrEMBL;Acc:A2FVQ4]	1.26927	0.0033909	CM044620:23,913,019..23,913,597(-)	upregulated
TVAGG3_0159860	metallopeptidase protein	1.26399	5.08728e-18	CM044620:24,421,001..24,421,903(-)	upregulated
TVAGG3_0160000	unspecified product	1.41723	5.12172e-06	CM044620:24,448,487..24,449,104(-)	upregulated
TVAGG3_0160020	N-terminal acetyltransferase-related family	1.03214	2.26776e-06	CM044620:24,451,994..24,454,006(-)	upregulated
TVAGG3_0160160	spectrin binding	1.03514	0.000762422	CM044620:24,474,768..24,476,210(-)	upregulated
TVAGG3_0160180	unspecified product	2.24359	1.07514e-07	CM044620:24,479,343..24,480,047(-)	upregulated
TVAGG3_0160640	unspecified product	1.51042	3.60024e-11	CM044620:24,544,733..24,546,418(-)	upregulated
TVAGG3_0161980	unspecified product	2.64848	0.00108225	CM044620:24,733,663..24,734,382(+)	upregulated
TVAGG3_0162030	ATP-dependent DNA helicase SRS2 family	1.82318	3.19771e-10	CM044620:24,741,239..24,743,422(-)	upregulated
TVAGG3_0162080	RNA-binding domain, RBD family-containing protein	1.27185	3.16088e-17	CM044620:24,753,733..24,755,532(+)	upregulated
TVAGG3_0162120	ankyrin repeat, PH and SEC7 domain containing protein SECG-related family	1.41876	0.0193302	CM044620:24,761,505..24,763,739(-)	upregulated
TVAGG3_0162300	negative regulation of ER-associated ubiquitin-dependent protein catabolic process	1.08525	5.64038e-09	CM044620:24,789,234..24,790,463(-)	upregulated
TVAGG3_0163710	unspecified product	1.20016	6.2733e-06	CM044620:24,981,422..24,983,662(+)	upregulated
TVAGG3_0163770	RNA-processing ribonucleoprotein BAP28 family	1.06009	4.11068e-09	CM044620:24,992,359..24,997,476(+)	upregulated
TVAGG3_0163890	Cullin family	1.38571	2.06857e-15	CM044620:25,014,853..25,017,150(-)	upregulated
TVAGG3_0163950	unspecified product	1.45492	1.88198e-06	CM044620:25,027,505..25,028,887(-)	upregulated
TVAGG3_0165340	SEVEN transmembrane protein 1-related family	1.83998	0.0199411	CM044620:25,215,523..25,216,383(-)	upregulated
TVAGG3_0165770	presequence protease family	1.47087	3.70739e-05	CM044620:25,301,245..25,304,241(+)	upregulated
TVAGG3_0165820	26S proteasome non-ATPase regulatory subunit 11/COP9 signalosome complex subunit 2 family	1.53375	7.78444e-10	CM044620:25,311,969..25,313,423(+)	upregulated
TVAGG3_0166000	protein ubiquitination	1.33087	0.000118134	CM044620:25,347,273..25,348,688(+)	upregulated
TVAGG3_0166100	GTPase protein	1.02686	0.00233606	CM044620:25,365,181..25,365,774(+)	upregulated
TVAGG3_0166120	iron-containing alcohol dehydrogenase family	2.07837	8.95553e-08	CM044620:25,368,671..25,369,528(-)	upregulated
TVAGG3_0166130	unspecified product	2.17553	2.45317e-08	CM044620:25,369,611..25,369,838(+)	upregulated
TVAGG3_0166170	C-terminal autoproteolytic domain of nucleoporin nup98 family	1.2856	0.000595825	CM044620:25,380,479..25,381,648(+)	upregulated
TVAGG3_0166250	5'-3' exodeoxyribonuclease protein	1.19979	0.00145999	CM044620:25,395,438..25,396,646(-)	upregulated
TVAGG3_0166340	DNA-directed RNA polymerase	1.16895	2.97831e-06	CM044620:25,410,503..25,410,955(+)	upregulated
TVAGG3_0167280	unspecified product	1.01807	0.000632001	CM044620:25,586,381..25,587,228(+)	upregulated
TVAGG3_0167370	protein ubiquitination	3.22897	1.5501e-58	CM044620:25,607,985..25,609,313(+)	upregulated
TVAGG3_0168370	unspecified product	1.35221	0.0042817	CM044620:25,770,741..25,771,403(-)	upregulated
TVAGG3_0169320	homologous recombination	1.83817	1.74652e-06	CM044620:25,924,519..25,925,136(+)	upregulated
TVAGG3_0169330	metallo-dependent phosphatases family	1.82076	6.21307e-09	CM044620:25,925,339..25,926,040(-)	upregulated
TVAGG3_0169340	unspecified product	2.02949	3.35767e-47	CM044620:25,927,226..25,929,049(+)	upregulated
TVAGG3_0169610	unspecified product	1.19583	1.29304e-06	CM044620:25,980,336..25,989,587(+)	upregulated
TVAGG3_0170110	DNA recombination and repair protein Rad51-like C-terminal domain-containing protein [Source:UniProtKB/TrEMBL;Acc:A2DK65]	2.14556	5.89541e-05	CM044620:26,069,432..26,070,187(+)	upregulated
TVAGG3_0170450	regulator of chromosome condensation 1/beta-lactamase-inhibitor protein II family	1.35863	3.63503e-14	CM044620:26,121,022..26,123,298(+)	upregulated
TVAGG3_0170900	unspecified product	1.29886	1.02971e-05	CM044620:26,191,883..26,192,998(-)	upregulated
TVAGG3_0170920	dihydropyrimidine dehydrogenase (NADP+) protein	1.22148	0.0295624	CM044620:26,196,612..26,198,588(-)	upregulated
TVAGG3_0171110	unspecified product	5.31898	0.00199709	CM044620:26,223,649..26,224,005(-)	upregulated
TVAGG3_0171120	unspecified product	4.35717	0.0136441	CM044620:26,224,253..26,224,627(+)	upregulated
TVAGG3_0172890	DNA mismatch repair protein, MLH1-like	1.30676	2.08369e-06	CM044620:26,496,100..26,498,796(+)	upregulated
TVAGG3_0174040	WD40 repeat protein family	1.11978	0.00139511	CM044620:26,667,179..26,669,647(+)	upregulated
TVAGG3_0174080	ubiquitinyl hydrolase activity	2.49399	1.24739e-15	CM044620:26,679,223..26,680,627(-)	upregulated
TVAGG3_0174090	GTPase protein	1.67186	0.00692566	CM044620:26,680,849..26,681,478(-)	upregulated
TVAGG3_0174730	tRNA (guanine-N7-)-methyltransferase protein	1.13155	0.000720078	CM044620:26,798,339..26,799,061(+)	upregulated
TVAGG3_0174780	SNAP receptor protein	1.05725	0.000102655	CM044620:26,808,256..26,808,867(-)	upregulated
TVAGG3_0175350	protein ubiquitination	2.0031	0.00126393	CM044620:26,888,630..26,888,992(-)	upregulated
TVAGG3_0175360	nerve growth factor signaling pathway	1.66067	0.000776953	CM044620:26,889,095..26,890,177(-)	upregulated
TVAGG3_0175530	imidazolonepropionase family	1.94795	2.56109e-18	CM044620:26,942,771..26,944,387(+)	upregulated
TVAGG3_0175650	nuclear export signal receptor protein	1.12457	5.53275e-10	CM044620:26,975,486..26,978,500(-)	upregulated
TVAGG3_0175660	Rad25/XP-B DNA repair helicase family	1.2126	4.92941e-10	CM044620:26,978,921..26,981,143(+)	upregulated
TVAGG3_0175900	unspecified product	2.06398	2.0703e-30	CM044620:27,014,991..27,015,704(-)	upregulated
TVAGG3_0175910	AAA-family ATPase family	1.58505	2.58064e-07	CM044620:27,015,843..27,017,885(+)	upregulated
TVAGG3_0175930	pectin lyase-like family	1.23085	1.13924e-21	CM044620:27,021,438..27,023,717(-)	upregulated
TVAGG3_0177840	poly ADP-ribose polymerase family, member PARP family	2.22252	1.17718e-19	CM044620:27,328,080..27,329,762(-)	upregulated
TVAGG3_0177850	unspecified product	2.21896	5.0532e-48	CM044620:27,329,992..27,331,593(+)	upregulated
TVAGG3_0178250	AAA-family ATPase family	1.129	1.1734e-15	CM044620:27,395,958..27,398,348(+)	upregulated
TVAGG3_0178290	glycine-rich protein family	1.31444	1.15205e-06	CM044620:27,405,816..27,406,847(-)	upregulated
TVAGG3_0178300	unspecified product	3.5203	2.05212e-23	CM044620:27,407,438..27,407,956(-)	upregulated
TVAGG3_0178320	protein polyubiquitination	1.1587	3.94532e-05	CM044620:27,410,371..27,410,883(-)	upregulated
TVAGG3_0178920	ankyrin repeat protein family	2.32617	7.88982e-29	CM044620:27,501,282..27,504,097(+)	upregulated
TVAGG3_0179220	Ankyrin repeat family	2.36502	3.11381e-52	CM044620:27,546,498..27,550,907(+)	upregulated
TVAGG3_0179250	ankyrin repeat protein family	3.37779	3.28244e-35	CM044620:27,556,893..27,557,696(+)	upregulated
TVAGG3_0179420	histone-lysine N-methyltransferase family	1.66629	0.00153183	CM044620:27,587,408..27,588,461(+)	upregulated
TVAGG3_0179440	Ankyrin repeat family	3.07669	5.80507e-38	CM044620:27,594,464..27,596,026(+)	upregulated
TVAGG3_0179480	ankyrin repeat protein family	3.67377	0.0287081	CM044620:27,607,150..27,608,217(+)	upregulated
TVAGG3_0179510	helicase activity	1.64475	0.0360083	CM044620:27,615,588..27,618,466(-)	upregulated
TVAGG3_0179520	ankyrin repeat, PH and SEC7 domain containing protein SECG-related family	2.17385	1.22034e-08	CM044620:27,620,171..27,621,472(+)	upregulated
TVAGG3_0179580	armadillo (ARM) repeat-containing protein family	1.2712	4.15669e-06	CM044620:27,637,723..27,640,464(+)	upregulated
TVAGG3_0179590	spectrin binding	1.12215	1.84026e-06	CM044620:27,641,553..27,642,404(+)	upregulated
TVAGG3_0179650	ankyrin repeat and SOCS box-containing protein 4 family	1.65827	4.98009e-07	CM044620:27,649,968..27,651,275(+)	upregulated
TVAGG3_0179680	26S proteasome regulatory subunit family	1.03081	5.19199e-08	CM044620:27,655,460..27,656,635(-)	upregulated
TVAGG3_0180380	ankyrin repeat, PH and SEC7 domain containing protein SECG-related family	2.36253	7.52186e-12	CM044620:27,754,175..27,755,200(-)	upregulated
TVAGG3_0180450	2-iminoacetate synthase family	1.53798	0.000271242	CM044620:27,766,889..27,768,229(-)	upregulated
TVAGG3_0181380	armadillo (ARM) repeat-containing protein family	1.41626	4.10835e-07	CM044620:27,919,775..27,921,325(-)	upregulated
TVAGG3_0182010	unspecified product	2.20608	1.19519e-24	CM044620:28,027,923..28,028,873(-)	upregulated
TVAGG3_0182140	NUBPL iron-transfer P-loop NTPase (ParA) family	1.05116	0.00113743	CM044620:28,054,479..28,055,234(-)	upregulated
TVAGG3_0182170	positive regulation of catalytic activity protein	1.36246	0.000167849	CM044620:28,062,622..28,063,359(+)	upregulated
TVAGG3_0182720	proteasome regulatory particle assembly	2.89965	1.65906e-28	CM044620:28,138,162..28,139,670(-)	upregulated
TVAGG3_0182910	unspecified product	1.98561	7.81544e-06	CM044620:28,166,806..28,167,333(+)	upregulated
TVAGG3_0182950	ankyrin repeat, PH and SEC7 domain containing protein SECG-related family	2.82109	8.97625e-28	CM044620:28,177,116..28,178,792(-)	upregulated
TVAGG3_0182990	ankyrin repeat, PH and SEC7 domain containing protein SECG-related family	2.43792	1.29219e-33	CM044620:28,187,286..28,189,793(-)	upregulated
TVAGG3_0183000	armadillo (ARM) repeat-containing protein family	1.43304	9.11338e-10	CM044620:28,191,566..28,193,959(-)	upregulated
TVAGG3_0184930	hydroxyacylglutathione hydrolase protein	1.23519	0.000237626	CM044620:28,480,082..28,480,747(-)	upregulated
TVAGG3_0184990	unspecified product	1.58819	2.72468e-13	CM044620:28,494,475..28,495,569(-)	upregulated
TVAGG3_0185000	ubiquitinyl hydrolase protein	1.29905	7.51365e-11	CM044620:28,495,576..28,498,467(-)	upregulated
TVAGG3_0185130	spectrin binding	1.65505	1.83423e-08	CM044620:28,528,746..28,530,953(-)	upregulated
TVAGG3_0185190	ubiquitin-like family	2.12748	1.37701e-48	CM044620:28,537,867..28,539,402(+)	upregulated
TVAGG3_0185640	unspecified product	4.31974	0.0465116	CM044620:28,628,147..28,628,497(-)	upregulated
TVAGG3_0185920	negative regulation of mitochondrial outer membrane permeabilization protein	2.20244	2.40973e-14	CM044620:28,681,907..28,683,181(+)	upregulated
TVAGG3_0185930	ankyrin repeat-containing protein family	1.28669	3.71107e-08	CM044620:28,683,721..28,684,743(+)	upregulated
TVAGG3_0186480	unspecified product	1.3033	0.040233	CM044620:28,760,861..28,761,154(-)	upregulated
TVAGG3_0186520	ubiquitin-like family	1.22233	0.000895457	CM044620:28,768,993..28,769,727(+)	upregulated
TVAGG3_0187270	RNA polymerase II transcription regulator recruiting protein	1.16495	0.0402806	CM044620:28,896,663..28,897,136(-)	upregulated
TVAGG3_0187780	cysteine synthase family protein domain-containing protein	4.16879	0.00505161	CM044620:28,987,076..28,987,975(+)	upregulated
TVAGG3_0187840	M-phase inducer phosphatase dual specificity phosphatase cdc25 family	1.26858	0.00531109	CM044620:29,001,547..29,001,927(-)	upregulated
TVAGG3_0188220	unspecified product	3.14417	0.00273475	CM044620:29,066,276..29,066,928(-)	upregulated
TVAGG3_0189420	RNA polymerase II transcription regulator recruiting protein	1.70321	8.37136e-06	CM044620:29,266,470..29,267,033(+)	upregulated
TVAGG3_0189550	ATP binding	1.29235	2.1852e-05	CM044620:29,287,400..29,289,481(+)	upregulated
TVAGG3_0189830	PLAC8 family	1.26114	2.90348e-06	CM044620:29,329,095..29,329,487(-)	upregulated
TVAGG3_0189850	IQ calmodulin-binding motif family protein [Source:UniProtKB/TrEMBL;Acc:A2ET84]	1.05418	0.00545179	CM044620:29,335,556..29,336,122(-)	upregulated
TVAGG3_0190460	GTPase protein	1.13313	0.00400126	CM044620:29,425,693..29,426,214(-)	upregulated
TVAGG3_0190740	protein ubiquitination	1.39275	6.50742e-10	CM044620:29,474,620..29,475,651(+)	upregulated
TVAGG3_0190750	metallo-dependent phosphatases family	1.31768	2.52021e-05	CM044620:29,475,849..29,477,699(-)	upregulated
TVAGG3_0190770	perineurial glial growth protein family	2.19553	7.35178e-31	CM044620:29,480,981..29,481,964(+)	upregulated
TVAGG3_0191620	antigen BSP-related family	1.21607	4.96906e-08	CM044620:29,630,472..29,636,066(-)	upregulated
TVAGG3_0191630	glucose sorbosone dehydrogenase family	1.46649	2.792e-10	CM044620:29,637,238..29,638,221(+)	upregulated
TVAGG3_0191650	GTPase protein	2.30513	0.000354078	CM044620:29,639,598..29,640,170(-)	upregulated
TVAGG3_0191670	retrograde vesicle-mediated transport, Golgi to ER	1.87676	4.08813e-09	CM044620:29,642,502..29,643,098(+)	upregulated
TVAGG3_0191680	unspecified product	1.60445	7.26779e-19	CM044620:29,643,627..29,647,847(-)	upregulated
TVAGG3_0191720	unspecified product	2.43164	0.000120013	CM044620:29,653,458..29,653,736(+)	upregulated
TVAGG3_0191750	unspecified product	1.16148	0.01529	CM044620:29,657,184..29,657,513(+)	upregulated
TVAGG3_0191870	unspecified product	1.62315	1.65507e-06	CM044620:29,687,918..29,688,160(+)	upregulated
TVAGG3_0191900	nitroreductase family protein	3.87651	7.08085e-62	CM044620:29,695,302..29,695,817(+)	upregulated
TVAGG3_0192060	unspecified product	1.96159	0.00694257	CM044620:29,728,074..29,728,502(+)	upregulated
TVAGG3_0192100	plastid DNA replication	2.66596	6.5973e-15	CM044620:29,737,973..29,740,603(+)	upregulated
TVAGG3_0193110	RNA polymerase II transcription regulator recruiting protein	1.65168	1.32771e-07	CM044620:29,906,504..29,906,986(+)	upregulated
TVAGG3_0193660	protein ubiquitination	1.00197	0.000298669	CM044620:30,006,556..30,008,439(+)	upregulated
TVAGG3_0194290	cysteine-type peptidase protein	2.09468	4.6677e-07	CM044620:30,127,384..30,128,139(+)	upregulated
TVAGG3_0196080	Initiator binding domain-containing protein [Source:UniProtKB/TrEMBL;Acc:A2GBU4]	2.46921	4.65609e-19	CM044620:30,406,046..30,406,804(-)	upregulated
TVAGG3_0196800	unspecified product	1.46649	1.07689e-09	CM044620:30,511,365..30,512,891(+)	upregulated
TVAGG3_0197150	pseudouridine 5'-phosphatase protein	1.99796	9.56963e-10	CM044620:30,578,601..30,579,266(-)	upregulated
TVAGG3_0197190	RNA polymerase II transcription regulator recruiting protein	1.50028	0.00671073	CM044620:30,583,728..30,584,474(-)	upregulated
TVAGG3_0197310	alpha-amylase protein	1.28912	8.70478e-05	CM044620:30,613,612..30,614,994(-)	upregulated
TVAGG3_0197370	unspecified product	1.53523	0.00101136	CM044620:30,626,730..30,627,038(+)	upregulated
TVAGG3_0198070	unspecified product	1.33371	1.80963e-06	CM044620:30,745,335..30,745,940(+)	upregulated
TVAGG3_0198090	protein serine/threonine kinase protein	1.06196	0.000988079	CM044620:30,749,508..30,750,491(+)	upregulated
TVAGG3_0199230	ankyrin repeat protein family	3.34463	5.32902e-56	CM044620:30,955,922..30,958,507(-)	upregulated
TVAGG3_0199280	heat shock protein binding	1.28491	0.000738292	CM044620:30,972,750..30,973,934(+)	upregulated
TVAGG3_0199290	Initiator binding domain-containing protein [Source:UniProtKB/TrEMBL;Acc:A2EJ82]	3.87444	3.94205e-05	CM044620:30,975,029..30,975,430(+)	upregulated
TVAGG3_0199570	protein kinase	2.73846	3.93757e-14	CM044620:31,016,130..31,017,380(-)	upregulated
TVAGG3_0200080	ATP-binding cassette sub-family B family	2.33519	1.20556e-12	CM044620:31,106,304..31,108,442(-)	upregulated
TVAGG3_0200330	DDE-1 domain-containing protein [Source:UniProtKB/TrEMBL;Acc:A2FID6]	3.81327	1.03897e-16	CM044620:31,178,946..31,179,770(-)	upregulated
TVAGG3_0200340	RNA polymerase II transcription regulator recruiting protein	2.87118	0.00220119	CM044620:31,181,289..31,181,813(-)	upregulated
TVAGG3_0200810	protein serine/threonine kinase protein	1.67555	0.000368567	CM044620:31,257,639..31,258,562(+)	upregulated
TVAGG3_0201680	RNA polymerase II transcription regulator recruiting protein	1.85252	9.06568e-13	CM044620:31,401,498..31,401,968(+)	upregulated
TVAGG3_0201700	unspecified product	1.03291	2.10588e-05	CM044620:31,406,602..31,406,826(-)	upregulated
TVAGG3_0201770	BZIP domain-containing protein [Source:UniProtKB/TrEMBL;Acc:A2DWM1]	1.08394	0.00014495	CM044620:31,425,217..31,425,567(-)	upregulated
TVAGG3_0201780	E3 ubiquitin-protein ligase trip12 family	1.31562	9.28253e-08	CM044620:31,426,431..31,429,712(-)	upregulated
TVAGG3_0202290	unspecified product	1.19416	0.000403898	CM044620:31,498,998..31,499,198(+)	upregulated
TVAGG3_0203420	C2 domain (calcium/lipid-binding domain, CaLB) family	3.69369	8.1663e-16	CM044620:31,652,887..31,653,285(-)	upregulated
TVAGG3_0203440	arginase family	3.35101	1.83777e-23	CM044620:31,657,680..31,658,549(+)	upregulated
TVAGG3_0203590	protein serine/threonine kinase protein	1.58991	0.000134443	CM044620:31,693,544..31,694,536(-)	upregulated
TVAGG3_0205270	regulation of vesicle fusion	1.97464	6.583e-17	CM044620:31,985,618..31,986,496(-)	upregulated
TVAGG3_0205500	D-xylose 1-dehydrogenase (NADP+) protein	1.39027	6.24346e-05	CM044620:32,032,886..32,033,872(-)	upregulated
TVAGG3_0205560	glucose-6-phosphate 1-dehydrogenase (G6PD) family	1.24919	1.04079e-05	CM044620:32,037,998..32,040,148(+)	upregulated
TVAGG3_0205890	spectrin binding	1.53665	1.1348e-07	CM044620:32,097,218..32,099,032(-)	upregulated
TVAGG3_0207130	unspecified product	2.90728	1.74493e-22	CM044620:32,251,890..32,252,712(-)	upregulated
TVAGG3_0207800	ubiquitinyl hydrolase protein	1.81029	0.000272932	CM044620:32,352,648..32,354,213(+)	upregulated
TVAGG3_0208600	unspecified product	3.52593	4.39746e-17	CM044620:32,475,438..32,476,400(-)	upregulated
TVAGG3_0208610	unspecified product	2.37008	2.10134e-14	CM044620:32,477,475..32,478,305(-)	upregulated
TVAGG3_0210030	unspecified product	1.86487	4.55048e-23	CM044620:32,662,542..32,662,910(-)	upregulated
TVAGG3_0210040	Golgi to endosome transport	1.56215	8.03285e-07	CM044620:32,663,379..32,663,981(-)	upregulated
TVAGG3_0211040	phosphoprotein phosphatase protein	1.31927	0.011109	CM044620:32,818,359..32,819,282(+)	upregulated
TVAGG3_0211410	cAMP biosynthetic process	1.40663	2.86989e-09	CM044620:32,891,683..32,894,136(-)	upregulated
TVAGG3_0211520	cyclin-dependent kinase inhibitor 2C-related family	3.39354	4.96908e-32	CM044620:32,912,583..32,913,521(+)	upregulated
TVAGG3_0211540	quercetin 2,3-dioxygenase protein	1.71228	5.23986e-08	CM044620:32,915,268..32,916,140(+)	upregulated
TVAGG3_0212020	protein kinase-like (PK-like) family	1.52588	2.31867e-14	CM044620:33,006,952..33,008,691(-)	upregulated
TVAGG3_0212280	lactate dehydrogenase	1.6142	4.37075e-06	CM044620:33,048,374..33,049,375(+)	upregulated
TVAGG3_0212350	Tubby C-terminal domain-containing protein [Source:UniProtKB/TrEMBL;Acc:A2FDX0]	2.0679	6.36045e-07	CM044620:33,061,883..33,062,875(-)	upregulated
TVAGG3_0212360	oxidoreductase activity, acting on NAD(P)H, oxygen as acceptor	2.19286	1.36652e-13	CM044620:33,063,687..33,064,259(-)	upregulated
TVAGG3_0213170	ABC transporter B family	2.22468	1.63898e-07	CM044620:33,207,062..33,208,852(-)	upregulated
TVAGG3_0213430	flavodoxin-like fold family protein	1.24255	7.4583e-08	CM044620:33,241,697..33,242,404(-)	upregulated
TVAGG3_0213650	GTP binding	1.92242	4.10835e-07	CM044620:33,277,697..33,278,533(-)	upregulated
TVAGG3_0214370	protein ubiquitination	1.22757	5.22136e-05	CM044620:33,385,025..33,386,272(-)	upregulated
TVAGG3_0214650	unspecified product	1.55976	0.00792458	CM044620:33,439,923..33,440,201(+)	upregulated
TVAGG3_0215600	regulation of choline O-acetyltransferase protein	1.58133	4.0469e-07	CM044620:33,581,065..33,582,432(-)	upregulated
TVAGG3_0216450	tRNA-dihydrouridine20 synthase protein	1.95616	4.18074e-06	CM044620:33,709,967..33,710,968(+)	upregulated
TVAGG3_0217070	DDE endonuclease family	3.99101	0.0183659	CM044620:33,802,616..33,803,674(+)	upregulated
TVAGG3_0217090	unspecified product	3.46134	0.00798302	CM044620:33,805,199..33,805,773(+)	upregulated
TVAGG3_0217110	DDE endonuclease family	3.7827	0.00163313	CM044620:33,808,273..33,809,597(+)	upregulated
TVAGG3_0217190	transcription-initiator DNA-binding domain ibd family	1.54295	0.000108765	CM044620:33,823,667..33,824,272(+)	upregulated
TVAGG3_0218040	positive regulation of cell cycle G2/M phase transition	1.00262	0.00301838	CM044620:33,958,932..33,959,696(-)	upregulated
TVAGG3_0218250	Initiator binding domain-containing protein [Source:UniProtKB/TrEMBL;Acc:A2FK32]	2.60686	5.46988e-15	CM044620:34,006,380..34,007,054(-)	upregulated
TVAGG3_0218290	profilin (actin-binding protein) family	2.82091	4.44706e-19	CM044620:34,015,678..34,016,049(-)	upregulated
TVAGG3_0218490	6-phosphogluconate dehydrogenase family	1.69016	2.3927e-12	CM044620:34,068,713..34,070,182(+)	upregulated
TVAGG3_0218780	negative regulation of protein autoubiquitination	2.02981	2.43669e-32	CM044620:34,118,619..34,121,669(-)	upregulated
TVAGG3_0218840	unspecified product	1.45486	9.59502e-05	CM044620:34,146,372..34,147,082(-)	upregulated
TVAGG3_0219410	leucine-rich repeats (6 copies)-containing protein	1.01944	2.84229e-10	CM044620:34,245,311..34,248,010(-)	upregulated
TVAGG3_0219550	unspecified product	1.87801	2.94874e-10	CM044620:34,273,895..34,274,659(+)	upregulated
TVAGG3_0219730	unspecified product	4.35666	0.024708	CM044620:34,289,402..34,289,749(+)	upregulated
TVAGG3_0220780	myosin XI tail binding	2.08453	9.54511e-18	CM044620:34,530,160..34,530,726(+)	upregulated
TVAGG3_0221200	cytoplasmic heat shock protein 70	1.50499	2.70029e-06	CM044620:34,612,261..34,614,234(-)	upregulated
TVAGG3_0221270	SCP domain-containing protein [Source:UniProtKB/TrEMBL;Acc:A2E9W1]	2.25932	1.34993e-11	CM044620:34,628,595..34,629,899(-)	upregulated
TVAGG3_0221360	cellular macromolecule catabolic process	1.42043	9.42378e-14	CM044620:34,645,338..34,645,799(+)	upregulated
TVAGG3_0221390	ubiquitin ubiquitin-like (Ubl) domain-containing protein	1.47	1.81867e-08	CM044620:34,649,870..34,650,103(+)	upregulated
TVAGG3_0222340	protein kinase protein	2.64906	1.10082e-27	CM044620:34,801,108..34,802,010(+)	upregulated
TVAGG3_0222350	RNA binding	2.05897	7.02443e-11	CM044620:34,803,597..34,804,340(-)	upregulated
TVAGG3_0222360	isopentenyl-diphosphate delta-isomerase protein	1.12616	0.0167351	CM044620:34,805,006..34,805,635(-)	upregulated
TVAGG3_0223030	protein ubiquitination	2.02581	9.87286e-10	CM044620:34,920,877..34,921,614(-)	upregulated
TVAGG3_0223040	biological adhesion protein	1.12913	0.00119872	CM044620:34,922,109..34,924,982(+)	upregulated
TVAGG3_0223060	spectrin binding	3.62955	6.89308e-20	CM044620:34,929,355..34,929,678(-)	upregulated
TVAGG3_0223070	protein ubiquitination	3.09217	1.28446e-15	CM044620:34,929,710..34,930,948(-)	upregulated
TVAGG3_0223170	spectrin binding	2.62352	7.37547e-07	CM044620:34,955,079..34,955,672(+)	upregulated
TVAGG3_0223180	spectrin binding	3.83634	2.42569e-17	CM044620:34,955,831..34,956,940(+)	upregulated
TVAGG3_0224370	unspecified product	1.1152	2.58727e-06	CM044620:35,141,000..35,141,446(-)	upregulated
TVAGG3_0225880	STKc MAST like domain-containing protein	1.3549	2.7887e-07	CM044620:35,348,925..35,351,231(-)	upregulated
TVAGG3_0227290	inositol-3-phosphate synthase protein	1.7663	3.50006e-05	CM044620:35,554,785..35,556,323(-)	upregulated
TVAGG3_0227410	nuclear-transcribed mRNA catabolic process, deadenylation-dependent decay	1.32722	4.05956e-09	CM044620:35,576,301..35,577,200(+)	upregulated
TVAGG3_0227910	photosystem I iron-sulfur center-related family	1.99857	0.000688569	CM044620:35,648,801..35,650,648(+)	upregulated
TVAGG3_0228000	unspecified product	2.21553	1.48305e-51	CM044620:35,665,041..35,665,676(+)	upregulated
TVAGG3_0228100	cytoplasmic heat shock protein 70	1.00213	0.000679184	CM044620:35,679,264..35,681,243(-)	upregulated
TVAGG3_0228620	iron-containing superoxide dismutase	3.50461	8.16145e-30	CM044620:35,766,896..35,767,480(+)	upregulated
TVAGG3_0230010	alcohol dehydrogenase YQHD family	1.4398	1.71478e-07	CM044620:36,014,972..36,016,150(-)	upregulated
TVAGG3_0231380	protein ubiquitination	1.91673	9.49672e-18	CM044620:36,269,383..36,270,582(-)	upregulated
TVAGG3_0231400	DnaK protein [Source:UniProtKB/TrEMBL;Acc:A2EU72]	2.11	2.35256e-34	CM044620:36,273,461..36,275,038(+)	upregulated
TVAGG3_0231450	protein of unknown function (DUF3447)	1.43288	1.10956e-06	CM044620:36,283,405..36,284,610(+)	upregulated
TVAGG3_0231540	dehydrogenase 1-related family	1.86861	3.18043e-05	CM044620:36,299,804..36,300,916(-)	upregulated
TVAGG3_0231800	protein ubiquitination	2.37613	0.0215989	CM044620:36,358,770..36,359,708(-)	upregulated
TVAGG3_0231860	unspecified product	2.78031	2.68438e-05	CM044620:36,374,252..36,374,764(-)	upregulated
TVAGG3_0232080	Viral A-type inclusion protein [Source:UniProtKB/TrEMBL;Acc:A2FBD1]	1.02266	0.00273867	CM044620:36,407,012..36,409,045(+)	upregulated
TVAGG3_0232210	armadillo (ARM) repeat-containing protein family	1.23658	9.08116e-17	CM044620:36,432,510..36,435,098(-)	upregulated
TVAGG3_0232770	unspecified product	2.03247	1.40032e-17	CM044620:36,519,209..36,520,105(+)	upregulated
TVAGG3_0232950	unspecified product	2.51211	3.80881e-32	CM044620:36,551,049..36,551,591(+)	upregulated
TVAGG3_0232980	ankyrin repeat protein family	2.2289	4.97394e-10	CM044620:36,556,410..36,556,664(+)	upregulated
TVAGG3_0233210	Chromo domain-containing protein [Source:UniProtKB/TrEMBL;Acc:A2H2F9]	4.68019	0.00602592	CM044620:36,592,433..36,592,663(+)	upregulated
TVAGG3_0233950	unspecified product	1.17568	7.57909e-20	CM044620:36,714,468..36,716,660(+)	upregulated
TVAGG3_0233980	myeloid leukemia factor family	3.26261	2.40697e-13	CM044620:36,722,674..36,723,309(+)	upregulated
TVAGG3_0234660	flavin adenine dinucleotide biosynthetic process	1.21652	3.4339e-07	CM044620:36,837,032..36,837,679(-)	upregulated
TVAGG3_0234820	unspecified product	2.19536	2.88695e-08	CM044620:36,877,614..36,878,507(+)	upregulated
TVAGG3_0234830	importin alpha family	2.57396	2.66401e-12	CM044620:36,879,012..36,880,472(-)	upregulated
TVAGG3_0235500	GTP binding	1.01111	0.00099186	CM044620:36,976,586..36,977,113(+)	upregulated
TVAGG3_0236860	ubiquitin-like family	2.99459	2.7279e-15	CM044620:37,190,195..37,190,446(-)	upregulated
TVAGG3_0236880	U6 snRNA-associated Sm-like protein Lsm1/8 family	1.36776	7.77564e-10	CM044620:37,195,356..37,195,736(-)	upregulated
TVAGG3_0237580	Ankyrin repeat family	1.54421	3.99587e-13	CM044620:37,306,405..37,308,420(-)	upregulated
TVAGG3_0238120	unspecified product	4.26901	0.000244325	CM044620:37,386,696..37,386,965(+)	upregulated
TVAGG3_0238760	zinc finger-containing protein	1.48046	0.00047517	CM044620:37,482,260..37,483,084(+)	upregulated
TVAGG3_0238970	nerve growth factor signaling pathway	2.50826	2.31254e-09	CM044620:37,527,861..37,529,402(-)	upregulated
TVAGG3_0239120	regulation of choline O-acetyltransferase protein	2.82427	5.31353e-22	CM044620:37,561,729..37,562,676(-)	upregulated
TVAGG3_0239130	regulation of choline O-acetyltransferase protein	1.3289	0.000122753	CM044620:37,562,821..37,563,537(-)	upregulated
TVAGG3_0239190	ankyrin repeat and SOCS box-containing protein 4 family	1.58396	0.0401294	CM044620:37,577,018..37,577,821(-)	upregulated
TVAGG3_0239200	elongin C family	1.14968	0.0176108	CM044620:37,578,832..37,579,188(+)	upregulated
TVAGG3_0239540	lipid binding	1.30916	3.99926e-17	CM044620:37,638,210..37,643,981(+)	upregulated
TVAGG3_0240450	armadillo (ARM) repeat-containing protein family	1.10947	1.1419e-07	CM044620:37,833,420..37,836,299(-)	upregulated
TVAGG3_0240460	dynein light 2 family	1.90906	3.09686e-12	CM044620:37,836,793..37,837,062(-)	upregulated
TVAGG3_0241240	phosphatidylinositol-3,5-bisphosphate binding	1.00485	0.00198002	CM044620:37,964,735..37,965,706(+)	upregulated
TVAGG3_0241290	spectrin binding	1.37865	1.58905e-05	CM044620:37,972,901..37,974,304(+)	upregulated
TVAGG3_0242330	protein modification by small protein conjugation	2.21332	7.40827e-14	CM044620:38,125,206..38,128,109(-)	upregulated
TVAGG3_0242580	oxidoreductase protein	2.05946	4.75692e-09	CM044620:38,175,168..38,176,106(+)	upregulated
TVAGG3_0242690	chromo domain-like family	1.02767	0.0151176	CM044620:38,191,389..38,191,676(+)	upregulated
TVAGG3_0244240	armadillo (ARM) repeat-containing protein family	1.32411	0.000325317	CM044620:38,430,772..38,432,175(+)	upregulated
TVAGG3_0245730	MYB protein-related family	3.48029	5.52726e-05	CM044620:38,714,437..38,714,880(-)	upregulated
TVAGG3_0245760	MYB protein-related family	2.7145	0.0113374	CM044620:38,721,493..38,721,930(-)	upregulated
TVAGG3_0247930	DNA recombination	1.58398	7.63408e-22	CM044620:39,100,696..39,102,675(-)	upregulated
TVAGG3_0248660	unspecified product	4.33822	0.000464202	CM044620:39,207,736..39,208,110(+)	upregulated
TVAGG3_0248800	Ankyrin repeat protein, putative [Source:UniProtKB/TrEMBL;Acc:A2FWR3]	2.01657	5.5056e-05	CM044620:39,229,767..39,230,003(-)	upregulated
TVAGG3_0248810	ankyrin repeat and SOCS box-containing protein 4 family	1.83214	3.34491e-05	CM044620:39,230,004..39,231,023(-)	upregulated
TVAGG3_0249030	unspecified product	1.16663	0.00216744	CM044620:39,271,367..39,272,875(+)	upregulated
TVAGG3_0252380	cyclin domain-containing protein	1.10344	4.78484e-09	CM044620:39,861,030..39,861,821(-)	upregulated
TVAGG3_0252610	glycine-rich protein family	2.38621	1.22791e-08	CM044620:39,888,555..39,888,863(+)	upregulated
TVAGG3_0252810	ribonuclease inhibitor domain-containing protein	1.33773	6.42612e-12	CM044620:39,916,553..39,918,229(+)	upregulated
TVAGG3_0252820	structural constituent of cell wall	1.0939	8.9143e-06	CM044620:39,918,244..39,919,620(+)	upregulated
TVAGG3_0254190	SAM (S-adenosyl methionine) transporter family	1.16562	9.18921e-08	CM044620:40,119,003..40,120,103(-)	upregulated
TVAGG3_0254290	unspecified product	3.57953	0.000420719	CM044620:40,140,041..40,140,457(-)	upregulated
TVAGG3_0255260	protein maturation by iron-sulfur cluster transfer	1.73827	4.11864e-11	CM044621:124,157..124,555(+)	upregulated
TVAGG3_0255310	iron-sulfur cluster assembly	3.19717	1.74652e-06	CM044621:140,081..141,853(+)	upregulated
TVAGG3_0255510	unspecified product	3.5759	0.000231294	CM044621:178,385..178,759(+)	upregulated
TVAGG3_0255620	replication factor C / DNA polymerase III gamma-tau subunit family	2.41904	6.36773e-06	CM044621:198,437..199,471(-)	upregulated
TVAGG3_0255740	unspecified product	2.29256	1.42107e-30	CM044621:223,684..224,538(-)	upregulated
TVAGG3_0255760	armadillo (ARM) repeat-containing protein family	1.26411	1.69237e-07	CM044621:226,700..228,028(-)	upregulated
TVAGG3_0255810	unspecified product	1.55168	1.24489e-17	CM044621:235,474..236,505(+)	upregulated
TVAGG3_0255850	E3 ubiquitin-protein ligase family	1.51411	3.28624e-09	CM044621:243,551..245,383(+)	upregulated
TVAGG3_0255950	protein ubiquitination	1.09339	1.49542e-06	CM044621:262,213..263,160(-)	upregulated
TVAGG3_0256130	unspecified product	1.39101	9.05806e-07	CM044621:287,803..288,846(+)	upregulated
TVAGG3_0256140	RNA binding	1.45462	1.80163e-06	CM044621:289,429..290,166(-)	upregulated
TVAGG3_0257150	unspecified product	1.39423	3.61671e-05	CM044621:648,126..649,103(-)	upregulated
TVAGG3_0258550	GTPase protein	1.65518	2.81274e-15	CM044621:1,002,747..1,003,337(-)	upregulated
TVAGG3_0258610	serine-type endopeptidase protein	1.01868	2.66154e-06	CM044621:1,009,307..1,010,407(+)	upregulated
TVAGG3_0258980	cytidylate kinase protein	1.84262	6.45225e-15	CM044621:1,073,284..1,073,658(+)	upregulated
TVAGG3_0259020	Fascin domain-containing protein [Source:UniProtKB/TrEMBL;Acc:A2DUX7]	2.07402	0.0105731	CM044621:1,082,791..1,083,126(+)	upregulated
TVAGG3_0259170	unspecified product	1.25714	1.70688e-10	CM044621:1,113,238..1,115,355(-)	upregulated
TVAGG3_0259180	Right handed beta helix domain-containing protein [Source:UniProtKB/TrEMBL;Acc:A2DUW4]	1.20149	1.44519e-05	CM044621:1,116,075..1,117,289(-)	upregulated
TVAGG3_0259420	unspecified product	2.27958	4.25182e-09	CM044621:1,160,911..1,166,109(+)	upregulated
TVAGG3_0259430	Strubbelig receptor, putative [Source:UniProtKB/TrEMBL;Acc:A2DUU1]	2.40061	7.87335e-07	CM044621:1,167,415..1,167,924(+)	upregulated
TVAGG3_0259450	cellular macromolecule catabolic process	1.13778	7.00152e-10	CM044621:1,169,118..1,169,579(+)	upregulated
TVAGG3_0259530	armadillo (ARM) repeat-containing protein family	1.09724	0.00574577	CM044621:1,185,967..1,188,459(-)	upregulated
TVAGG3_0260110	small Rab GTPase RabE2	1.13788	1.37094e-06	CM044621:1,296,194..1,296,784(+)	upregulated
TVAGG3_0260890	RNA polymerase II transcription regulator recruiting protein	2.17798	6.36045e-07	CM044621:1,451,565..1,452,101(+)	upregulated
TVAGG3_0261170	unspecified product	2.17432	2.92165e-17	CM044621:1,494,946..1,495,386(+)	upregulated
TVAGG3_0261290	unspecified product	1.88598	0.000432177	CM044621:1,519,528..1,519,971(-)	upregulated
TVAGG3_0261490	vacuolar sorting protein 9 (VPS9) domain family	1.45793	1.18976e-05	CM044621:1,555,475..1,556,734(+)	upregulated
TVAGG3_0262360	alpha-glucosidase family	1.03234	1.5643e-06	CM044621:1,690,140..1,692,764(-)	upregulated
TVAGG3_0262880	Initiator binding domain-containing protein [Source:UniProtKB/TrEMBL;Acc:A2DC71]	1.28841	0.000480247	CM044621:1,768,842..1,769,339(+)	upregulated
TVAGG3_0262900	Histidine-rich glycoprotein [Source:UniProtKB/TrEMBL;Acc:A2DC70]	2.33674	1.57122e-08	CM044621:1,769,984..1,770,436(-)	upregulated
TVAGG3_0262910	Glutamic acid-rich protein, putative [Source:UniProtKB/TrEMBL;Acc:A2DC69]	2.24573	1.15847e-09	CM044621:1,770,503..1,771,249(-)	upregulated
TVAGG3_0263260	E3 ubiquitin-protein ligase ubr4 family	1.36666	3.94177e-15	CM044621:1,858,875..1,864,688(-)	upregulated
TVAGG3_0263670	dynein heavy chain family protein family	1.02881	2.09717e-05	CM044621:1,939,428..1,952,243(-)	upregulated
TVAGG3_0264000	protein maturation by iron-sulfur cluster transfer	2.63124	1.49586e-23	CM044621:2,013,409..2,013,804(+)	upregulated
TVAGG3_0264080	pseudouridine 5'-phosphatase protein	1.11412	1.02571e-05	CM044621:2,026,419..2,027,096(-)	upregulated
TVAGG3_0264090	amino acid transmembrane transporter protein	1.11022	0.0480451	CM044621:2,028,584..2,029,030(+)	upregulated
TVAGG3_0264200	spectrin binding	3.89155	2.02089e-57	CM044621:2,051,579..2,052,985(-)	upregulated
TVAGG3_0264300	unspecified product	1.29419	6.16317e-05	CM044621:2,079,611..2,080,534(-)	upregulated
TVAGG3_0264310	unspecified product	1.20058	0.000451909	CM044621:2,082,211..2,083,365(+)	upregulated
TVAGG3_0264410	LEM domain-containing protein [Source:UniProtKB/TrEMBL;Acc:A2DBW6]	1.47675	2.5971e-09	CM044621:2,102,878..2,103,777(+)	upregulated
TVAGG3_0265510	surface antigen family	1.80168	2.82601e-07	CM044621:2,272,517..2,275,465(-)	upregulated
TVAGG3_0265550	ribonuclease inhibitor domain-containing protein	1.80489	8.39889e-06	CM044621:2,281,606..2,282,448(-)	upregulated
TVAGG3_0265760	Dcp1-like decapping family	1.34866	7.39652e-08	CM044621:2,327,888..2,328,391(-)	upregulated
TVAGG3_0266050	conserved domain protein family	1.7746	0.000295727	CM044621:2,382,770..2,383,435(+)	upregulated
TVAGG3_0266070	bifunctional inhibitor/lipid-transfer protein/seed storage 2s albumin superfamily protein family	1.05449	0.000582918	CM044621:2,386,283..2,387,899(+)	upregulated
TVAGG3_0266150	metalloexopeptidase protein	1.13468	2.95179e-08	CM044621:2,398,098..2,399,342(+)	upregulated
TVAGG3_0266580	RNA polymerase II transcription regulator recruiting protein	2.22688	3.59967e-11	CM044621:2,493,094..2,493,687(+)	upregulated
TVAGG3_0266620	Gyrl-like family protein	1.13148	0.00968123	CM044621:2,502,980..2,503,573(+)	upregulated
TVAGG3_0266670	multidrug resistance protein YPNP-related family	1.09492	0.00747049	CM044621:2,511,380..2,512,819(-)	upregulated
TVAGG3_0266780	unspecified product	1.49809	0.039455	CM044621:2,533,064..2,533,375(-)	upregulated
TVAGG3_0267250	SCY1-related S/T protein kinase-like family	1.48304	2.42982e-06	CM044621:2,623,581..2,625,557(+)	upregulated
TVAGG3_0267340	Clan CA, family C19, ubiquitin hydrolase-like cysteine peptidase family	1.20573	1.31677e-17	CM044621:2,641,953..2,646,158(+)	upregulated
TVAGG3_0268510	RNA polymerase II transcription regulator recruiting protein	2.07865	2.63658e-07	CM044621:2,841,494..2,841,739(+)	upregulated
TVAGG3_0268880	DUF3447 domain-containing protein [Source:UniProtKB/TrEMBL;Acc:A2GCX2]	1.07984	0.0444824	CM044621:2,907,071..2,907,910(+)	upregulated
TVAGG3_0269350	unspecified product	2.18159	3.29781e-12	CM044621:2,968,659..2,969,882(-)	upregulated
TVAGG3_0270430	RNA polymerase III core binding	1.14238	1.63899e-13	CM044621:3,139,202..3,139,834(+)	upregulated
TVAGG3_0271560	protein ubiquitination	1.30621	2.417e-08	CM044621:3,331,235..3,332,293(+)	upregulated
TVAGG3_0271680	unspecified product	1.14735	3.11922e-06	CM044621:3,367,048..3,368,406(+)	upregulated
TVAGG3_0271760	transcription-initiator DNA-binding domain ibd family	2.31874	3.78306e-13	CM044621:3,378,513..3,379,172(+)	upregulated
TVAGG3_0271830	mucolipin family	1.95738	2.44063e-06	CM044621:3,387,177..3,388,130(-)	upregulated
TVAGG3_0271840	unspecified product	2.33403	0.00214211	CM044621:3,386,850..3,387,086(-)	upregulated
TVAGG3_0271870	spectrin binding	1.34112	5.20401e-09	CM044621:3,394,344..3,397,214(+)	upregulated
TVAGG3_0271940	Initiator binding domain-containing protein [Source:UniProtKB/TrEMBL;Acc:A2DHZ5]	1.05989	0.0164372	CM044621:3,409,042..3,409,752(+)	upregulated
TVAGG3_0271960	glucose import	1.68147	0.0275226	CM044621:3,411,708..3,412,973(-)	upregulated
TVAGG3_0272080	BTB domain-containing protein [Source:UniProtKB/TrEMBL;Acc:A2DI04]	1.23089	0.00558574	CM044621:3,431,655..3,432,071(+)	upregulated
TVAGG3_0272390	armadillo (ARM) repeat-containing protein family	1.23932	0.00936077	CM044621:3,494,282..3,495,049(-)	upregulated
TVAGG3_0272450	DDE endonuclease family	3.96986	1.06056e-09	CM044621:3,507,388..3,508,947(+)	upregulated
TVAGG3_0272980	spectrin binding	1.55354	0.00338125	CM044621:3,598,320..3,599,921(+)	upregulated
TVAGG3_0273060	spectrin binding	2.1736	6.07472e-20	CM044621:3,622,024..3,622,989(-)	upregulated
TVAGG3_0273130	HMG-box family	2.02994	0.00505868	CM044621:3,632,006..3,632,494(-)	upregulated
TVAGG3_0273170	RelA-associated inhibitor family	1.35267	0.017256	CM044621:3,636,004..3,637,005(+)	upregulated
TVAGG3_0273320	nuclear export signal receptor protein	1.57046	2.50261e-14	CM044621:3,653,771..3,656,872(-)	upregulated
TVAGG3_0273400	armadillo (ARM) repeat-containing protein family	1.01915	4.01229e-06	CM044621:3,682,625..3,683,824(+)	upregulated
TVAGG3_0273610	unspecified product	1.20625	0.0145822	CM044621:3,714,844..3,715,683(-)	upregulated
TVAGG3_0273620	retrograde vesicle-mediated transport, Golgi to ER	1.21668	4.7351e-07	CM044621:3,715,825..3,716,391(+)	upregulated
TVAGG3_0273630	STKc AGC domain-containing protein	1.69458	2.36605e-06	CM044621:3,716,963..3,718,273(+)	upregulated
TVAGG3_0273730	RNA polymerase II transcription regulator recruiting protein	1.09325	7.81105e-07	CM044621:3,735,693..3,736,220(+)	upregulated
TVAGG3_0273740	cytoplasmic tRNA 2-thiolation protein 2 family	1.24886	0.0149225	CM044621:3,737,006..3,737,788(+)	upregulated
TVAGG3_0273770	leucine-rich repeats (6 copies)-containing protein	1.53159	0.00021339	CM044621:3,741,867..3,743,711(-)	upregulated
TVAGG3_0273780	leucine-rich repeats (6 copies)-containing protein	1.62055	0.00726974	CM044621:3,743,921..3,745,318(-)	upregulated
TVAGG3_0273820	unspecified product	1.6867	1.01637e-32	CM044621:3,750,255..3,751,496(+)	upregulated
TVAGG3_0273870	DNA recombination	2.01779	4.97785e-06	CM044621:3,765,702..3,767,474(-)	upregulated
TVAGG3_0274330	ankyrin repeat protein family	1.41462	3.9869e-20	CM044621:3,873,866..3,875,653(-)	upregulated
TVAGG3_0274370	A-type inclusion protein-related family	1.03025	0.029475	CM044621:3,885,018..3,886,976(-)	upregulated
TVAGG3_0274430	spectrin binding	1.02336	0.000871847	CM044621:3,897,553..3,899,469(-)	upregulated
TVAGG3_0274520	unspecified product	1.45864	6.75774e-05	CM044621:3,910,483..3,910,917(-)	upregulated
TVAGG3_0274600	inositol-3-phosphate synthase protein	1.0222	2.2218e-07	CM044621:3,944,792..3,946,327(+)	upregulated
TVAGG3_0274900	transcription factor, enhancer of yellow 2 family	1.34377	2.69982e-05	CM044621:3,996,575..3,997,345(-)	upregulated
TVAGG3_0275590	protein kinase-like (PK-like) family	1.78345	9.13484e-12	CM044621:4,098,299..4,099,006(-)	upregulated
TVAGG3_0275600	isopentenyl-diphosphate delta-isomerase protein	2.1299	1.26128e-13	CM044621:4,099,837..4,100,466(-)	upregulated
TVAGG3_0275720	negative regulation of peptidyl-cysteine S-nitrosylation	1.84093	1.73517e-16	CM044621:4,124,562..4,125,719(-)	upregulated
TVAGG3_0275800	oxidoreductase protein	1.14988	0.000761237	CM044621:4,144,149..4,144,655(-)	upregulated
TVAGG3_0275820	armadillo (ARM) repeat-containing protein family	2.01271	6.72415e-16	CM044621:4,146,968..4,150,195(+)	upregulated
TVAGG3_0275840	protein ubiquitination	1.71755	1.26643e-13	CM044621:4,151,828..4,152,643(+)	upregulated
TVAGG3_0276070	RNA polymerase II transcription regulator recruiting protein	1.03112	9.95618e-06	CM044621:4,195,570..4,196,052(-)	upregulated
TVAGG3_0276080	Serine/threonine-protein phosphatase 4 regulatory subunit 3-like central domain-containing protein [Source:UniProtKB/TrEMBL;Acc:A2DVN3]	3.16547	6.20783e-12	CM044621:4,196,900..4,198,147(+)	upregulated
TVAGG3_0276260	homeobox protein transcription factors family	1.66059	1.18702e-05	CM044621:4,229,147..4,229,686(-)	upregulated
TVAGG3_0276280	cupin domain-containing protein family	4.80267	9.8058e-06	CM044621:4,233,088..4,233,804(-)	upregulated
TVAGG3_0276420	cupin domain-containing protein family	3.83097	3.29744e-18	CM044621:4,258,887..4,259,603(+)	upregulated
TVAGG3_0276450	cupin domain-containing protein family	3.99093	1.43554e-30	CM044621:4,265,234..4,265,719(+)	upregulated
TVAGG3_0276730	ubiquitin 13 family	1.44315	2.59602e-11	CM044621:4,308,763..4,309,680(+)	upregulated
TVAGG3_0276760	Ankyrin repeat family	2.78857	1.84015e-11	CM044621:4,323,643..4,324,041(-)	upregulated
TVAGG3_0276770	protein ubiquitination	2.35307	3.75721e-11	CM044621:4,324,166..4,325,716(-)	upregulated
TVAGG3_0277800	Thioredoxin domain-containing protein [Source:UniProtKB/TrEMBL;Acc:A2ESH3]	1.11838	1.02305e-06	CM044621:4,495,453..4,496,262(-)	upregulated
TVAGG3_0277840	spectrin binding	1.88564	1.99003e-24	CM044621:4,501,061..4,504,363(-)	upregulated
TVAGG3_0277870	unspecified product	4.75175	4.17839e-25	CM044621:4,515,169..4,516,017(-)	upregulated
TVAGG3_0277880	unspecified product	4.37949	3.48273e-27	CM044621:4,517,204..4,518,052(+)	upregulated
TVAGG3_0277940	porin domain-containing protein	2.14008	4.07068e-06	CM044621:4,525,762..4,526,469(-)	upregulated
TVAGG3_0277950	Lipid depleted protein, putative [Source:UniProtKB/TrEMBL;Acc:A2ESF9]	5.31972	5.27576e-24	CM044621:4,527,130..4,527,987(-)	upregulated
TVAGG3_0277960	unspecified product	5.04458	6.70921e-22	CM044621:4,529,161..4,530,006(+)	upregulated
TVAGG3_0277970	VPS9 domain-containing protein [Source:UniProtKB/TrEMBL;Acc:A2ESF7]	2.91706	2.61701e-69	CM044621:4,530,870..4,532,693(-)	upregulated
TVAGG3_0277980	unspecified product	4.23592	2.54942e-24	CM044621:4,533,468..4,534,370(+)	upregulated
TVAGG3_0278790	protein serine/threonine kinase protein	1.96298	5.38349e-32	CM044621:4,664,710..4,666,215(+)	upregulated
TVAGG3_0278830	beta-lactamase family	1.31356	0.0110396	CM044621:4,679,499..4,681,490(+)	upregulated
TVAGG3_0278850	Ankyrin repeat family	1.89954	1.12193e-29	CM044621:4,686,180..4,687,022(+)	upregulated
TVAGG3_0279160	ankyrin repeat and SOCS box-containing protein 4 family	1.62971	1.40083e-06	CM044621:4,733,751..4,736,078(+)	upregulated
TVAGG3_0279190	vault protein inter-alpha-trypsin domain-containing protein	2.08266	1.27066e-22	CM044621:4,739,108..4,741,297(+)	upregulated
TVAGG3_0279710	unspecified product	2.87547	0.0409489	CM044621:4,814,386..4,814,772(+)	upregulated
TVAGG3_0281450	phospholipase C/P1 nuclease family	1.41305	0.00127602	CM044621:5,143,630..5,144,151(+)	upregulated
TVAGG3_0281520	armadillo (ARM) repeat-containing protein family	1.26685	1.11708e-11	CM044621:5,157,760..5,160,309(+)	upregulated
TVAGG3_0281680	hect domain ubiquitin-protein ligase family	1.58322	4.92937e-29	CM044621:5,191,489..5,197,422(+)	upregulated
TVAGG3_0281890	structural constituent of ribosome	2.5157	0.00112443	CM044621:5,235,181..5,235,369(+)	upregulated
TVAGG3_0281990	RNA polymerase II transcription regulator recruiting protein	3.71428	2.79908e-12	CM044621:5,262,467..5,262,955(+)	upregulated
TVAGG3_0282980	unspecified product	1.26342	0.00110311	CM044621:5,427,912..5,428,670(-)	upregulated
TVAGG3_0283060	unspecified product	2.09304	1.59458e-15	CM044621:5,436,654..5,437,097(+)	upregulated
TVAGG3_0283080	Ankyrin repeat family	1.23618	0.000978527	CM044621:5,442,713..5,443,831(-)	upregulated
TVAGG3_0283210	unspecified product	1.24298	8.32603e-08	CM044621:5,470,186..5,470,443(+)	upregulated
TVAGG3_0283220	RNA polymerase II transcription regulator recruiting protein	1.06836	1.62841e-06	CM044621:5,471,894..5,472,766(+)	upregulated
TVAGG3_0283230	protein ubiquitination	2.72707	2.01194e-39	CM044621:5,482,493..5,483,377(+)	upregulated
TVAGG3_0283250	Ankyrin repeat family	3.36487	1.0328e-18	CM044621:5,485,714..5,485,944(+)	upregulated
TVAGG3_0283320	unspecified product	1.24865	0.0134718	CM044621:5,494,067..5,494,615(-)	upregulated
TVAGG3_0283640	RNA-binding domain, RBD family-containing protein	1.07351	0.000976145	CM044621:5,553,755..5,554,465(+)	upregulated
TVAGG3_0283960	RNA helicase protein	1.97295	2.36743e-10	CM044621:5,617,242..5,618,498(-)	upregulated
TVAGG3_0283970	unspecified product	1.09994	1.00209e-08	CM044621:5,619,002..5,620,075(+)	upregulated
TVAGG3_0284010	proteasome regulatory particle assembly	4.03704	6.3507e-51	CM044621:5,628,632..5,629,240(+)	upregulated
TVAGG3_0284040	protein ubiquitination	4.32389	3.62449e-46	CM044621:5,631,271..5,631,618(+)	upregulated
TVAGG3_0285440	unspecified product	3.26545	0.00561568	CM044621:5,852,774..5,853,379(+)	upregulated
TVAGG3_0288360	Ankyrin repeat family	1.07525	0.000439656	CM044621:6,353,342..6,354,061(+)	upregulated
TVAGG3_0288920	cyclin-dependent kinase inhibitor 2C-related family	2.46962	8.36688e-17	CM044621:6,461,964..6,462,380(+)	upregulated
TVAGG3_0289380	unspecified product	2.40962	1.65942e-26	CM044621:6,521,607..6,522,083(-)	upregulated
TVAGG3_0289480	ATPase activity, coupled to transmembrane movement of substances	2.74838	0.0168912	CM044621:6,540,508..6,542,904(-)	upregulated
TVAGG3_0289490	ATPase activity, coupled to transmembrane movement of substances	2.48363	5.38234e-07	CM044621:6,544,784..6,546,094(+)	upregulated
TVAGG3_0289500	RNA polymerase II transcription regulator recruiting protein	2.0994	2.04559e-06	CM044621:6,548,337..6,548,894(-)	upregulated
TVAGG3_0289830	NFU1 iron-sulfur cluster scaffold	1.7262	2.31023e-08	CM044621:6,602,954..6,603,265(+)	upregulated
TVAGG3_0289850	unspecified product	1.13002	0.000191457	CM044621:6,607,856..6,608,611(+)	upregulated
TVAGG3_0290020	HECT domain-containing protein [Source:UniProtKB/TrEMBL;Acc:A2DJS4]	1.28313	0.000136361	CM044621:6,660,382..6,665,418(-)	upregulated
TVAGG3_0290180	unspecified product	3.08912	2.83705e-10	CM044621:6,705,154..6,705,618(-)	upregulated
TVAGG3_0290190	Tubby C-terminal domain-containing protein [Source:UniProtKB/TrEMBL;Acc:A2DJT8]	1.32123	7.56217e-06	CM044621:6,706,438..6,707,409(+)	upregulated
TVAGG3_0290210	O-acyltransferase protein	1.48039	2.68826e-13	CM044621:6,708,426..6,709,733(-)	upregulated
TVAGG3_0290270	ribonuclease inhibitor domain-containing protein	1.12125	0.0139099	CM044621:6,722,902..6,723,663(+)	upregulated
TVAGG3_0290280	RNA polymerase II transcription regulator recruiting protein	2.58197	6.51073e-15	CM044621:6,724,169..6,724,660(-)	upregulated
TVAGG3_0290350	protein serine/threonine kinase protein	1.37962	5.10939e-14	CM044621:6,733,592..6,734,878(+)	upregulated
TVAGG3_0290910	regulation of response to stimulus	1.27261	0.000544258	CM044621:6,825,603..6,827,543(+)	upregulated
TVAGG3_0290920	ankyrin repeat and SOCS box-containing protein 4 family	4.09222	6.17659e-61	CM044621:6,827,818..6,829,791(-)	upregulated
TVAGG3_0291190	unspecified product	1.74173	1.39049e-08	CM044621:6,876,510..6,878,657(-)	upregulated
TVAGG3_0291210	homologous recombination	1.77577	0.0134612	CM044621:6,880,762..6,881,988(+)	upregulated
TVAGG3_0291440	ankyrin repeat protein family	2.48663	2.08039e-33	CM044621:6,917,924..6,920,269(+)	upregulated
TVAGG3_0291460	armadillo (ARM) repeat-containing protein family	2.17951	7.78865e-08	CM044621:6,920,918..6,922,348(+)	upregulated
TVAGG3_0291570	adenosylhomocysteinase protein	2.24076	3.61448e-07	CM044621:6,942,811..6,943,020(-)	upregulated
TVAGG3_0291580	putative TM nitroreductase family	2.54798	1.83561e-07	CM044621:6,943,305..6,944,120(-)	upregulated
TVAGG3_0291590	RNA polymerase II transcription regulator recruiting protein	3.25886	1.43579e-11	CM044621:6,946,373..6,946,843(-)	upregulated
TVAGG3_0292670	exonuclease protein	1.57289	2.06878e-08	CM044621:7,105,573..7,107,099(-)	upregulated
TVAGG3_0292770	RNA polymerase II transcription regulator recruiting protein	1.39104	0.000224232	CM044621:7,128,727..7,129,266(+)	upregulated
TVAGG3_0293880	unspecified product	1.71382	1.29222e-07	CM044621:7,271,945..7,272,880(+)	upregulated
TVAGG3_0293900	unspecified product	1.95013	7.62322e-29	CM044621:7,274,141..7,274,479(-)	upregulated
TVAGG3_0300190	RNA polymerase II transcription regulator recruiting protein	4.01703	6.33578e-11	CM044621:8,416,835..8,417,359(-)	upregulated
TVAGG3_0300200	negative regulation of mitochondrial outer membrane permeabilization protein	1.33385	1.12727e-05	CM044621:8,419,023..8,420,186(-)	upregulated
TVAGG3_0300230	unspecified product	2.59289	1.31261e-14	CM044621:8,424,859..8,426,244(+)	upregulated
TVAGG3_0300340	AAA domain-containing family	1.75107	4.94192e-07	CM044621:8,447,440..8,448,762(-)	upregulated
TVAGG3_0300750	ankyrin repeat protein family	1.10087	0.014904	CM044621:8,536,051..8,537,223(-)	upregulated
TVAGG3_0300820	cytoplasmic heat shock protein 70	1.28975	7.33195e-05	CM044621:8,547,897..8,549,876(-)	upregulated
TVAGG3_0300830	NFU1 iron-sulfur cluster scaffold	1.74755	1.0218e-14	CM044621:8,550,896..8,551,207(-)	upregulated
TVAGG3_0302550	cyclin-dependent kinase inhibitor 2C-related family	3.56639	1.15124e-56	CM044621:8,803,504..8,806,377(+)	upregulated
TVAGG3_0302560	unspecified product	1.49772	9.51645e-09	CM044621:8,807,209..8,807,661(+)	upregulated
TVAGG3_0302700	protein of unknown function (DUF3447)	1.23093	4.62444e-05	CM044621:8,842,422..8,843,504(-)	upregulated
TVAGG3_0303140	protein of unknown function (DUF3447)	1.04323	0.00350696	CM044621:8,923,092..8,924,153(+)	upregulated
TVAGG3_0303180	STKc PDK1 domain-containing protein	2.37527	1.72497e-09	CM044621:8,927,353..8,928,639(-)	upregulated
TVAGG3_0303210	surface antigen family	1.66661	7.41138e-16	CM044621:8,934,391..8,936,940(-)	upregulated
TVAGG3_0303220	ribonuclease inhibitor domain-containing protein	1.58847	2.89111e-06	CM044621:8,937,067..8,937,465(-)	upregulated
TVAGG3_0303230	Ubiquitin-like domain-containing protein [Source:UniProtKB/TrEMBL;Acc:A2DHR1]	2.53927	5.59072e-29	CM044621:8,937,843..8,939,054(+)	upregulated
TVAGG3_0303260	unspecified product	2.37354	0.00692496	CM044621:8,943,337..8,943,747(-)	upregulated
TVAGG3_0303270	unspecified product	1.8744	0.000545052	CM044621:8,943,798..8,944,385(-)	upregulated
TVAGG3_0303300	spectrin binding	1.76978	2.04791e-20	CM044621:8,952,421..8,953,911(+)	upregulated
TVAGG3_0303420	RNA polymerase I-specific transcription initiation factor family	1.38427	1.09913e-06	CM044621:8,967,509..8,968,948(+)	upregulated
TVAGG3_0303440	nicotinamide metabolic process	1.21668	6.04703e-06	CM044621:8,970,474..8,971,088(-)	upregulated
TVAGG3_0304050	armadillo (ARM) repeat-containing protein family	1.35907	9.0775e-05	CM044621:9,066,373..9,068,856(+)	upregulated
TVAGG3_0304160	multidrug resistance protein YPNP-related family	1.93916	1.52165e-05	CM044621:9,094,895..9,096,310(-)	upregulated
TVAGG3_0304210	positive regulation of cilium movement	1.1633	9.40247e-05	CM044621:9,106,448..9,108,178(-)	upregulated
TVAGG3_0304220	Mar1 transposase [Source:UniProtKB/TrEMBL;Acc:A2E1Q7]	3.24274	1.89695e-11	CM044621:9,108,694..9,108,906(-)	upregulated
TVAGG3_0304430	von Willebrand factor A domain-containing protein 5A family	3.15362	2.78345e-39	CM044621:9,147,228..9,149,294(-)	upregulated
TVAGG3_0304740	surface antigen family	2.68185	0.00255923	CM044621:9,193,414..9,195,633(-)	upregulated
TVAGG3_0305320	apolipoprotein family	1.01704	0.0114501	CM044621:9,285,474..9,286,256(+)	upregulated
TVAGG3_0305610	NAD(P)H-dependent FMN-containing OXIDOreductase YWQN-related family	2.70573	0.0032339	CM044621:9,330,139..9,330,612(-)	upregulated
TVAGG3_0306210	positive regulation of cell cycle G2/M phase transition	1.38504	2.35669e-05	CM044621:9,428,117..9,428,887(-)	upregulated
TVAGG3_0306240	winged helix DNA-binding domain family	1.87283	0.0187173	CM044621:9,431,845..9,432,150(-)	upregulated
TVAGG3_0306610	unspecified product	5.19174	0.00393624	CM044621:9,489,857..9,490,231(-)	upregulated
TVAGG3_0306620	unspecified product	2.81218	0.00128776	CM044621:9,490,501..9,491,088(+)	upregulated
TVAGG3_0307450	vesicle-mediated transport	1.00208	0.00335929	CM044621:9,605,991..9,606,437(-)	upregulated
TVAGG3_0307660	cupin domain-containing protein family	1.35017	0.00601043	CM044621:9,641,917..9,642,636(+)	upregulated
TVAGG3_0309290	Tvp15 (fibronectiin-like protein 2, flp2)	2.56656	4.45798e-27	CM044621:9,920,204..9,920,584(+)	upregulated
TVAGG3_0309300	tRNA-Lys	2.51327	0.00747271	CM044621:9,921,768..9,921,841(-)	upregulated
TVAGG3_0309690	tetratricopeptide repeat domain domain-containing protein	1.54376	2.60452e-05	CM044621:9,994,656..9,995,720(-)	upregulated
TVAGG3_0309700	STKc GSK3 domain-containing protein	1.74889	4.56146e-18	CM044621:9,996,178..9,997,203(-)	upregulated
TVAGG3_0309830	RNA-binding domain, RBD family-containing protein	1.58152	0.000123934	CM044621:10,023,443..10,024,108(+)	upregulated
TVAGG3_0310580	tweety family	1.32279	8.91314e-11	CM044621:10,155,020..10,156,987(+)	upregulated
TVAGG3_0310650	P-loop containing nucleoside triphosphate hydrolases family	1.24662	0.021587	CM044621:10,167,426..10,167,971(+)	upregulated
TVAGG3_0310670	ATPase activity, coupled to transmembrane movement of substances	1.22327	0.0274439	CM044621:10,169,238..10,169,471(+)	upregulated
TVAGG3_0310980	unspecified product	1.00422	0.0271293	CM044621:10,229,806..10,230,336(+)	upregulated
TVAGG3_0311620	unfolded protein binding	1.81792	1.87622e-26	CM044621:10,323,834..10,326,026(+)	upregulated
TVAGG3_0311650	armadillo (ARM) repeat-containing protein family	1.76883	3.14809e-14	CM044621:10,331,065..10,333,155(-)	upregulated
TVAGG3_0311660	unspecified product	1.13252	0.00014882	CM044621:10,334,529..10,336,541(-)	upregulated
TVAGG3_0311670	unspecified product	2.21767	2.8521e-16	CM044621:10,337,122..10,338,192(-)	upregulated
TVAGG3_0311740	5'-3' exonuclease protein	1.78726	8.25704e-08	CM044621:10,353,856..10,355,652(-)	upregulated
TVAGG3_0311820	DNA recombination	1.08947	0.0349608	CM044621:10,374,507..10,376,213(+)	upregulated
TVAGG3_0311870	RNA polymerase II transcription regulator recruiting protein	2.42616	5.65208e-06	CM044621:10,386,834..10,387,358(+)	upregulated
TVAGG3_0312280	Gamma-gliadin [Source:UniProtKB/TrEMBL;Acc:A2GBN3]	4.26635	0.00296363	CM044621:10,447,001..10,447,612(+)	upregulated
TVAGG3_0312960	unspecified product	3.04212	0.0165513	CM044621:10,552,162..10,553,367(+)	upregulated
TVAGG3_0314690	unspecified product	3.19954	0.0168073	CM044621:10,861,966..10,862,100(+)	upregulated
TVAGG3_0314700	unspecified product	3.22418	1.9014e-08	CM044621:10,862,434..10,862,568(-)	upregulated
TVAGG3_0315420	protein ubiquitination	1.94854	1.81444e-05	CM044621:10,993,821..10,995,125(+)	upregulated
TVAGG3_0315890	unspecified product	1.28121	3.5529e-08	CM044621:11,086,777..11,087,061(+)	upregulated
TVAGG3_0315900	unspecified product	1.45587	3.65457e-11	CM044621:11,088,634..11,090,868(-)	upregulated
TVAGG3_0317350	unspecified product	1.02998	0.00282269	CM044621:11,331,635..11,333,365(-)	upregulated
TVAGG3_0317840	Golgi APPARATUS membrane protein TVP23 family	1.51419	5.26769e-06	CM044621:11,420,546..11,421,211(-)	upregulated
TVAGG3_0317850	SANT/myb-like telomere repeat binding factor-like DNA-binding domain-containing protein	1.35693	0.00086171	CM044621:11,421,686..11,422,189(-)	upregulated
TVAGG3_0317870	ankyrin repeat protein family	2.19664	5.88071e-09	CM044621:11,425,658..11,427,347(+)	upregulated
TVAGG3_0317900	ankyrin repeat protein family	1.96378	2.97302e-18	CM044621:11,431,791..11,433,569(-)	upregulated
TVAGG3_0318070	myeloid leukemia factor family	2.30422	9.12487e-09	CM044621:11,464,365..11,465,177(+)	upregulated
TVAGG3_0318710	unspecified product	1.47603	9.66025e-14	CM044621:11,563,811..11,565,217(-)	upregulated
TVAGG3_0318800	microtubule binding CLASP family	1.50865	6.87653e-09	CM044621:11,578,746..11,581,238(-)	upregulated
TVAGG3_0318810	tetratricopeptide repeat domain domain-containing protein	1.29113	7.77494e-14	CM044621:11,581,746..11,582,771(-)	upregulated
TVAGG3_0319000	unspecified product	1.77528	2.627e-22	CM044621:11,616,491..11,616,862(-)	upregulated
TVAGG3_0319030	protein ubiquitination	1.1784	1.22844e-11	CM044621:11,620,413..11,621,888(+)	upregulated
TVAGG3_0319120	intracellular auxin transport	2.51942	0.00866238	CM044621:11,631,309..11,632,313(-)	upregulated
TVAGG3_0319510	cyclin-dependent kinase inhibitor 2C-related family	1.61973	8.50085e-06	CM044621:11,693,727..11,695,529(-)	upregulated
TVAGG3_0319550	GTPase, IMAP family member-related family	4.2627	4.46993e-28	CM044621:11,700,579..11,701,817(-)	upregulated
TVAGG3_0319560	beige/BEACH-related family	1.16863	5.71118e-15	CM044621:11,702,325..11,710,007(-)	upregulated
TVAGG3_0319580	TRP C-terminal domain-containing protein [Source:UniProtKB/TrEMBL;Acc:A2E1G7]	1.46632	4.52229e-10	CM044621:11,713,415..11,715,778(+)	upregulated
TVAGG3_0319590	intracellular sterol transport	1.05579	0.000207169	CM044621:11,717,000..11,717,479(-)	upregulated
TVAGG3_0319900	guanyl-nucleotide exchange factor protein	2.74314	1.79599e-55	CM044621:11,770,732..11,772,948(+)	upregulated
TVAGG3_0319910	armadillo (ARM) repeat-containing protein family	2.17795	2.19005e-14	CM044621:11,773,061..11,774,491(-)	upregulated
TVAGG3_0320000	unspecified product	1.86177	3.29336e-12	CM044621:11,788,811..11,789,575(+)	upregulated
TVAGG3_0320240	RNA splicing	1.28043	7.58783e-06	CM044621:11,832,868..11,834,397(+)	upregulated
TVAGG3_0320980	proteasome assembly	1.19915	2.06513e-10	CM044621:11,962,041..11,963,348(-)	upregulated
TVAGG3_0321020	3-methylornithine synthase family	2.06244	1.31997e-06	CM044621:11,967,524..11,968,684(-)	upregulated
TVAGG3_0321180	protein ubiquitination	1.0992	0.0354958	CM044621:12,004,163..12,005,527(+)	upregulated
TVAGG3_0321330	unspecified product	2.7579	6.82856e-13	CM044621:12,024,218..12,024,415(-)	upregulated
TVAGG3_0321470	unspecified product	2.1208	0.00315932	CM044621:12,065,048..12,065,263(-)	upregulated
TVAGG3_0322130	ankyrin repeat domain-containing protein 61 family	2.05711	7.58934e-07	CM044621:12,195,359..12,197,203(-)	upregulated
TVAGG3_0322350	unspecified product	3.57662	9.4165e-05	CM044621:12,224,045..12,224,431(+)	upregulated
TVAGG3_0322540	UDENN domain family	1.69113	2.99033e-06	CM044621:12,242,146..12,243,387(+)	upregulated
TVAGG3_0322560	arsenical pump membrane protein family	1.50802	0.00341933	CM044621:12,247,067..12,248,398(+)	upregulated
TVAGG3_0322670	cysteine synthase family protein domain-containing protein	2.18192	0.010922	CM044621:12,270,775..12,271,674(+)	upregulated
TVAGG3_0322720	cysteine S-palmitoyltransferase protein	2.63197	2.91378e-22	CM044621:12,278,037..12,279,026(-)	upregulated
TVAGG3_0322790	GTPase protein	1.28188	2.63818e-09	CM044621:12,282,783..12,283,367(+)	upregulated
TVAGG3_0323080	XYPPX repeat family protein [Source:UniProtKB/TrEMBL;Acc:A2DFS2]	1.5615	1.89117e-06	CM044621:12,340,289..12,341,779(+)	upregulated
TVAGG3_0323520	transcription factor, enhancer of yellow 2 family	2.16885	2.93935e-06	CM044621:12,421,441..12,422,205(+)	upregulated
TVAGG3_0323720	polynucleotide adenylyltransferase protein	1.00287	0.00237093	CM044621:12,460,131..12,461,534(+)	upregulated
TVAGG3_0323740	unspecified product	3.06607	0.00110311	CM044621:12,464,441..12,464,689(-)	upregulated
TVAGG3_0323750	unspecified product	1.36934	0.0361864	CM044621:12,465,242..12,466,717(-)	upregulated
TVAGG3_0324130	dehydrogenase-related family	1.05091	0.000167762	CM044621:12,541,601..12,542,713(+)	upregulated
TVAGG3_0324980	protein serine/threonine kinase protein	2.28886	0.0344343	CM044621:12,691,650..12,692,654(-)	upregulated
TVAGG3_0325090	NAD(P)H oxidoreductase-related family	4.05522	9.82599e-06	CM044621:12,719,815..12,720,537(+)	upregulated
TVAGG3_0325550	unspecified product	1.33979	1.60652e-08	CM044621:12,792,111..12,793,856(+)	upregulated
TVAGG3_0325560	von Willebrand factor A domain-containing protein 5A family	3.0943	1.44855e-26	CM044621:12,794,258..12,796,519(+)	upregulated
TVAGG3_0325570	armadillo (ARM) repeat-containing protein family	1.13734	9.75904e-06	CM044621:12,796,933..12,797,856(+)	upregulated
TVAGG3_0325590	proteasome-mediated ubiquitin-dependent protein catabolic process	1.18548	1.34484e-10	CM044621:12,801,177..12,802,313(-)	upregulated
TVAGG3_0326310	unspecified product	1.16147	7.95044e-06	CM044621:12,914,162..12,914,530(-)	upregulated
TVAGG3_0327910	GTPase protein	1.95876	4.62843e-08	CM044621:13,152,978..13,153,577(-)	upregulated
TVAGG3_0328370	unspecified product	1.25412	0.0134612	CM044621:13,235,456..13,236,034(-)	upregulated
TVAGG3_0328870	guanylate cyclase protein	1.00115	1.14566e-16	CM044621:13,311,346..13,316,082(-)	upregulated
TVAGG3_0328890	Replication factor A protein 3 [Source:UniProtKB/TrEMBL;Acc:A2F0J0]	1.34612	1.42587e-08	CM044621:13,317,619..13,317,966(+)	upregulated
TVAGG3_0329780	Initiator binding domain-containing protein [Source:UniProtKB/TrEMBL;Acc:A2G8G4]	1.57454	3.43088e-08	CM044621:13,447,503..13,448,264(+)	upregulated
TVAGG3_0330170	spectrin binding	2.41387	1.26628e-23	CM044621:13,506,058..13,507,137(-)	upregulated
TVAGG3_0330490	protein desumoylation	1.75779	3.73914e-09	CM044621:13,558,423..13,559,169(-)	upregulated
TVAGG3_0330550	cysteine synthase family protein domain-containing protein	2.54597	1.28215e-10	CM044621:13,569,928..13,570,827(-)	upregulated
TVAGG3_0330560	ubiquitinyl hydrolase protein	2.40829	1.17997e-20	CM044621:13,571,515..13,572,330(-)	upregulated
TVAGG3_0330740	ribosomal large subunit biogenesis	1.28704	7.32666e-06	CM044621:13,607,718..13,608,575(+)	upregulated
TVAGG3_0330770	unspecified product	1.49125	1.85468e-06	CM044621:13,613,018..13,613,311(+)	upregulated
TVAGG3_0331870	protein kinase protein	2.17204	8.96694e-22	CM044621:13,783,757..13,784,551(-)	upregulated
TVAGG3_0332110	small Rab GTPase RabX16	1.41731	1.17808e-05	CM044621:13,817,490..13,818,098(+)	upregulated
TVAGG3_0332120	myeloid leukemia factor family	3.58615	9.35106e-16	CM044621:13,818,800..13,819,702(+)	upregulated
TVAGG3_0332320	cyclin-dependent kinase inhibitor 2C-related family	3.21057	6.88967e-60	CM044621:13,856,189..13,856,770(-)	upregulated
TVAGG3_0332680	spectrin binding	1.06129	0.00275163	CM044621:13,905,710..13,907,362(-)	upregulated
TVAGG3_0334710	proteasome regulatory particle assembly	2.13814	5.04857e-08	CM044621:14,261,888..14,263,147(-)	upregulated
TVAGG3_0335470	unspecified product	2.33292	3.53267e-27	CM044621:14,437,712..14,439,262(-)	upregulated
TVAGG3_0335500	porins family	2.03013	0.00482268	CM044621:14,444,074..14,444,730(+)	upregulated
TVAGG3_0335580	ataxia telangiectasia mutated (ATM) -related family	1.24184	1.35675e-09	CM044621:14,454,838..14,461,134(+)	upregulated
TVAGG3_0336530	protein ubiquitination	4.96554	0.000150936	CM044621:14,656,608..14,656,955(-)	upregulated
TVAGG3_0336950	protein kinase superfamily	1.01041	0.018714	CM044621:14,712,044..14,712,946(-)	upregulated
TVAGG3_0337360	myeloid leukemia factor family	3.63706	6.59603e-36	CM044621:14,775,465..14,776,346(+)	upregulated
TVAGG3_0337480	unspecified product	1.02301	0.0125417	CM044621:14,796,364..14,797,236(+)	upregulated
TVAGG3_0337490	RNI-like family	1.11764	1.67555e-05	CM044621:14,797,649..14,799,607(+)	upregulated
TVAGG3_0337530	glycine-rich protein family	1.723	0.000140006	CM044621:14,804,781..14,805,212(+)	upregulated
TVAGG3_0337540	FMN binding	2.4514	3.48394e-14	CM044621:14,805,527..14,806,534(-)	upregulated
TVAGG3_0337810	unspecified product	1.10987	0.000129061	CM044621:14,881,811..14,883,007(-)	upregulated
TVAGG3_0338520	unspecified product	1.07612	1.36014e-10	CM044621:14,985,392..14,985,661(-)	upregulated
TVAGG3_0338530	cilia- and flagella-associated protein 100 family	1.15243	0.00105996	CM044621:14,986,337..14,987,722(+)	upregulated
TVAGG3_0338550	unspecified product	2.46553	1.08473e-60	CM044621:14,990,581..14,991,102(-)	upregulated
TVAGG3_0338930	G-quadruplex RNA binding	1.14953	0.00536977	CM044621:15,039,777..15,040,727(+)	upregulated
TVAGG3_0339600	beta and beta-prime subunits of DNA dependent RNA-polymerase family	1.09141	8.48007e-07	CM044621:15,120,282..15,123,815(+)	upregulated
TVAGG3_0339860	unspecified product	1.70617	4.45601e-30	CM044621:15,186,493..15,192,903(-)	upregulated
TVAGG3_0339890	negative regulation of translational initiation in response to stress	1.03059	6.00827e-06	CM044621:15,198,591..15,199,511(+)	upregulated
TVAGG3_0340140	snoRNA binding	1.05772	0.00854279	CM044621:15,229,344..15,230,963(+)	upregulated
TVAGG3_0340920	DH domain-containing protein [Source:UniProtKB/TrEMBL;Acc:A2DH63]	2.64835	4.5148e-47	CM044621:15,350,784..15,352,442(+)	upregulated
TVAGG3_0341020	UV excision repair protein RAD23 family	1.1001	1.39531e-07	CM044621:15,369,815..15,370,510(+)	upregulated
TVAGG3_0341300	transcription-initiator DNA-binding domain ibd family	1.08583	1.2483e-09	CM044621:15,406,497..15,407,246(+)	upregulated
TVAGG3_0341380	tumor suppressor protein 101 family	1.04752	6.87875e-05	CM044621:15,426,052..15,426,933(-)	upregulated
TVAGG3_0341430	leucine-rich repeat, isoform f-related family	1.32897	2.18772e-08	CM044621:15,440,806..15,443,466(-)	upregulated
TVAGG3_0341540	proteasome assembly	1.36085	9.6358e-12	CM044621:15,471,071..15,472,180(+)	upregulated
TVAGG3_0341660	malate dehydrogenase family	1.78853	1.73946e-07	CM044621:15,487,496..15,488,485(-)	upregulated
TVAGG3_0341700	protein kinase-like (PK-like) family	1.58962	5.59002e-22	CM044621:15,498,792..15,500,042(+)	upregulated
TVAGG3_0342270	Ankyrin repeat family	1.47274	0.00568646	CM044621:15,577,885..15,580,215(+)	upregulated
TVAGG3_0342300	Thioredoxin domain-containing protein [Source:UniProtKB/TrEMBL;Acc:A2F2X1]	1.59303	1.05384e-10	CM044621:15,582,610..15,583,317(+)	upregulated
TVAGG3_0342700	spindle assembly checkpoint	1.0091	3.1541e-05	CM044621:15,634,060..15,635,031(+)	upregulated
TVAGG3_0343590	ubiquitin-activating enzyme E1 family	1.75105	1.86057e-17	CM044621:15,755,697..15,758,261(+)	upregulated
TVAGG3_0343870	somatostatin receptor binding	3.07516	3.81769e-16	CM044621:15,802,530..15,803,213(-)	upregulated
TVAGG3_0344770	unspecified product	1.37655	0.00669874	CM044621:15,931,852..15,932,253(-)	upregulated
TVAGG3_0344800	t-SNARE coiled-coil homology domain-containing protein [Source:UniProtKB/TrEMBL;Acc:A2ERP2]	4.00937	1.57946e-06	CM044621:15,935,310..15,935,711(+)	upregulated
TVAGG3_0344870	armadillo (ARM) repeat-containing protein family	1.51627	1.07261e-21	CM044621:15,945,478..15,949,419(+)	upregulated
TVAGG3_0347130	cell cycle checkpoint protein RAD1 family	1.47243	0.0196312	CM044621:16,268,596..16,269,363(-)	upregulated
TVAGG3_0347140	unspecified product	1.39384	2.95441e-08	CM044621:16,269,503..16,270,303(+)	upregulated
TVAGG3_0347310	armadillo (ARM) repeat-containing protein family	2.62929	1.61434e-15	CM044621:16,312,855..16,314,300(+)	upregulated
TVAGG3_0348880	DDE endonuclease family	3.16048	1.56759e-07	CM044621:16,579,102..16,579,881(-)	upregulated
TVAGG3_0349970	rubrerythrin family	2.1556	0.0274601	CM044621:16,765,253..16,765,828(-)	upregulated
TVAGG3_0349990	unspecified product	1.22467	0.00492283	CM044621:16,777,152..16,778,546(-)	upregulated
TVAGG3_0350320	spectrin binding	1.87309	0.0224208	CM044621:16,824,273..16,824,650(-)	upregulated
TVAGG3_0350340	ankyrin repeat and SOCS box-containing protein 4 family	2.51628	6.54643e-15	CM044621:16,828,113..16,829,828(-)	upregulated
TVAGG3_0350410	surface antigen family	1.12175	0.0109855	CM044621:16,843,693..16,844,865(-)	upregulated
TVAGG3_0350420	leucine-rich repeats (6 copies)-containing protein	1.04822	0.0228729	CM044621:16,842,981..16,843,646(-)	upregulated
TVAGG3_0350470	alpha-l-fucosidase family	1.09215	4.31328e-13	CM044621:16,848,937..16,852,002(-)	upregulated
TVAGG3_0352330	WD40 repeat-like family	1.03305	3.96518e-12	CM044621:17,128,357..17,131,617(-)	upregulated
TVAGG3_0352340	helicase conserved C-terminal domain containing protein family	2.45926	1.20091e-66	CM044621:17,132,103..17,135,528(+)	upregulated
TVAGG3_0352380	unspecified product	1.31912	0.02007	CM044621:17,142,665..17,143,207(-)	upregulated
TVAGG3_0352640	unspecified product	2.54778	0.000431686	CM044621:17,173,156..17,173,740(+)	upregulated
TVAGG3_0352820	ubiquitin conjugating enzyme protein	1.09232	0.00680575	CM044621:17,188,924..17,189,640(+)	upregulated
TVAGG3_0353170	unspecified product	1.70871	0.0197129	CM044621:17,246,465..17,249,371(-)	upregulated
TVAGG3_0353180	unspecified product	2.87466	0.00743994	CM044621:17,249,627..17,251,099(-)	upregulated
TVAGG3_0353210	negative regulation of response to water deprivation	1.56717	2.20057e-08	CM044621:17,254,885..17,255,628(-)	upregulated
TVAGG3_0353340	multidrug resistance protein YPNP-related family	1.11508	1.16508e-05	CM044621:17,273,216..17,274,697(+)	upregulated
TVAGG3_0353440	unspecified product	1.21624	7.44857e-06	CM044621:17,285,750..17,286,313(-)	upregulated
TVAGG3_0354110	unspecified product	1.6928	1.01133e-05	CM044621:17,416,578..17,416,760(-)	upregulated
TVAGG3_0354280	phosphoprotein phosphatase protein	1.06744	1.09758e-06	CM044621:17,457,103..17,457,681(-)	upregulated
TVAGG3_0354350	DNA polymerase theta-related family	2.32872	1.06105e-12	CM044621:17,466,616..17,469,744(-)	upregulated
TVAGG3_0354410	peptidyl-serine phosphorylation	1.25958	0.0170414	CM044621:17,475,923..17,476,954(+)	upregulated
TVAGG3_0355100	NADP-specific glutamate dehydrogenase 1-related family	3.16648	8.08961e-12	CM044621:17,572,645..17,573,988(+)	upregulated
TVAGG3_0355140	Right handed beta helix domain-containing protein [Source:UniProtKB/TrEMBL;Acc:A2G1Z2]	1.06737	0.0109919	CM044621:17,579,369..17,580,328(+)	upregulated
TVAGG3_0355180	NADP-specific glutamate dehydrogenase 1-related family	2.44536	5.88051e-06	CM044621:17,586,999..17,588,342(+)	upregulated
TVAGG3_0355460	calcium-dependent cysteine-type endopeptidase protein	1.75027	5.93555e-25	CM044621:17,656,010..17,659,969(+)	upregulated
TVAGG3_0355620	tRNA-Ile	5.49055	6.58442e-05	CM044621:17,690,730..17,690,803(-)	upregulated
TVAGG3_0355670	unspecified product	3.10069	1.8242e-63	CM044621:17,700,905..17,701,504(-)	upregulated
TVAGG3_0355960	barbed-end actin filament uncapping	1.11291	1.46979e-10	CM044621:17,738,337..17,740,805(-)	upregulated
TVAGG3_0355980	spectrin binding	2.01829	0.00613883	CM044621:17,743,993..17,745,255(-)	upregulated
TVAGG3_0356730	galactokinase protein	1.38578	1.2243e-10	CM044621:17,855,043..17,856,242(+)	upregulated
TVAGG3_0357990	endoribonuclease L-PSP family	4.50141	1.95208e-08	CM044621:18,084,915..18,085,292(-)	upregulated
TVAGG3_0358170	Golgi to endosome transport	1.40762	2.11312e-09	CM044621:18,144,440..18,145,090(+)	upregulated
TVAGG3_0358480	unspecified product	1.48004	6.21447e-08	CM044621:18,176,566..18,178,098(-)	upregulated
TVAGG3_0358490	armadillo (ARM) repeat-containing protein family	1.12981	0.000172991	CM044621:18,178,785..18,181,616(+)	upregulated
TVAGG3_0358500	unspecified product	1.90685	4.08795e-15	CM044621:18,183,090..18,183,383(+)	upregulated
TVAGG3_0358530	spectrin binding	1.38936	3.45305e-05	CM044621:18,189,257..18,190,867(-)	upregulated
TVAGG3_0358620	RNA polymerase II transcription regulator recruiting protein	3.66146	1.39098e-12	CM044621:18,214,904..18,215,425(+)	upregulated
TVAGG3_0358920	transcription factor, enhancer of yellow 2 family	2.19582	0.00389641	CM044621:18,256,193..18,256,915(+)	upregulated
TVAGG3_0359050	MAP kinase kinase kinase protein	1.35848	0.000273206	CM044621:18,283,843..18,284,784(+)	upregulated
TVAGG3_0359070	IQ calmodulin-binding motif family protein [Source:UniProtKB/TrEMBL;Acc:A2E8H2]	1.96178	1.16174e-09	CM044621:18,288,557..18,289,624(+)	upregulated
TVAGG3_0359500	transcription-initiator DNA-binding domain ibd family	1.33398	0.000524233	CM044621:18,352,926..18,353,528(-)	upregulated
TVAGG3_0359640	DDE endonuclease family	5.14089	5.26932e-07	CM044621:18,412,229..18,413,152(+)	upregulated
TVAGG3_0360280	temperature-gated cation channel protein	1.66748	1.93383e-09	CM044621:18,552,329..18,553,246(-)	upregulated
TVAGG3_0360520	Macro Poa1p-like domain-containing protein	1.25419	0.000363141	CM044621:18,591,729..18,592,193(-)	upregulated
TVAGG3_0360620	ankyrin repeat domain-containing protein 61 family	1.61692	6.20161e-09	CM044621:18,605,283..18,606,620(-)	upregulated
TVAGG3_0360630	RNA polymerase II transcription regulator recruiting protein	2.0848	2.67205e-06	CM044621:18,608,775..18,609,341(+)	upregulated
TVAGG3_0360970	glycine-rich protein family	1.01921	0.0215989	CM044621:18,654,965..18,655,516(+)	upregulated
TVAGG3_0361310	unspecified product	2.74202	1.11309e-31	CM044621:18,700,002..18,701,153(+)	upregulated
TVAGG3_0361360	unspecified product	1.97841	0.00791611	CM044621:18,711,359..18,712,009(+)	upregulated
TVAGG3_0362100	unspecified product	1.44912	0.0012633	CM044621:18,840,607..18,841,782(+)	upregulated
TVAGG3_0362220	nuclear envelope reassembly	1.39922	4.62677e-08	CM044621:18,870,530..18,871,369(-)	upregulated
TVAGG3_0362290	Major Facilitator Superfamily	1.47779	1.56901e-11	CM044621:18,880,946..18,882,343(-)	upregulated
TVAGG3_0363070	pyruvate formate-lyase-activating enzyme family	1.56782	8.46806e-14	CM044621:18,997,980..18,999,530(-)	upregulated
TVAGG3_0363480	unspecified product	1.02632	0.00183322	CM044621:19,088,389..19,088,907(-)	upregulated
TVAGG3_0363500	spectrin binding	1.10731	0.00362915	CM044621:19,092,703..19,093,779(+)	upregulated
TVAGG3_0363850	armadillo (ARM) repeat-containing protein family	1.62857	2.73081e-17	CM044621:19,158,609..19,161,569(+)	upregulated
TVAGG3_0363890	DNA binding	1.78526	4.72511e-08	CM044621:19,171,901..19,172,335(-)	upregulated
TVAGG3_0363990	protein serine/threonine kinase protein	2.22134	1.88517e-14	CM044621:19,191,207..19,192,208(-)	upregulated
TVAGG3_0364910	unspecified product	3.87418	0.0149165	CM044621:19,313,211..19,313,586(-)	upregulated
TVAGG3_0364940	proline-rich extensin signature family	5.43794	0.0364483	CM044621:19,317,473..19,318,261(+)	upregulated
TVAGG3_0365450	unspecified product	1.32228	0.00306557	CM044621:19,412,890..19,413,849(-)	upregulated
TVAGG3_0365460	riboflavin kinase protein	1.50189	0.00171222	CM044621:19,414,415..19,414,834(-)	upregulated
TVAGG3_0365480	GTPase protein	1.60558	5.21756e-19	CM044621:19,419,673..19,420,230(+)	upregulated
TVAGG3_0365670	beta-lactamase superfamily domain-containing protein	1.03542	0.0149135	CM044621:19,450,925..19,451,695(-)	upregulated
TVAGG3_0365800	protein serine/threonine kinase protein	1.29169	0.0056445	CM044621:19,490,111..19,491,013(-)	upregulated
TVAGG3_0365880	Tvp15, putative [Source:UniProtKB/TrEMBL;Acc:A2E611]	1.52332	1.8641e-06	CM044621:19,519,581..19,519,961(+)	upregulated
TVAGG3_0365970	IQ calmodulin-binding motif family protein [Source:UniProtKB/TrEMBL;Acc:A2E618]	1.14051	8.60789e-05	CM044621:19,535,169..19,536,680(-)	upregulated
TVAGG3_0365980	GTPase protein	1.8996	0.0419846	CM044621:19,538,535..19,539,098(+)	upregulated
TVAGG3_0366050	GTPase protein	1.03119	7.42703e-06	CM044621:19,550,503..19,551,090(+)	upregulated
TVAGG3_0366130	mRNA binding	2.60178	2.59626e-29	CM044621:19,562,541..19,563,785(+)	upregulated
TVAGG3_0366150	unspecified product	1.04918	0.00867025	CM044621:19,565,394..19,566,374(+)	upregulated
TVAGG3_0366460	transcription factor, enhancer of yellow 2 family	3.10685	1.83285e-11	CM044621:19,614,730..19,615,494(-)	upregulated
TVAGG3_0366500	Right handed beta helix domain-containing protein [Source:UniProtKB/TrEMBL;Acc:A2E654]	1.19338	2.39064e-09	CM044621:19,625,783..19,626,829(-)	upregulated
TVAGG3_0367050	unspecified product	2.08388	1.14652e-23	CM044621:19,740,557..19,741,726(+)	upregulated
TVAGG3_0367060	tRNA-Lys	2.15048	0.000726055	CM044621:19,741,886..19,741,959(-)	upregulated
TVAGG3_0367460	DNAJ-like protein subfamily C member family	2.22291	2.38684e-15	CM044621:19,797,142..19,798,308(+)	upregulated
TVAGG3_0368720	bifunctional inhibitor/lipid-transfer protein/seed storage 2s albumin superfamily protein family	1.77715	6.74736e-19	CM044621:19,972,391..19,974,895(+)	upregulated
TVAGG3_0369410	unspecified product	1.2102	0.000156202	CM044621:20,081,372..20,081,905(+)	upregulated
TVAGG3_0369420	Hect, E3 ligase catalytic domain family	1.41707	9.24813e-06	CM044621:20,084,290..20,084,709(+)	upregulated
TVAGG3_0371150	histone ubiquitination	2.37926	8.64456e-44	CM044621:20,293,244..20,296,117(-)	upregulated
TVAGG3_0371200	unspecified product	1.81532	0.0400769	CM044621:20,301,480..20,301,683(+)	upregulated
TVAGG3_0371230	presequence protease family	1.19243	6.70437e-17	CM044621:20,304,368..20,307,232(-)	upregulated
TVAGG3_0371350	unspecified product	1.03589	0.000323198	CM044621:20,333,076..20,333,966(-)	upregulated
TVAGG3_0371400	DDE endonuclease family	3.29355	0.00159342	CM044621:20,346,395..20,346,988(+)	upregulated
TVAGG3_0372280	unspecified product	2.20727	3.2635e-12	CM044621:20,449,555..20,451,972(-)	upregulated
TVAGG3_0372580	ATPase activity, coupled to transmembrane movement of substances	1.16372	0.022174	CM044621:20,502,403..20,504,106(-)	upregulated
TVAGG3_0372590	ATPase activity, coupled to transmembrane movement of substances	1.19644	0.0226226	CM044621:20,504,112..20,504,987(-)	upregulated
TVAGG3_0372600	ATPase activity, coupled to transmembrane movement of substances	2.22758	1.45045e-14	CM044621:20,505,361..20,507,685(+)	upregulated
TVAGG3_0372830	protein kinase protein	1.24139	0.00870612	CM044621:20,541,949..20,542,587(-)	upregulated
TVAGG3_0373020	RNA polymerase II transcription regulator recruiting protein	1.18297	0.000556529	CM044621:20,626,973..20,627,524(-)	upregulated
TVAGG3_0374000	unspecified product	2.58497	9.62058e-15	CM044621:20,817,128..20,817,712(-)	upregulated
TVAGG3_0374010	Right handed beta helix domain-containing protein [Source:UniProtKB/TrEMBL;Acc:A2F043]	1.00889	0.0020743	CM044621:20,819,246..20,820,811(+)	upregulated
TVAGG3_0374600	malic enzyme	3.54026	1.1778e-82	CM044621:20,889,428..20,890,624(+)	upregulated
TVAGG3_0374610	retrograde vesicle-mediated transport, Golgi to ER	1.42344	0.000470372	CM044621:20,891,238..20,891,837(+)	upregulated
TVAGG3_0375050	Rac GTPase binding	1.03784	7.91649e-05	CM044621:20,950,463..20,951,230(+)	upregulated
TVAGG3_0375300	Right handed beta helix domain-containing protein [Source:UniProtKB/TrEMBL;Acc:A2FEQ0]	2.47662	3.71005e-07	CM044621:20,982,936..20,983,976(+)	upregulated
TVAGG3_0375430	RING/U-box family	1.96687	9.51645e-09	CM044621:21,004,853..21,005,083(+)	upregulated
TVAGG3_0375770	protein folding	1.19187	1.20841e-14	CM044621:21,063,553..21,064,398(+)	upregulated
TVAGG3_0375890	protein ubiquitination	1.25675	0.0021443	CM044621:21,084,241..21,085,300(-)	upregulated
TVAGG3_0376470	Ankyrin repeat family	1.12791	0.000148018	CM044621:21,171,123..21,172,622(-)	upregulated
TVAGG3_0376480	LIM domain containing protein family	1.15725	2.42781e-05	CM044621:21,173,233..21,175,368(-)	upregulated
TVAGG3_0377930	ABC transporter type 1, transmembrane domain domain-containing protein	1.44495	0.000352518	CM044621:21,404,461..21,405,885(+)	upregulated
TVAGG3_0378860	unspecified product	3.0057	2.4561e-11	CM044621:21,564,261..21,564,713(+)	upregulated
TVAGG3_0378880	NAD(P)H oxidoreductase-related family	2.36291	0.000743953	CM044621:21,574,989..21,575,696(-)	upregulated
TVAGG3_0379100	protein kinase protein	1.47612	3.75921e-13	CM044621:21,613,180..21,614,031(-)	upregulated
TVAGG3_0379180	transcription-initiator DNA-binding domain ibd family	1.41591	0.041425	CM044621:21,643,787..21,644,506(-)	upregulated
TVAGG3_0379510	protein serine/threonine kinase protein	1.30565	1.22742e-08	CM044621:21,701,249..21,702,427(+)	upregulated
TVAGG3_0379580	modification-dependent protein catabolic process	1.6098	6.59568e-23	CM044621:21,712,857..21,714,149(-)	upregulated
TVAGG3_0380560	glucose-6-phosphate 1-dehydrogenase (G6PD) family	1.47802	1.59489e-06	CM044621:21,873,552..21,875,690(+)	upregulated
TVAGG3_0380580	WD repeat-containing protein 35 family	1.07546	1.86978e-07	CM044621:21,877,138..21,880,467(+)	upregulated
TVAGG3_0380620	unspecified product	1.36942	1.19787e-10	CM044621:21,885,778..21,886,608(-)	upregulated
TVAGG3_0380680	RNA polymerase II transcription regulator recruiting protein	1.68544	6.27205e-05	CM044621:21,895,638..21,896,135(+)	upregulated
TVAGG3_0380760	unspecified product	1.34466	2.83355e-05	CM044621:21,918,305..21,923,197(-)	upregulated
TVAGG3_0380830	intraflagellar transport protein 20-like protein family	1.00877	5.35028e-05	CM044621:21,937,483..21,937,878(-)	upregulated
TVAGG3_0380890	unspecified product	1.67915	0.0304679	CM044621:21,948,078..21,948,623(+)	upregulated
TVAGG3_0380950	RelA-associated inhibitor family	2.65611	2.1968e-08	CM044621:21,957,261..21,958,163(-)	upregulated
TVAGG3_0381050	nucleoplasmin core domain domain-containing protein	1.20168	0.00237093	CM044621:21,983,514..21,983,855(-)	upregulated
TVAGG3_0381060	protein kinase-like (PK-like) family	1.90771	5.8994e-08	CM044621:21,983,930..21,985,618(+)	upregulated
TVAGG3_0381150	positive regulation of cilium movement	1.45408	3.45295e-07	CM044621:21,998,696..21,999,943(-)	upregulated
TVAGG3_0381190	Glycine-rich protein [Source:UniProtKB/TrEMBL;Acc:A2DBN9]	1.49946	0.00112545	CM044621:22,008,031..22,008,879(-)	upregulated
TVAGG3_0381690	methyltransferase protein	1.02232	0.0243602	CM044621:22,091,179..22,091,820(-)	upregulated
TVAGG3_0381960	leucine-rich repeats, outliers	1.1125	7.99919e-11	CM044621:22,137,384..22,139,819(+)	upregulated
TVAGG3_0381980	molybdenum cofactor sulfurtransferase protein	1.20477	0.00021786	CM044621:22,142,148..22,143,230(+)	upregulated
TVAGG3_0382080	FMN binding	3.43858	3.90082e-26	CM044621:22,171,030..22,172,082(+)	upregulated
TVAGG3_0382090	ankyrin repeat protein family	3.31541	1.6308e-19	CM044621:22,172,618..22,173,463(-)	upregulated
TVAGG3_0382150	ubiquitin-protein transferase protein	1.06309	5.65826e-08	CM044621:22,182,088..22,184,085(+)	upregulated
TVAGG3_0382320	unspecified product	1.53986	1.30665e-11	CM044621:22,208,735..22,209,757(+)	upregulated
TVAGG3_0382730	meiotic mismatch repair	1.23244	0.000115058	CM044621:22,263,888..22,264,478(+)	upregulated
TVAGG3_0382760	unspecified product	1.22513	5.14498e-07	CM044621:22,267,229..22,268,665(-)	upregulated
TVAGG3_0382890	glycoprotein 38 family	1.95981	1.09798e-07	CM044621:22,288,143..22,289,480(+)	upregulated
TVAGG3_0383940	unspecified product	1.35095	0.000357871	CM044621:22,436,518..22,436,916(-)	upregulated
TVAGG3_0383950	unspecified product	1.17813	0.000731185	CM044621:22,437,076..22,437,765(+)	upregulated
TVAGG3_0383960	ankyrin repeat and SOCS box-containing protein 4 family	1.62889	5.29059e-06	CM044621:22,438,575..22,440,287(-)	upregulated
TVAGG3_0384030	protein serine/threonine kinase protein	1.01169	0.000732574	CM044621:22,456,593..22,458,014(+)	upregulated
TVAGG3_0384360	protein kinase protein	1.18884	0.0150985	CM044621:22,512,874..22,514,058(+)	upregulated
TVAGG3_0384370	cyclin-dependent kinase inhibitor 2C-related family	1.43399	0.0122823	CM044621:22,514,330..22,514,584(+)	upregulated
TVAGG3_0384500	ataxia telangiectasia mutated (ATM) -related family	1.71107	3.16255e-14	CM044621:22,560,989..22,567,873(-)	upregulated
TVAGG3_0384510	glycine-rich protein family	1.03754	0.0363574	CM044621:22,568,207..22,568,950(+)	upregulated
TVAGG3_0384750	Gamma-gliadin [Source:UniProtKB/TrEMBL;Acc:A2DQ20]	4.5418	0.0136412	CM044621:22,608,893..22,609,474(+)	upregulated
TVAGG3_0384950	ubiquitin-protein transferase protein	2.64882	8.13784e-39	CM044621:22,638,541..22,640,589(+)	upregulated
TVAGG3_0385100	tRNA thio-modification	1.93154	7.74724e-07	CM044621:22,665,003..22,665,989(-)	upregulated
TVAGG3_0385440	thioredoxin-like family	2.14243	1.91313e-21	CM044621:22,732,353..22,733,951(-)	upregulated
TVAGG3_0385510	family protein-related family	1.02664	0.0108779	CM044621:22,742,318..22,743,295(+)	upregulated
TVAGG3_0385610	transcription-initiator DNA-binding domain ibd family	1.06336	0.00102998	CM044621:22,765,091..22,765,735(+)	upregulated
TVAGG3_0386170	unspecified product	1.1586	0.000937894	CM044621:22,853,183..22,853,710(+)	upregulated
TVAGG3_0386870	unspecified product	1.04635	4.39131e-08	CM044621:22,939,457..22,940,452(+)	upregulated
TVAGG3_0386890	Calcium-binding protein, putative [Source:UniProtKB/TrEMBL;Acc:A2FA54]	1.18437	0.0250544	CM044621:22,942,474..22,942,998(-)	upregulated
TVAGG3_0387200	KilA, N-terminal/APSES-type HTH, DNA-binding family	4.73434	0.033896	CM044621:22,994,863..22,995,555(+)	upregulated
TVAGG3_0387510	Cullin family	1.47428	2.12585e-08	CM044621:23,035,886..23,038,381(+)	upregulated
TVAGG3_0388120	aspartyl aminopeptidase family	1.7761	9.10075e-15	CM044621:23,203,579..23,204,679(-)	upregulated
TVAGG3_0388270	protein ubiquitination	1.43378	5.34829e-08	CM044621:23,233,601..23,235,133(+)	upregulated
TVAGG3_0388350	rRNA processing	1.1677	0.0312389	CM044621:23,248,076..23,248,459(-)	upregulated
TVAGG3_0388610	negative regulation of protein autoubiquitination	1.23648	3.85849e-05	CM044621:23,292,313..23,292,969(-)	upregulated
TVAGG3_0388660	unspecified product	1.8705	9.708e-54	CM044621:23,301,458..23,304,097(+)	upregulated
TVAGG3_0388950	DDE endonuclease family	1.3543	0.0419615	CM044621:23,356,856..23,358,814(-)	upregulated
TVAGG3_0389270	unspecified product	1.79319	6.55238e-16	CM044621:23,391,230..23,397,196(-)	upregulated
TVAGG3_0389420	unspecified product	1.2253	0.000778764	CM044621:23,421,768..23,422,961(+)	upregulated
TVAGG3_0389430	SWI5-dependent recombination DNA repair protein 1-like protein family	2.36248	7.31911e-10	CM044621:23,423,388..23,423,963(-)	upregulated
TVAGG3_0389500	regulation of response to stimulus	1.10057	3.65168e-09	CM044621:23,434,721..23,437,453(-)	upregulated
TVAGG3_0389530	flavodoxin-like fold	2.97977	4.39981e-19	CM044621:23,444,924..23,445,499(+)	upregulated
TVAGG3_0389700	unspecified product	2.70712	1.4671e-15	CM044621:23,474,636..23,474,947(+)	upregulated
TVAGG3_0389720	myeloid leukemia factor family	2.08189	8.0527e-13	CM044621:23,477,991..23,478,902(-)	upregulated
TVAGG3_0390370	unspecified product	1.60148	5.5255e-10	CM044621:23,563,670..23,564,104(+)	upregulated
TVAGG3_0390540	double-strand break repair protein, MRE11-like	1.17068	2.42921e-08	CM044621:23,597,446..23,599,134(+)	upregulated
TVAGG3_0391070	S1-P1 nuclease family	1.30709	3.84534e-05	CM044621:23,713,720..23,714,679(-)	upregulated
TVAGG3_0391750	protein folding	1.15577	5.55692e-08	CM044621:23,848,035..23,848,994(+)	upregulated
TVAGG3_0391800	regulation of vesicle fusion	1.28217	6.55052e-05	CM044621:23,854,916..23,855,875(+)	upregulated
TVAGG3_0391820	HTH psq-type domain-containing protein [Source:UniProtKB/TrEMBL;Acc:A2D8Q7]	1.49853	0.0117518	CM044621:23,859,205..23,859,708(-)	upregulated
TVAGG3_0391860	RNA-binding protein, putative [Source:UniProtKB/TrEMBL;Acc:A2D8Q6]	1.53149	2.42854e-20	CM044621:23,863,875..23,864,702(-)	upregulated
TVAGG3_0392260	ankyrin repeat, PH and SEC7 domain containing protein SECG-related family	2.93933	3.35574e-34	CM044621:23,941,180..23,943,015(-)	upregulated
TVAGG3_0392800	myotrophin family	1.50551	2.67066e-05	CM044621:24,030,483..24,031,517(+)	upregulated
TVAGG3_0392900	Right handed beta helix domain-containing protein [Source:UniProtKB/TrEMBL;Acc:A2D8J1]	1.17322	0.00227035	CM044621:24,065,995..24,066,972(+)	upregulated
TVAGG3_0392970	ankyrin repeat and SOCS box-containing protein 4 family	1.61096	1.94874e-16	CM044621:24,077,412..24,079,463(+)	upregulated
TVAGG3_0393250	protein kinase superfamily	1.08683	6.62075e-05	CM044621:24,121,441..24,122,466(+)	upregulated
TVAGG3_0393950	unspecified product	2.20043	0.00478175	CM044621:24,260,267..24,260,812(+)	upregulated
TVAGG3_0394080	vacuolar protein sorting 55 family	1.37135	3.37949e-06	CM044621:24,291,130..24,291,525(-)	upregulated
TVAGG3_0394110	TPR-like family	1.13963	6.69653e-07	CM044621:24,297,167..24,298,180(-)	upregulated
TVAGG3_0394130	UV excision repair protein RAD23 family	1.44798	1.08892e-08	CM044621:24,300,550..24,301,674(-)	upregulated
TVAGG3_0394200	platelet formation protein family	1.01612	8.61566e-05	CM044621:24,324,398..24,328,273(-)	upregulated
TVAGG3_0394730	Clan AA, family A2, retrotansposon aspartic peptidase	2.37781	1.89174e-13	CM044621:24,408,822..24,409,559(-)	upregulated
TVAGG3_0394740	cell redox homeostasis	1.00727	3.05201e-07	CM044621:24,411,859..24,412,191(-)	upregulated
TVAGG3_0394770	unspecified product	1.96754	0.0019626	CM044621:24,415,806..24,416,357(-)	upregulated
TVAGG3_0394860	heat shock protein binding	1.34689	2.26173e-05	CM044621:24,426,645..24,427,970(+)	upregulated
TVAGG3_0395360	unspecified product	2.45065	1.13642e-40	CM044621:24,492,789..24,494,486(-)	upregulated
TVAGG3_0397630	unspecified product	1.77756	4.85925e-05	CM044621:24,829,009..24,829,548(-)	upregulated
TVAGG3_0398100	glycoprotein 38 family	1.78734	0.000145035	CM044621:24,908,927..24,909,874(+)	upregulated
TVAGG3_0398680	unspecified product	2.78154	0.0321509	CM044621:25,018,433..25,018,807(+)	upregulated
TVAGG3_0398780	Bap-like [Source:UniProtKB/TrEMBL;Acc:A2G6C9]	2.00394	1.74528e-07	CM044621:25,033,336..25,034,628(+)	upregulated
TVAGG3_0398810	ubiquitinyl hydrolase protein	2.40574	1.34018e-22	CM044621:25,039,144..25,042,080(+)	upregulated
TVAGG3_0400790	cysteine-type peptidase protein	2.16461	0.00762097	CM044621:25,445,314..25,446,066(+)	upregulated
TVAGG3_0400970	Ran-binding protein 1-like protein	1.48877	8.76452e-09	CM044621:25,481,121..25,481,540(-)	upregulated
TVAGG3_0401150	protein of unknown function (DUF3447)	1.29602	0.014149	CM044621:25,518,966..25,520,273(-)	upregulated
TVAGG3_0401170	HSC70CB, isoform G-related family	2.35421	1.21971e-08	CM044621:25,522,974..25,525,370(-)	upregulated
TVAGG3_0401230	RNA polymerase II transcription regulator recruiting protein	3.77058	0.0211474	CM044621:25,535,441..25,536,016(+)	upregulated
TVAGG3_0401480	unspecified product	4.73533	0.0220231	CM044621:25,569,270..25,569,632(-)	upregulated
TVAGG3_0402250	unspecified product	1.46124	3.05921e-10	CM044621:25,697,447..25,698,112(-)	upregulated
TVAGG3_0404040	armadillo (ARM) repeat-containing protein family	2.47516	6.03763e-07	CM044621:25,997,773..25,999,005(+)	upregulated
TVAGG3_0405380	von Willebrand factor A domain-containing protein 5A family	1.58497	1.97156e-11	CM044621:26,207,634..26,209,802(+)	upregulated
TVAGG3_0405410	unspecified product	2.12722	2.73954e-31	CM044621:26,213,655..26,214,161(-)	upregulated
TVAGG3_0406230	unspecified product	2.87252	0.000528103	CM044621:26,349,109..26,349,692(-)	upregulated
TVAGG3_0406620	regulation of vesicle fusion	1.06869	7.99788e-16	CM044621:26,393,432..26,395,198(+)	upregulated
TVAGG3_0406970	protein polyubiquitination	1.1534	0.00306917	CM044621:26,450,711..26,451,391(-)	upregulated
TVAGG3_0406990	protein polyubiquitination	1.57029	0.000285961	CM044621:26,452,186..26,452,872(-)	upregulated
TVAGG3_0407020	mitotic DNA replication preinitiation complex assembly	1.87797	1.28942e-06	CM044621:26,458,021..26,459,643(-)	upregulated
TVAGG3_0407030	26S proteasome regulatory subunit family	1.71986	1.07165e-18	CM044621:26,460,192..26,461,463(+)	upregulated
TVAGG3_0407710	RING finger protein 141-related family	1.19656	1.23927e-08	CM044621:26,555,828..26,557,582(-)	upregulated
TVAGG3_0408430	spectrin binding	1.93637	0.000839741	CM044621:26,660,716..26,661,735(-)	upregulated
TVAGG3_0409390	unspecified product	1.11581	0.00301733	CM044621:26,820,218..26,824,309(-)	upregulated
TVAGG3_0410180	protein ubiquitination	3.03202	4.51938e-46	CM044621:26,962,861..26,964,093(+)	upregulated
TVAGG3_0410230	armadillo (ARM) repeat-containing protein family	1.31365	9.05605e-14	CM044621:26,975,259..26,979,446(+)	upregulated
TVAGG3_0410730	protein kinase protein	1.64351	0.000186525	CM044621:27,041,298..27,042,485(-)	upregulated
TVAGG3_0411270	GTPase, IMAP family member-related family	3.21792	8.00273e-29	CM044621:27,160,372..27,161,574(-)	upregulated
TVAGG3_0411280	GTPase, IMAP family member-related family	3.18519	6.3337e-31	CM044621:27,161,806..27,163,053(+)	upregulated
TVAGG3_0411650	DNA binding	3.16067	4.33649e-06	CM044621:27,212,494..27,212,760(+)	upregulated
TVAGG3_0412000	Ankyrin repeat family	1.68946	4.02717e-08	CM044621:27,287,809..27,290,784(+)	upregulated
TVAGG3_0412020	Ankyrin repeat family	1.79243	1.11735e-10	CM044621:27,292,928..27,295,408(+)	upregulated
TVAGG3_0412390	spectrin binding	1.78717	6.86569e-06	CM044621:27,353,520..27,355,265(-)	upregulated
TVAGG3_0413780	Transmembrane protein [Source:UniProtKB/TrEMBL;Acc:A2EY74]	2.31085	0.000818584	CM044621:27,619,165..27,620,040(-)	upregulated
TVAGG3_0414180	GTPase activator, FI04035P family	1.26583	6.00738e-11	CM044621:27,687,789..27,689,360(-)	upregulated
TVAGG3_0414410	glycolytic process regulation protein	1.9794	3.93811e-08	CM044621:27,739,280..27,740,686(+)	upregulated
TVAGG3_0414430	temperature-gated cation channel protein	1.18615	0.0275896	CM044621:27,741,445..27,742,314(-)	upregulated
TVAGG3_0414590	tRNA binding	1.03602	0.00394342	CM044621:27,769,463..27,770,824(-)	upregulated
TVAGG3_0414620	rRNA (adenine-N6,N6-)-dimethyltransferase protein	1.46625	0.00639285	CM044621:27,777,948..27,778,835(-)	upregulated
TVAGG3_0414870	unspecified product	1.23219	8.80785e-05	CM044621:27,809,783..27,810,079(+)	upregulated
TVAGG3_0415090	unspecified product	1.03988	0.0127279	CM044621:27,840,815..27,841,570(-)	upregulated
TVAGG3_0415460	protein ubiquitination	1.23724	0.043729	CM044621:27,895,900..27,896,454(+)	upregulated
TVAGG3_0415810	protein ubiquitination	1.33711	8.8086e-17	CM044621:27,935,084..27,936,268(+)	upregulated
TVAGG3_0415840	unspecified product	1.0612	1.99448e-05	CM044621:27,939,622..27,940,050(-)	upregulated
TVAGG3_0415920	ribonuclease inhibitor domain-containing protein	3.03072	8.97833e-05	CM044621:27,948,709..27,950,265(-)	upregulated
TVAGG3_0415940	ribonuclease inhibitor domain-containing protein	2.17432	0.0275486	CM044621:27,953,224..27,954,909(-)	upregulated
TVAGG3_0416620	histone H3-1	1.4314	1.87647e-15	CM044621:28,062,362..28,062,778(-)	upregulated
TVAGG3_0417090	unspecified product	1.75496	6.78279e-09	CM044621:28,133,965..28,134,735(-)	upregulated
TVAGG3_0417150	glucose import	3.49	1.44997e-14	CM044621:28,153,037..28,154,341(-)	upregulated
TVAGG3_0417190	Cytosolic repetitive antigen, putative [Source:UniProtKB/TrEMBL;Acc:A2FNN7]	1.30777	0.000235669	CM044621:28,160,058..28,160,759(+)	upregulated
TVAGG3_0417200	UBC core domain-containing protein [Source:UniProtKB/TrEMBL;Acc:A2FNN6]	1.12618	0.00322008	CM044621:28,160,917..28,161,588(+)	upregulated
TVAGG3_0417460	modification-dependent protein catabolic process	2.24791	4.31328e-13	CM044621:28,204,867..28,206,138(-)	upregulated
TVAGG3_0418380	spectrin binding	1.01566	0.0121001	CM044621:28,339,158..28,340,444(+)	upregulated
TVAGG3_0418600	protein of unknown function (DUF3447)	1.07016	0.0140992	CM044621:28,373,058..28,374,287(+)	upregulated
TVAGG3_0420200	unspecified product	6.73415	2.13735e-05	CM044621:28,603,655..28,603,851(+)	upregulated
TVAGG3_0420350	nitrile biosynthetic process	1.22258	6.98003e-06	CM044621:28,626,011..28,627,180(-)	upregulated
TVAGG3_0420460	importin beta family	1.6656	8.78852e-06	CM044621:28,646,486..28,649,428(-)	upregulated
TVAGG3_0420640	hair follicle maturation protein family	1.17616	4.97305e-06	CM044621:28,674,333..28,675,616(-)	upregulated
TVAGG3_0420650	unspecified product	1.12167	1.44519e-05	CM044621:28,677,279..28,677,737(-)	upregulated
TVAGG3_0421230	unspecified product	2.29568	1.64307e-20	CM044621:28,781,685..28,782,578(-)	upregulated
TVAGG3_0421270	unspecified product	1.51919	9.16115e-13	CM044621:28,786,814..28,787,245(-)	upregulated
TVAGG3_0421280	spectrin binding	1.18279	1.87826e-11	CM044621:28,787,760..28,788,755(+)	upregulated
TVAGG3_0421310	guanyl-nucleotide exchange factor protein	1.00969	3.63056e-14	CM044621:28,792,575..28,801,472(+)	upregulated
TVAGG3_0422070	antigen BSP-related family	1.45361	1.76012e-18	CM044621:28,928,681..28,929,508(-)	upregulated
TVAGG3_0422080	leucine-rich repeats (6 copies)-containing protein	1.42046	2.8984e-14	CM044621:28,931,152..28,931,745(-)	upregulated
TVAGG3_0422090	leucine-rich repeats (6 copies)-containing protein	1.21582	0.00171222	CM044621:28,934,230..28,937,421(-)	upregulated
TVAGG3_0422180	FI07626P-related family	1.16665	8.88984e-06	CM044621:28,962,862..28,963,839(+)	upregulated
TVAGG3_0422820	unspecified product	1.46011	3.17251e-08	CM044621:29,044,683..29,045,141(+)	upregulated
TVAGG3_0423050	unspecified product	1.0551	0.00650739	CM044621:29,089,396..29,090,598(-)	upregulated
TVAGG3_0423080	RNA polymerase II transcription regulator recruiting protein	1.38633	0.00422104	CM044621:29,098,301..29,099,200(-)	upregulated
TVAGG3_0423330	E3 ubiquitin-protein ligase ubr1 family	1.34781	4.28063e-07	CM044621:29,131,783..29,135,298(+)	upregulated
TVAGG3_0423640	malate dehydrogenase (decarboxylating) (NAD+) protein	1.40436	0.00104956	CM044621:29,193,284..29,193,763(-)	upregulated
TVAGG3_0423690	malic enzyme	1.35659	0.0104454	CM044621:29,197,933..29,199,129(+)	upregulated
TVAGG3_0423840	malic enzyme	1.16282	0.00593213	CM044621:29,224,595..29,225,791(+)	upregulated
TVAGG3_0427060	IgGFc-binding protein N-terminal domain-containing protein [Source:UniProtKB/TrEMBL;Acc:A2FL58]	1.46822	6.74609e-10	CM044621:29,814,868..29,816,919(+)	upregulated
TVAGG3_0427810	nitroreductase family protein	1.53	1.3287e-05	CM044621:29,938,241..29,938,783(+)	upregulated
TVAGG3_0428190	zinc finger, C2H2-type family protein	1.01819	1.21942e-06	CM044621:30,003,055..30,005,691(+)	upregulated
TVAGG3_0428590	Nop seven associated protein 1 family	1.45375	0.00818574	CM044621:30,082,157..30,083,200(+)	upregulated
TVAGG3_0428730	ubiquitinyl hydrolase protein	1.10464	0.000132701	CM044621:30,103,195..30,104,745(-)	upregulated
TVAGG3_0429290	platelet formation protein family	1.14342	1.31953e-16	CM044621:30,191,855..30,197,071(-)	upregulated
TVAGG3_0429500	L domain-like family	1.0403	0.0367058	CM044621:30,233,397..30,234,164(+)	upregulated
TVAGG3_0429640	thiol-dependent ubiquitin-specific protease protein	1.31565	2.59119e-05	CM044621:30,267,142..30,268,623(-)	upregulated
TVAGG3_0430560	glycoprotein 38 family	1.62756	0.000205346	CM044621:30,405,211..30,406,434(-)	upregulated
TVAGG3_0430610	IscS/NifS-like protein	1.06183	5.36126e-15	CM044621:30,412,064..30,413,299(-)	upregulated
TVAGG3_0430750	cellular response to nitrogen starvation	1.20663	5.42359e-08	CM044621:30,439,737..30,440,078(-)	upregulated
TVAGG3_0430840	GTPase protein	1.09558	0.000386841	CM044621:30,452,538..30,452,849(-)	upregulated
TVAGG3_0430870	Phorbol-ester/DAG-type domain-containing protein [Source:UniProtKB/TrEMBL;Acc:A2EFD2]	1.61643	9.15716e-12	CM044621:30,456,195..30,456,761(-)	upregulated
TVAGG3_0430880	peptide N-glycanase (PNGase)-related family	1.44775	1.39695e-07	CM044621:30,457,055..30,458,188(+)	upregulated
TVAGG3_0431140	rescue of stalled ribosome	1.15208	0.0238562	CM044621:30,498,073..30,499,350(+)	upregulated
TVAGG3_0431160	protein ubiquitination	1.21246	3.64599e-05	CM044621:30,501,713..30,503,314(+)	upregulated
TVAGG3_0432340	Dolichyl-phosphate-mannose--protein mannosyltransferase [Source:UniProtKB/TrEMBL;Acc:A2FXE7]	1.1316	0.0275095	CM044621:30,664,740..30,665,957(+)	upregulated
TVAGG3_0432480	unspecified product	2.09831	0.0107299	CM044621:30,700,714..30,702,021(+)	upregulated
TVAGG3_0432620	unspecified product	1.10679	1.79479e-07	CM044621:30,743,263..30,747,609(+)	upregulated
TVAGG3_0435970	unspecified product	1.02391	0.00275267	CM044621:31,227,101..31,227,373(+)	upregulated
TVAGG3_0436010	unspecified product	1.80734	0.0458362	CM044621:31,233,445..31,233,846(+)	upregulated
TVAGG3_0436180	myeloid leukemia factor family	4.31218	3.82459e-11	CM044621:31,269,988..31,270,686(-)	upregulated
TVAGG3_0438010	plastid DNA replication	1.10413	1.26741e-07	CM044621:31,523,085..31,525,643(-)	upregulated
TVAGG3_0438020	Bap-like [Source:UniProtKB/TrEMBL;Acc:A2DU99]	1.03082	0.00599856	CM044621:31,526,388..31,533,380(-)	upregulated
TVAGG3_0438110	RNA binding	2.11341	5.65233e-24	CM044621:31,556,474..31,557,061(+)	upregulated
TVAGG3_0438550	UBA-like domain family	1.16676	0.000337612	CM044621:31,635,974..31,636,951(-)	upregulated
TVAGG3_0438560	unspecified product	2.12506	6.23486e-07	CM044621:31,637,484..31,638,044(+)	upregulated
TVAGG3_0438930	unspecified product	1.41709	4.26412e-09	CM044621:31,691,637..31,692,533(+)	upregulated
TVAGG3_0438950	HCP-like superfamily protein	1.00402	1.55338e-05	CM044621:31,697,292..31,698,260(+)	upregulated
TVAGG3_0440810	heat shock protein 90 family member family	1.07415	0.00124324	CM044621:31,984,531..31,986,678(-)	upregulated
TVAGG3_0441640	poly ADP-ribose polymerase family, member PARP family	1.44994	1.18683e-07	CM044621:32,134,610..32,136,328(-)	upregulated
TVAGG3_0442550	DNA binding	2.32512	1.5363e-11	CM044621:32,275,840..32,276,346(+)	upregulated
TVAGG3_0442560	Mediator complex subunit 14 [Source:UniProtKB/TrEMBL;Acc:A2EX27]	1.75442	2.17664e-08	CM044621:32,277,744..32,280,602(-)	upregulated
TVAGG3_0443870	E2F TDP 2 family	2.15773	5.70095e-11	CM044621:32,455,224..32,455,964(-)	upregulated
TVAGG3_0444200	spectrin binding	1.49778	3.63233e-14	CM044621:32,519,265..32,520,182(+)	upregulated
TVAGG3_0444730	ATPase activity, coupled to transmembrane movement of substances	1.81754	0.005347	CM044621:32,618,329..32,620,095(+)	upregulated
TVAGG3_0444930	unspecified product	1.78053	8.19962e-05	CM044621:32,651,146..32,651,499(+)	upregulated
TVAGG3_0445150	S-adenosylmethionine synthetase family	1.62453	2.80969e-05	CM044621:32,693,976..32,695,130(-)	upregulated
TVAGG3_0445450	lyase-related-related family	1.15171	0.0407894	CM044621:32,743,101..32,743,463(+)	upregulated
TVAGG3_0447150	unspecified product	3.22814	0.000564094	CM044621:32,964,388..32,964,864(-)	upregulated
TVAGG3_0449180	LMO2823 protein family	1.22473	0.0337958	CM044621:33,333,069..33,334,373(+)	upregulated
TVAGG3_0449810	bifunctional inhibitor/lipid-transfer protein/seed storage 2s albumin superfamily protein family	1.18568	1.09337e-13	CM044621:33,427,285..33,428,910(+)	upregulated
TVAGG3_0450100	platelet formation protein family	1.09728	1.89546e-06	CM044621:33,471,779..33,474,097(+)	upregulated
TVAGG3_0450250	flavodoxin-like fold	1.59848	0.0408794	CM044621:33,501,510..33,501,740(-)	upregulated
TVAGG3_0450260	flavodoxin-like fold	2.04067	6.73163e-05	CM044621:33,501,894..33,502,085(-)	upregulated
TVAGG3_0450900	unspecified product	1.39991	0.0204974	CM044621:33,596,194..33,596,763(+)	upregulated
TVAGG3_0450960	flavodoxin-like fold	2.35574	1.41034e-18	CM044621:33,604,207..33,604,551(+)	upregulated
TVAGG3_0450990	flavodoxin-like fold	2.53263	1.03951e-11	CM044621:33,605,869..33,606,099(+)	upregulated
TVAGG3_0451330	unspecified product	2.94513	0.00435201	CM044621:33,668,089..33,668,412(+)	upregulated
TVAGG3_0451880	Initiator binding domain-containing protein [Source:UniProtKB/TrEMBL;Acc:A2G2V1]	1.84614	1.02892e-05	CM044621:33,772,877..33,774,244(-)	upregulated
TVAGG3_0452760	negative regulation of peptidyl-cysteine S-nitrosylation	1.69731	5.60199e-16	CM044621:33,907,151..33,908,284(-)	upregulated
TVAGG3_0452890	ubiquitin-like family	1.32787	9.4655e-07	CM044621:33,925,976..33,926,440(-)	upregulated
TVAGG3_0453910	ubiquitinyl hydrolase protein	1.86388	1.02628e-18	CM044621:34,096,141..34,101,060(-)	upregulated
TVAGG3_0454340	regulation of choline O-acetyltransferase activity	2.24374	6.00176e-08	CM044621:34,174,684..34,176,552(+)	upregulated
TVAGG3_0454690	GTPase protein	1.00323	0.0157333	CM044621:34,235,825..34,236,433(+)	upregulated
TVAGG3_0455630	putative TM nitroreductase family	3.00972	5.18393e-17	CM044621:34,430,967..34,431,794(+)	upregulated
TVAGG3_0455680	spectrin binding	2.79112	7.67999e-14	CM044621:34,439,465..34,441,783(+)	upregulated
TVAGG3_0456340	lipase class 3 protein-like family	1.19514	0.00633439	CM044621:34,533,484..34,534,464(-)	upregulated
TVAGG3_0456350	VPS9 domain family	1.55093	2.87861e-09	CM044621:34,534,686..34,536,206(+)	upregulated
TVAGG3_0456410	copine family	1.07949	0.000495454	CM044621:34,546,738..34,548,381(+)	upregulated
TVAGG3_0456440	protein phosphatase 2C family	1.01234	3.3239e-10	CM044621:34,552,116..34,554,509(-)	upregulated
TVAGG3_0456540	ubiquitin-like family	1.17037	0.00310574	CM044621:34,576,703..34,577,191(+)	upregulated
TVAGG3_0456700	ubiquitin-like protein transferase protein	1.21896	0.000130448	CM044621:34,599,718..34,600,863(+)	upregulated
TVAGG3_0456960	RNA polymerase II transcription regulator recruiting protein	3.6193	6.09936e-09	CM044621:34,626,880..34,627,443(+)	upregulated
TVAGG3_0459040	protein kinase protein	1.16347	0.00752321	CM044618:255,055..256,020(-)	upregulated
TVAGG3_0459100	protein folding	2.28756	4.63791e-15	CM044618:265,681..266,649(+)	upregulated
TVAGG3_0460480	DnaK protein [Source:UniProtKB/TrEMBL;Acc:A2FRW3]	1.72254	1.24367e-12	CM044618:472,031..474,067(-)	upregulated
TVAGG3_0460600	hydrolase activity, acting on carbon-nitrogen (but not peptide) bonds	1.07252	0.000393561	CM044618:516,143..517,327(-)	upregulated
TVAGG3_0460780	unspecified product	1.59967	5.47936e-11	CM044618:552,274..553,842(-)	upregulated
TVAGG3_0460790	spermatogenesis	1.37248	2.52723e-10	CM044618:554,137..555,306(+)	upregulated
TVAGG3_0462750	galactose-binding domain-like family	1.05435	0.0147588	CM044618:850,167..850,829(+)	upregulated
TVAGG3_0464020	unspecified product	1.11094	0.00306673	CM044618:1,032,545..1,033,885(+)	upregulated
TVAGG3_0464280	P-loop containing nucleoside triphosphate hydrolases family	1.01314	0.0268129	CM044618:1,064,155..1,064,685(+)	upregulated
TVAGG3_0464380	protein serine/threonine kinase protein	1.01903	7.95495e-05	CM044618:1,085,576..1,086,631(+)	upregulated
TVAGG3_0464550	protein serine/threonine kinase protein	1.47154	0.00112267	CM044618:1,107,964..1,108,914(+)	upregulated
TVAGG3_0467800	Gamma-gliadin [Source:UniProtKB/TrEMBL;Acc:A2HBF6]	1.94235	0.0341175	CM044618:1,733,564..1,734,148(-)	upregulated
TVAGG3_0469420	Gamma-gliadin [Source:UniProtKB/TrEMBL;Acc:A2HG60]	1.81222	0.0253198	CM044618:1,954,820..1,955,383(+)	upregulated
TVAGG3_0470380	glycine-rich protein family	2.00494	0.00649985	CM044618:2,162,282..2,162,950(+)	upregulated
TVAGG3_0470390	protein polyubiquitination	3.10328	6.26094e-45	CM044618:2,162,971..2,164,827(-)	upregulated
TVAGG3_0470400	protein polyubiquitination	3.21101	1.089e-42	CM044618:2,165,063..2,166,466(-)	upregulated
TVAGG3_0471890	GTPase activator protein	1.03856	0.000434603	CM044618:2,395,394..2,397,076(-)	upregulated
TVAGG3_0472040	spectrin binding	1.20702	6.12784e-05	CM044618:2,429,533..2,431,314(+)	upregulated
TVAGG3_0472350	unspecified product	2.87368	0.0496518	CM044618:2,482,282..2,482,690(+)	upregulated
TVAGG3_0472690	protein serine/threonine kinase protein	1.5887	7.1565e-08	CM044618:2,524,578..2,526,368(+)	upregulated
TVAGG3_0473500	RNA polymerase II transcription regulator recruiting protein	1.03934	9.41969e-05	CM044618:2,634,216..2,634,953(-)	upregulated
TVAGG3_0474300	unspecified product	2.23441	0.0174584	CM044618:2,742,140..2,742,772(-)	upregulated
TVAGG3_0474570	long chain fatty acid--CoA ligase family	1.08335	0.00726974	CM044618:2,787,368..2,789,326(-)	upregulated
TVAGG3_0474770	unspecified product	3.54568	0.0149967	CM044618:2,816,875..2,817,238(+)	upregulated
TVAGG3_0474980	ankycorbin family	3.16773	5.4431e-53	CM044618:2,864,941..2,869,374(-)	upregulated
TVAGG3_0475380	unspecified product	5.64168	0.00157471	CM044618:2,919,487..2,919,834(-)	upregulated
TVAGG3_0475720	protein serine/threonine kinase protein	1.18717	6.64559e-06	CM044618:2,960,776..2,962,920(+)	upregulated
TVAGG3_0475750	spectrin binding	2.90744	9.20223e-50	CM044618:2,968,262..2,969,323(-)	upregulated
TVAGG3_0475950	helicase protein	1.33784	0.000160703	CM044618:3,022,537..3,024,327(-)	upregulated
TVAGG3_0476410	unspecified product	1.64144	0.00140739	CM044618:3,084,475..3,085,422(-)	upregulated
TVAGG3_0476740	unspecified product	1.55498	6.34787e-06	CM044618:3,153,747..3,154,347(+)	upregulated
TVAGG3_0476760	cation:chloride symporter protein	1.01548	0.000873396	CM044618:3,156,596..3,157,090(+)	upregulated
TVAGG3_0477740	lactate dehydrogenase isozyme 2	1.98528	8.70925e-08	CM044618:3,328,335..3,329,336(+)	upregulated
TVAGG3_0479010	tetratricopeptide repeat domain domain-containing protein	1.18033	0.000510591	CM044618:3,448,388..3,449,980(+)	upregulated
TVAGG3_0480000	unspecified product	1.87111	0.030301	CM044618:3,604,642..3,605,376(-)	upregulated
TVAGG3_0480060	Initiator binding domain-containing protein [Source:UniProtKB/TrEMBL;Acc:A2FAJ0]	1.85927	5.05709e-19	CM044618:3,613,730..3,614,350(-)	upregulated
TVAGG3_0480120	S-adenosyl-L-methionine-dependent methyltransferases family	3.3236	1.66706e-36	CM044618:3,629,261..3,629,857(-)	upregulated
TVAGG3_0480130	spectrin binding	2.64169	0.0133	CM044618:3,630,834..3,631,373(-)	upregulated
TVAGG3_0480150	cilia- and flagella-associated protein 100 family	1.28087	9.22658e-06	CM044618:3,633,192..3,634,514(+)	upregulated
TVAGG3_0480510	protein ubiquitination	1.29596	7.54861e-07	CM044618:3,688,764..3,691,655(-)	upregulated
TVAGG3_0480540	glycoprotein 38 family	1.1637	2.04919e-07	CM044618:3,694,911..3,697,367(+)	upregulated
TVAGG3_0480550	unspecified product	1.12361	0.00117352	CM044618:3,697,371..3,697,937(+)	upregulated
TVAGG3_0480880	unspecified product	1.64691	0.0108108	CM044618:3,749,965..3,750,408(+)	upregulated
TVAGG3_0481210	methyladenine glycosylase family	2.9763	5.65066e-09	CM044618:3,829,952..3,830,530(-)	upregulated
TVAGG3_0481310	N2, N2-dimethylguanosine tRNA methyltransferase family	1.1048	0.0244781	CM044618:3,849,492..3,850,922(-)	upregulated
TVAGG3_0481770	translation initiation factor eIF3 subunit family	1.30048	2.11188e-11	CM044618:3,909,712..3,910,026(-)	upregulated
TVAGG3_0482720	rubrerythrin family	3.03293	0.00458153	CM044618:4,058,517..4,059,101(-)	upregulated
TVAGG3_0483430	hippo signaling	1.07285	9.03819e-08	CM044618:4,159,198..4,160,745(+)	upregulated
TVAGG3_0483770	putative selenium metabolism protein SSNA family	1.2626	0.00275312	CM044618:4,218,332..4,219,705(-)	upregulated
TVAGG3_0483790	RNA polymerase II transcription regulator recruiting protein	1.25487	1.96879e-11	CM044618:4,223,060..4,223,497(-)	upregulated
TVAGG3_0483840	tRNA binding	4.64481	5.33496e-11	CM044618:4,229,455..4,230,087(-)	upregulated
TVAGG3_0484050	methyltransferase domain-containing protein	1.93142	2.7845e-06	CM044618:4,271,375..4,272,175(+)	upregulated
TVAGG3_0484170	malic enzyme	3.75079	1.48347e-05	CM044618:4,283,590..4,284,786(+)	upregulated
TVAGG3_0486920	Clan ME, family M16, insulinase-like metallopeptidase	1.02469	4.19428e-06	CM044618:4,684,509..4,685,768(+)	upregulated
TVAGG3_0487150	RNA polymerase II transcription regulator recruiting protein	1.39655	0.0129487	CM044618:4,713,957..4,714,481(+)	upregulated
TVAGG3_0487390	armadillo (ARM) repeat-containing protein family	1.3205	6.74705e-08	CM044618:4,741,175..4,742,569(-)	upregulated
TVAGG3_0487480	ankyrin repeat and SOCS box-containing protein 4 family	1.11808	0.000234652	CM044618:4,754,029..4,754,838(-)	upregulated
TVAGG3_0487770	unspecified product	2.58176	1.58559e-48	CM044618:4,812,510..4,812,983(+)	upregulated
TVAGG3_0487780	unspecified product	1.22871	0.00324676	CM044618:4,824,727..4,825,836(-)	upregulated
TVAGG3_0488430	tRNA thio-modification	1.04722	0.00164315	CM044618:5,048,397..5,049,239(-)	upregulated
TVAGG3_0489570	armadillo (ARM) repeat-containing protein family	1.02106	0.000415298	CM044618:5,249,024..5,251,792(+)	upregulated
TVAGG3_0490630	unspecified product	1.0921	0.000376596	CM044618:5,422,789..5,423,226(+)	upregulated
TVAGG3_0490660	serine threonine-protein phosphatase family	2.11382	6.23523e-49	CM044618:5,425,604..5,426,518(+)	upregulated
TVAGG3_0490970	unspecified product	2.69493	2.11704e-14	CM044618:5,460,508..5,461,962(-)	upregulated
TVAGG3_0491140	ankyrin repeat and SOCS box-containing protein 4 family	1.30589	0.000748433	CM044618:5,493,744..5,495,462(-)	upregulated
TVAGG3_0493850	armadillo (ARM) repeat-containing protein family	1.35701	3.95172e-06	CM044618:5,899,612..5,902,050(-)	upregulated
TVAGG3_0495640	protein modification by small protein conjugation	2.1019	7.18851e-62	CM044618:6,192,329..6,195,220(-)	upregulated
TVAGG3_0495670	protein modification by small protein conjugation	2.16075	1.2317e-41	CM044618:6,201,417..6,202,592(-)	upregulated
TVAGG3_0495680	protein modification by small protein conjugation	2.08626	4.95064e-08	CM044618:6,202,685..6,202,912(-)	upregulated
TVAGG3_0496060	adenyl-nucleotide exchange factor protein	1.74529	8.85353e-06	CM044618:6,261,030..6,261,779(-)	upregulated
TVAGG3_0496080	unspecified product	2.56154	8.19808e-07	CM044618:6,265,194..6,267,080(+)	upregulated
TVAGG3_0496090	armadillo (ARM) repeat-containing protein family	3.70761	7.53153e-24	CM044618:6,267,140..6,267,871(-)	upregulated
TVAGG3_0496240	RING finger protein 141-related family	1.24586	0.00024845	CM044618:6,293,692..6,294,543(+)	upregulated
TVAGG3_0496310	unspecified product	4.0562	0.0253198	CM044618:6,314,072..6,314,518(+)	upregulated
TVAGG3_0496380	unspecified product	3.151	7.1501e-34	CM044618:6,328,668..6,329,825(-)	upregulated
TVAGG3_0497870	unspecified product	1.79883	1.02277e-14	CM044618:6,665,426..6,665,779(-)	upregulated
TVAGG3_0497960	unspecified product	1.08334	0.0071835	CM044618:6,679,665..6,680,717(+)	upregulated
TVAGG3_0498030	UV excision repair protein RAD23 family	1.33492	3.21749e-11	CM044618:6,686,341..6,687,234(+)	upregulated
TVAGG3_0501010	PCI domain family	1.38976	5.13415e-09	CM044618:7,331,495..7,332,625(+)	upregulated
TVAGG3_0501080	RNA polymerase II transcription regulator recruiting protein	1.31657	0.00285458	CM044618:7,341,108..7,341,683(-)	upregulated
TVAGG3_0501130	positive regulation of catalytic activity protein	1.06185	0.00984834	CM044618:7,348,055..7,349,740(+)	upregulated
TVAGG3_0503280	armadillo (ARM) repeat-containing protein family	1.02871	0.00149876	CM044618:7,665,968..7,667,353(+)	upregulated
TVAGG3_0503350	phosphoprotein phosphatase protein	1.52433	2.29905e-07	CM044618:7,676,889..7,677,566(+)	upregulated
TVAGG3_0503410	transcription-initiator DNA-binding domain ibd family	1.09608	5.99931e-06	CM044618:7,690,978..7,691,709(-)	upregulated
TVAGG3_0503790	integrase core domain-containing protein	2.03938	0.0203777	CM044618:7,756,032..7,757,000(-)	upregulated
TVAGG3_0503800	unspecified product	2.76	0.000113581	CM044618:7,757,150..7,757,834(-)	upregulated
TVAGG3_0504620	translation initiation factor protein	1.6807	1.20495e-08	CM044618:7,878,223..7,879,293(-)	upregulated
TVAGG3_0504710	RNA polymerase II transcription regulator recruiting protein	1.69109	1.55101e-12	CM044618:7,890,920..7,891,489(-)	upregulated
TVAGG3_0504830	small GTPase mediated signal transduction	1.2109	8.64461e-14	CM044618:7,909,570..7,910,148(-)	upregulated
TVAGG3_0505030	cupin domain-containing protein family	1.31134	2.70242e-05	CM044618:7,931,688..7,932,143(-)	upregulated
TVAGG3_0505790	ROK family	1.79139	8.39046e-06	CM044618:8,077,124..8,078,038(-)	upregulated
TVAGG3_0505800	MATH domain-containing protein [Source:UniProtKB/TrEMBL;Acc:A2F1V2]	1.25697	0.000203515	CM044618:8,079,710..8,080,189(+)	upregulated
TVAGG3_0506000	immunoglobulins domain-containing protein	1.14102	0.0415498	CM044618:8,118,739..8,121,636(+)	upregulated
TVAGG3_0506090	retrograde vesicle-mediated transport, Golgi to ER	1.78998	9.17693e-05	CM044618:8,139,081..8,139,650(+)	upregulated
TVAGG3_0506730	unspecified product	2.45625	8.08625e-32	CM044618:8,219,060..8,220,454(-)	upregulated
TVAGG3_0506750	Ankyrin repeat family	1.73733	0.00762562	CM044618:8,221,473..8,221,769(+)	upregulated
TVAGG3_0506840	protein ubiquitination	1.35285	0.000401378	CM044618:8,239,388..8,240,369(-)	upregulated
TVAGG3_0507130	poly ADP-ribose polymerase family, member PARP family	2.35891	2.49306e-12	CM044618:8,286,443..8,288,068(-)	upregulated
TVAGG3_0507730	negative regulation of peptidyl-cysteine S-nitrosylation	1.94527	6.95445e-07	CM044618:8,396,776..8,397,840(-)	upregulated
TVAGG3_0508260	WD40 repeat-like family	1.5047	1.39098e-06	CM044618:8,514,494..8,515,819(+)	upregulated
TVAGG3_0508440	unspecified product	1.12197	0.0487042	CM044618:8,548,540..8,549,268(-)	upregulated
TVAGG3_0508750	cyclin-dependent kinase inhibitor 2C-related family	1.22673	0.000952729	CM044618:8,610,991..8,613,390(-)	upregulated
TVAGG3_0509140	Ubiquitin-like domain-containing protein [Source:UniProtKB/TrEMBL;Acc:A2DB74]	2.18405	8.33063e-18	CM044618:8,681,361..8,684,330(-)	upregulated
TVAGG3_0509190	unspecified product	2.87235	0.00605694	CM044618:8,688,508..8,690,242(+)	upregulated
TVAGG3_0510200	unspecified product	2.6799	0.0313541	CM044618:8,820,087..8,820,662(+)	upregulated
TVAGG3_0510470	Initiator binding domain-containing protein [Source:UniProtKB/TrEMBL;Acc:A2G798]	2.68427	3.41685e-09	CM044618:8,859,897..8,860,322(+)	upregulated
TVAGG3_0511360	peptidase family M48 family	1.34624	0.000600763	CM044618:9,008,932..9,009,927(-)	upregulated
TVAGG3_0511970	NAD(P)H-dependent FMN-containing OXIDOreductase YWQN-related family	2.68231	0.0471626	CM044618:9,085,404..9,086,069(+)	upregulated
TVAGG3_0512730	myotrophin family	2.15631	0.0277997	CM044618:9,213,801..9,214,574(-)	upregulated
TVAGG3_0512910	unspecified product	1.03057	1.95286e-05	CM044618:9,246,393..9,248,213(+)	upregulated
TVAGG3_0513260	glycine-rich protein family	2.94834	5.38792e-11	CM044618:9,300,214..9,300,546(+)	upregulated
TVAGG3_0513770	galactose-binding domain-like family	1.13546	4.91924e-06	CM044618:9,387,102..9,388,337(-)	upregulated
TVAGG3_0514080	unspecified product	2.17252	0.0494249	CM044618:9,439,369..9,439,650(-)	upregulated
TVAGG3_0514310	unspecified product	3.24052	6.44478e-25	CM044618:9,475,254..9,476,528(+)	upregulated
TVAGG3_0514970	hybrid-cluster protein	1.16096	2.11762e-05	CM044618:9,571,374..9,573,002(+)	upregulated
TVAGG3_0514990	ankyrin repeat, PH and SEC7 domain containing protein SECG-related family	3.18195	6.26855e-10	CM044618:9,577,524..9,578,516(-)	upregulated
TVAGG3_0515090	myeloid leukemia factor family	2.13824	2.0581e-07	CM044618:9,594,426..9,595,097(-)	upregulated
TVAGG3_0515120	ER-associated misfolded protein catabolic process	1.7183	7.01904e-28	CM044618:9,599,242..9,600,471(-)	upregulated
TVAGG3_0515400	protein ubiquitination	1.46707	3.68817e-08	CM044618:9,649,850..9,650,413(-)	upregulated
TVAGG3_0515410	proteasome regulatory particle assembly	1.93166	8.27263e-08	CM044618:9,650,472..9,651,062(-)	upregulated
TVAGG3_0515470	unspecified product	1.1271	2.26748e-05	CM044618:9,657,476..9,658,036(-)	upregulated
TVAGG3_0515760	cyclin-dependent kinase inhibitor 2C-related family	1.37938	0.00147966	CM044618:9,704,301..9,705,779(+)	upregulated
TVAGG3_0515770	photosystem I iron-sulfur center-related family	1.88957	2.01285e-06	CM044618:9,706,430..9,707,920(-)	upregulated
TVAGG3_0515780	histone-lysine N-methyltransferase family	1.77566	3.60969e-07	CM044618:9,708,138..9,709,532(+)	upregulated
TVAGG3_0516060	RNA binding	1.19577	2.72836e-06	CM044618:9,759,741..9,760,772(+)	upregulated
TVAGG3_0516280	Ankyrin repeat family	2.38684	2.63643e-27	CM044618:9,797,808..9,798,587(-)	upregulated
TVAGG3_0517790	unspecified product	2.65275	6.48245e-36	CM044618:10,030,145..10,030,792(+)	upregulated
TVAGG3_0518060	protein serine/threonine kinase protein	1.07367	8.19962e-05	CM044618:10,088,402..10,089,376(-)	upregulated
TVAGG3_0518940	sodium chloride cotransporter 69, isoform E family	1.13458	2.57234e-07	CM044618:10,244,456..10,247,059(+)	upregulated
TVAGG3_0519190	cytoplasmic heat shock protein 70	1.49351	8.59212e-06	CM044618:10,288,218..10,290,191(+)	upregulated
TVAGG3_0519660	ankyrin repeat protein family	1.70553	1.58462e-08	CM044618:10,355,938..10,357,833(+)	upregulated
TVAGG3_0519730	multidrug resistance protein YPNP-related family	1.03528	1.58331e-07	CM044618:10,367,082..10,368,593(+)	upregulated
TVAGG3_0520610	ribonuclease inhibitor domain-containing protein	2.27691	9.51645e-09	CM044618:10,468,773..10,469,147(+)	upregulated
TVAGG3_0520620	ankycorbin family	2.15393	7.69913e-20	CM044618:10,469,403..10,471,556(+)	upregulated
TVAGG3_0520630	ankyrin repeat and EF-Hand domain-containing protein 1 family	2.38837	2.95639e-40	CM044618:10,471,910..10,473,148(+)	upregulated
TVAGG3_0520640	surface antigen family	1.87959	6.62555e-12	CM044618:10,473,728..10,475,908(+)	upregulated
TVAGG3_0520710	haloacid dehalogenase, nucleotidase-like family protein family	1.53029	8.51379e-05	CM044618:10,490,559..10,491,110(+)	upregulated
TVAGG3_0521200	ubiquitinyl hydrolase protein	1.21171	1.38637e-07	CM044618:10,567,304..10,569,304(-)	upregulated
TVAGG3_0521520	unspecified product	3.46043	0.020322	CM044618:10,617,377..10,617,640(+)	upregulated
TVAGG3_0522860	Fanconi anemia group M (FancM) family member family	1.60497	6.9825e-05	CM044618:10,816,932..10,819,304(+)	upregulated
TVAGG3_0523520	26S proteasome non-ATPase regulatory subunit family	1.58652	1.59661e-19	CM044618:10,915,587..10,918,151(+)	upregulated
TVAGG3_0524090	unspecified product	3.94146	0.0418103	CM044618:10,995,082..10,995,420(-)	upregulated
TVAGG3_0525600	unspecified product	2.095	0.00119773	CM044618:11,214,469..11,215,284(+)	upregulated
TVAGG3_0526190	retrovirus zinc finger-like domains family	1.17639	0.0011982	CM044618:11,326,331..11,326,864(+)	upregulated
TVAGG3_0526710	photosystem I iron-sulfur center-related family	1.09083	0.00878848	CM044618:11,409,951..11,411,450(-)	upregulated
TVAGG3_0526900	RNA polymerase II transcription regulator recruiting protein	1.4316	2.35629e-05	CM044618:11,464,829..11,465,395(-)	upregulated
TVAGG3_0527240	multidrug resistance protein YPNP-related family	1.89967	8.93647e-07	CM044618:11,510,524..11,511,990(-)	upregulated
TVAGG3_0528710	protein ubiquitination	1.07055	1.09389e-07	CM044618:11,752,599..11,753,222(+)	upregulated
TVAGG3_0528770	ankyrin repeat protein family	1.27984	0.0208159	CM044618:11,755,199..11,755,528(-)	upregulated
TVAGG3_0529020	tetratricopeptide repeat domain domain-containing protein	1.11335	0.00684046	CM044618:11,804,908..11,805,936(-)	upregulated
TVAGG3_0529050	cilium assembly	1.05805	1.6279e-13	CM044618:11,811,725..11,813,479(+)	upregulated
TVAGG3_0529330	ankycorbin family	2.25394	6.1864e-21	CM044618:11,860,513..11,864,550(+)	upregulated
TVAGG3_0529340	ankyrin repeat and SOCS box-containing protein 4 family	1.1033	0.000415298	CM044618:11,864,898..11,866,517(+)	upregulated
TVAGG3_0529590	negative regulation of non-canonical Wnt signaling pathway	1.34818	3.40444e-33	CM044618:11,911,975..11,920,926(+)	upregulated
TVAGG3_0530660	mitochondrial ATP-dependent permease MDL1 family	2.13042	1.24156e-07	CM044618:12,080,046..12,082,232(-)	upregulated
TVAGG3_0531310	ribosome biogenesis protein family	1.10175	9.55334e-08	CM044618:12,186,255..12,187,127(+)	upregulated
TVAGG3_0531380	RNA polymerase II transcription regulator recruiting protein	1.99652	0.000716083	CM044618:12,196,417..12,196,920(+)	upregulated
TVAGG3_0531390	cyclic nucleotide phosphodiesterase family	1.8816	4.29141e-27	CM044618:12,197,171..12,200,293(-)	upregulated
TVAGG3_0531400	unspecified product	2.13825	1.51822e-18	CM044618:12,200,482..12,200,802(+)	upregulated
TVAGG3_0531810	cyclin-dependent kinase inhibitor 2C-related family	1.50309	7.21905e-15	CM044618:12,276,774..12,277,784(+)	upregulated
TVAGG3_0531970	ubiquitinyl hydrolase protein	1.01122	0.00726938	CM044618:12,305,974..12,307,065(-)	upregulated
TVAGG3_0532230	ATPase activity, coupled to transmembrane movement of substances	2.82	4.70661e-12	CM044618:12,343,337..12,346,093(-)	upregulated
TVAGG3_0532450	DDE endonuclease family	3.87454	0.0287227	CM044618:12,370,905..12,371,810(-)	upregulated
TVAGG3_0532510	unspecified product	1.17461	0.00586369	CM044618:12,380,321..12,380,875(+)	upregulated
TVAGG3_0534530	eukaryotic translation initiation factor 2 complex assembly	1.91545	6.84918e-23	CM044618:12,700,482..12,701,345(-)	upregulated
TVAGG3_0534540	ankyrin repeat, PH and SEC7 domain containing protein SECG-related family	1.75966	1.85417e-06	CM044618:12,701,757..12,704,420(+)	upregulated
TVAGG3_0534560	mucolipin family	1.18352	0.000432769	CM044618:12,706,126..12,707,559(+)	upregulated
TVAGG3_0534570	Inner centromere protein, putative [Source:UniProtKB/TrEMBL;Acc:A2FUD6]	1.2811	2.8565e-08	CM044618:12,707,620..12,708,453(-)	upregulated
TVAGG3_0535070	unspecified product	1.63307	0.00144219	CM044618:12,790,326..12,790,691(-)	upregulated
TVAGG3_0535180	UDENN FLCN/SMCR8-type domain-containing protein [Source:UniProtKB/TrEMBL;Acc:A2ER20]	1.38017	1.15117e-09	CM044618:12,809,046..12,810,536(-)	upregulated
TVAGG3_0535270	protein ubiquitination	1.97984	1.91111e-22	CM044618:12,827,852..12,828,313(-)	upregulated
TVAGG3_0535290	protein ubiquitination	1.93441	1.78049e-21	CM044618:12,832,607..12,834,382(-)	upregulated
TVAGG3_0535430	mpp pp2a pp4 pp6 domain-containing protein	1.01641	0.00262592	CM044618:12,861,541..12,862,464(+)	upregulated
TVAGG3_0535900	RNA-binding domain, RBD family-containing protein	1.10569	0.000240838	CM044618:12,916,204..12,916,893(-)	upregulated
TVAGG3_0536010	NAD(P)H oxidoreductase-related family	2.01782	1.32865e-06	CM044618:12,938,799..12,939,458(+)	upregulated
TVAGG3_0536020	FMN binding	1.98827	0.0292484	CM044618:12,940,004..12,941,008(+)	upregulated
TVAGG3_0536140	BTB domain-containing protein [Source:UniProtKB/TrEMBL;Acc:A2DZY8]	1.16805	0.00173119	CM044618:12,967,283..12,968,464(+)	upregulated
TVAGG3_0536200	leucine-rich repeats (6 copies)-containing protein	1.51043	1.85959e-05	CM044618:12,978,957..12,979,724(-)	upregulated
TVAGG3_0536210	antigen BSP-related family	1.18594	0.0144737	CM044618:12,979,899..12,982,148(-)	upregulated
TVAGG3_0536220	ribonuclease inhibitor domain-containing protein	1.00697	3.12823e-05	CM044618:12,982,380..12,983,492(+)	upregulated
TVAGG3_0536790	S-adenosylmethionine-dependent tRNA (m5U54) methyltransferase protein	1.01	0.00594076	CM044618:13,045,192..13,046,610(-)	upregulated
TVAGG3_0536810	chromatin remodeling	1.20614	0.00282712	CM044618:13,051,087..13,051,770(+)	upregulated
TVAGG3_0536820	PIH1 CS-like domain family	1.02608	6.77972e-05	CM044618:13,051,914..13,052,750(-)	upregulated
TVAGG3_0536850	glutamine-fructose-6-phosphate transaminase (isomerizing) protein	1.2816	1.66458e-07	CM044618:13,056,353..13,058,461(-)	upregulated
TVAGG3_0537320	unspecified product	5.05384	0.00995649	CM044618:13,135,995..13,136,333(+)	upregulated
TVAGG3_0538310	process utilizing autophagic mechanism	1.19503	4.8305e-09	CM044618:13,305,488..13,307,176(+)	upregulated
TVAGG3_0538440	production of miRNAs protein	1.00875	0.00354196	CM044618:13,324,723..13,325,259(-)	upregulated
TVAGG3_0538720	cyclic nucleotide phosphodiesterase family	1.8372	1.11659e-16	CM044618:13,373,608..13,376,883(+)	upregulated
TVAGG3_0539300	unspecified product	1.06193	0.00145168	CM044618:13,467,566..13,469,497(-)	upregulated
TVAGG3_0539540	acetylation-dependent protein binding	1.24348	9.60758e-06	CM044618:13,508,339..13,509,130(+)	upregulated
TVAGG3_0539860	RRM domain-containing protein [Source:UniProtKB/TrEMBL;Acc:A2EGK8]	1.00399	0.000138247	CM044618:13,565,380..13,566,621(+)	upregulated
TVAGG3_0539880	3'(2'),5'-bisphosphate nucleotidase protein	1.76523	3.92377e-07	CM044618:13,568,695..13,569,672(+)	upregulated
TVAGG3_0539970	spliceosomal complex assembly	1.00329	0.0146092	CM044618:13,587,132..13,587,602(+)	upregulated
TVAGG3_0540020	RNA polymerase II transcription regulator recruiting protein	2.50993	8.61251e-25	CM044618:13,597,608..13,598,129(-)	upregulated
TVAGG3_0540040	RNA polymerase II transcription regulator recruiting protein	2.36833	1.7524e-23	CM044618:13,600,617..13,601,138(+)	upregulated
TVAGG3_0540270	guanyl-nucleotide exchange factor protein	1.94459	1.07216e-13	CM044618:13,665,706..13,668,267(-)	upregulated
TVAGG3_0540280	MYB protein-related family	2.51825	0.00797685	CM044618:13,669,419..13,670,003(-)	upregulated
TVAGG3_0540290	unspecified product	3.5945	2.70043e-23	CM044618:13,670,883..13,671,269(-)	upregulated
TVAGG3_0540300	unspecified product	3.32386	2.26744e-20	CM044618:13,671,458..13,672,159(-)	upregulated
TVAGG3_0540330	armadillo (ARM) repeat-containing protein family	1.76304	2.06808e-09	CM044618:13,675,013..13,677,985(-)	upregulated
TVAGG3_0540400	phosphatidylinositol-3,5-bisphosphate binding	1.18161	1.05493e-06	CM044618:13,701,007..13,701,966(-)	upregulated
TVAGG3_0540910	ubiquitin conjugating enzyme protein	1.06218	3.14816e-06	CM044618:13,796,256..13,796,960(+)	upregulated
TVAGG3_0540990	protein deneddylation	1.65156	1.32009e-15	CM044618:13,817,473..13,818,609(+)	upregulated
TVAGG3_0541050	nuclear-transcribed mRNA catabolic process, deadenylation-dependent decay	1.09435	6.84085e-08	CM044618:13,824,691..13,825,308(+)	upregulated
TVAGG3_0542190	unspecified product	1.10241	2.22423e-07	CM044618:14,088,687..14,089,379(-)	upregulated
TVAGG3_0542500	pectin lyase-like family	1.5362	0.00604864	CM044618:14,141,104..14,142,141(-)	upregulated
TVAGG3_0542540	NTF2-like family	1.11849	0.013736	CM044618:14,150,884..14,151,546(-)	upregulated
TVAGG3_0542560	unspecified product	2.50749	3.69481e-50	CM044618:14,153,701..14,153,922(-)	upregulated
TVAGG3_0542590	DDE endonuclease family	1.7772	0.0083746	CM044618:14,157,355..14,158,985(+)	upregulated
TVAGG3_0542750	SUMO transferase protein	2.22954	7.81302e-19	CM044618:14,193,505..14,194,680(-)	upregulated
TVAGG3_0542770	unspecified product	3.01003	6.29566e-19	CM044618:14,198,195..14,199,244(+)	upregulated
TVAGG3_0542980	unspecified product	1.27978	0.00103396	CM044618:14,231,453..14,232,436(-)	upregulated
TVAGG3_0542990	unspecified product	1.34833	0.000860161	CM044618:14,232,457..14,233,305(+)	upregulated
TVAGG3_0543000	unspecified product	1.54254	0.0107982	CM044618:14,233,577..14,234,293(+)	upregulated
TVAGG3_0543020	PH domain-containing protein [Source:UniProtKB/TrEMBL;Acc:A2DJG1]	2.1196	0.00977042	CM044618:14,238,434..14,239,312(-)	upregulated
TVAGG3_0543100	unspecified product	2.59532	1.4722e-11	CM044618:14,249,104..14,249,499(-)	upregulated
TVAGG3_0543170	TOR signaling	1.18097	6.88417e-07	CM044618:14,260,524..14,263,094(+)	upregulated
TVAGG3_0543180	NHL repeat family	1.31805	7.13942e-08	CM044618:14,263,125..14,263,595(+)	upregulated
TVAGG3_0543270	ATP binding	1.19247	1.63762e-10	CM044618:14,279,483..14,282,113(-)	upregulated
TVAGG3_0543280	immunoglobulins domain-containing protein	1.24774	0.000137626	CM044618:14,282,684..14,283,244(-)	upregulated
TVAGG3_0543330	temperature-gated cation channel protein	1.05078	0.000176618	CM044618:14,292,903..14,293,823(+)	upregulated
TVAGG3_0543350	transmembrane protein DDB G0292058 family	1.32714	2.00834e-07	CM044618:14,294,532..14,297,030(-)	upregulated
TVAGG3_0543530	unspecified product	1.63097	1.14619e-12	CM044618:14,322,135..14,322,509(+)	upregulated
TVAGG3_0543790	alanine aminotransferase family	2.13616	1.18154e-05	CM044618:14,378,609..14,380,069(-)	upregulated
TVAGG3_0543930	IQ calmodulin-binding motif family protein [Source:UniProtKB/TrEMBL;Acc:A2D8Y2]	2.04118	2.91507e-12	CM044618:14,414,010..14,416,058(-)	upregulated
TVAGG3_0544030	unspecified product	1.16401	0.044274	CM044618:14,425,328..14,425,483(+)	upregulated
TVAGG3_0544220	duf1771-domain-containing protein family	1.24622	1.04851e-09	CM044618:14,462,223..14,463,983(-)	upregulated
TVAGG3_0544230	protein ubiquitination	2.57346	8.0085e-08	CM044618:14,464,297..14,465,196(-)	upregulated
TVAGG3_0544240	unspecified product	1.37631	0.0221278	CM044618:14,466,438..14,466,644(-)	upregulated
TVAGG3_0544400	FAS-associated protein family	1.60089	2.91907e-25	CM044618:14,504,188..14,504,967(+)	upregulated
TVAGG3_0544590	ribonuclease family	1.55774	3.51353e-13	CM044618:14,536,608..14,539,199(+)	upregulated
TVAGG3_0545330	unspecified product	1.48908	3.51198e-19	CM044618:14,656,997..14,658,741(-)	upregulated
TVAGG3_0545790	regulation of endoplasmic reticulum stress-induced eIF2 alpha phosphorylation	1.20126	4.68318e-15	CM044618:14,750,196..14,751,290(+)	upregulated
TVAGG3_0546310	protein neddylation	1.92575	3.86573e-09	CM044618:14,831,189..14,831,785(+)	upregulated
TVAGG3_0546350	unspecified product	1.64309	4.16361e-18	CM044618:14,837,539..14,839,065(-)	upregulated
TVAGG3_0546360	importin beta family	1.35421	1.71822e-10	CM044618:14,839,412..14,842,027(+)	upregulated
TVAGG3_0546390	unspecified product	2.14058	3.70482e-14	CM044618:14,846,097..14,847,434(-)	upregulated
TVAGG3_0546710	ATPase activity, coupled to transmembrane movement of substances	1.53541	0.00808659	CM044618:14,892,002..14,893,315(-)	upregulated
TVAGG3_0547410	unspecified product	1.2386	0.00694638	CM044618:14,990,589..14,990,969(-)	upregulated
TVAGG3_0547460	GTP binding	1.50863	0.0121197	CM044618:14,993,148..14,993,567(+)	upregulated
TVAGG3_0547510	unspecified product	1.28375	0.0045214	CM044618:15,001,238..15,001,828(-)	upregulated
TVAGG3_0547540	kinetochore-associated protein 1 family	1.26993	2.62181e-10	CM044618:15,006,218..15,010,189(-)	upregulated
TVAGG3_0548160	unspecified product	1.17289	3.1987e-05	CM044618:15,102,788..15,103,348(-)	upregulated
TVAGG3_0548190	unspecified product	2.4326	7.72491e-14	CM044618:15,108,084..15,109,451(-)	upregulated
TVAGG3_0548200	LisH domain-containing protein [Source:UniProtKB/TrEMBL;Acc:A2EVW2]	1.64311	1.17141e-06	CM044618:15,109,940..15,110,593(+)	upregulated
TVAGG3_0548550	malaria antigen-related family	1.45045	3.63056e-14	CM044618:15,153,972..15,156,401(-)	upregulated
TVAGG3_0548860	unspecified product	3.46377	0.00337132	CM044618:15,210,298..15,210,672(-)	upregulated
TVAGG3_0550010	GTPase protein	1.0989	1.92831e-07	CM044618:15,442,770..15,443,294(+)	upregulated
TVAGG3_0550110	ankyrin repeat and SOCS box-containing protein 4 family	1.05263	3.83513e-08	CM044618:15,478,067..15,479,494(-)	upregulated
TVAGG3_0551620	unspecified product	1.51351	7.1333e-10	CM044618:15,731,737..15,732,153(+)	upregulated
TVAGG3_0551700	unspecified product	1.45328	1.4357e-09	CM044618:15,743,953..15,744,552(-)	upregulated
TVAGG3_0552600	GTPase, IMAP family member-related family	4.58807	6.76085e-36	CM044618:15,922,836..15,923,411(+)	upregulated
TVAGG3_0552610	protein serine/threonine kinase protein	1.16857	0.0053005	CM044618:15,925,528..15,926,712(-)	upregulated
TVAGG3_0552910	ATP binding	1.16826	6.5893e-05	CM044618:15,988,189..15,989,307(-)	upregulated
TVAGG3_0553190	malic enzyme	1.77383	2.61259e-09	CM044618:16,024,984..16,026,180(-)	upregulated
TVAGG3_0553340	protein ubiquitination	1.54091	0.00931808	CM044618:16,047,555..16,049,705(-)	upregulated
TVAGG3_0553720	unspecified product	3.87538	0.0167189	CM044618:16,127,078..16,127,452(-)	upregulated
TVAGG3_0553730	unspecified product	2.23119	0.0264448	CM044618:16,127,698..16,128,195(+)	upregulated
TVAGG3_0554020	long chain fatty acid--CoA ligase family	1.31901	2.47717e-07	CM044618:16,168,349..16,170,307(+)	upregulated
TVAGG3_0554340	choline transmembrane transporter protein	1.20787	0.000232615	CM044618:16,222,483..16,224,609(-)	upregulated
TVAGG3_0554350	unspecified product	1.57832	5.60793e-08	CM044618:16,225,802..16,226,035(-)	upregulated
TVAGG3_0555180	unspecified product	4.73535	0.0229678	CM044618:16,359,762..16,360,135(-)	upregulated
TVAGG3_0555360	protein ubiquitination	1.31006	9.63503e-05	CM044618:16,380,948..16,382,189(+)	upregulated
TVAGG3_0555730	unspecified product	3.04634	0.00335929	CM044618:16,434,271..16,434,645(-)	upregulated
TVAGG3_0555740	unspecified product	2.38058	0.0355415	CM044618:16,434,937..16,435,284(+)	upregulated
TVAGG3_0556260	cyclin-dependent kinase inhibitor 2C-related family	1.60236	0.0127142	CM044618:16,571,837..16,574,425(+)	upregulated
TVAGG3_0556770	Ankyrin repeat family	2.33174	9.47451e-36	CM044618:16,671,646..16,672,890(-)	upregulated
TVAGG3_0556780	SEL-1-like protein family	1.05218	5.86629e-07	CM044618:16,674,812..16,682,146(-)	upregulated
TVAGG3_0556980	unspecified product	1.0878	3.9279e-12	CM044618:16,709,108..16,712,398(-)	upregulated
TVAGG3_0558080	unspecified product	1.06392	9.80195e-06	CM044618:16,880,234..16,880,662(-)	upregulated
TVAGG3_0558740	heat shock protein 70	2.08562	9.11742e-10	CM044618:16,995,801..16,997,774(-)	upregulated
TVAGG3_0558750	temperature-gated cation channel protein	2.02196	0.00199851	CM044618:16,998,826..17,000,397(-)	upregulated
TVAGG3_0558770	histone, subunit A domain-containing protein	1.15004	0.0250854	CM044618:17,003,272..17,003,631(-)	upregulated
TVAGG3_0558780	DNA primase protein	1.46731	1.91845e-09	CM044618:17,003,710..17,004,975(+)	upregulated
TVAGG3_0559390	retrograde vesicle-mediated transport, Golgi to ER	1.57064	9.9227e-13	CM044618:17,094,241..17,094,786(-)	upregulated
TVAGG3_0559400	unspecified product	2.75452	1.03951e-11	CM044618:17,096,880..17,097,332(+)	upregulated
TVAGG3_0559520	unspecified product	2.65049	0.010918	CM044618:17,112,470..17,113,033(+)	upregulated
TVAGG3_0560190	UTP:glucose-1-phosphate uridylyltransferase protein	2.90982	4.40562e-28	CM044618:17,204,570..17,205,697(-)	upregulated
TVAGG3_0560250	glucose import	2.42461	7.46049e-05	CM044618:17,222,307..17,223,068(-)	upregulated
TVAGG3_0560260	glucose import	2.27845	1.36661e-06	CM044618:17,223,088..17,223,543(-)	upregulated
TVAGG3_0560390	spectrin binding	1.48945	2.58375e-14	CM044618:17,246,188..17,248,770(-)	upregulated
TVAGG3_0560670	DUF3447 domain-containing protein [Source:UniProtKB/TrEMBL;Acc:A2DKR1]	1.65482	5.28178e-38	CM044618:17,293,421..17,295,403(+)	upregulated
TVAGG3_0560790	guanylate kinase protein	1.90001	7.31943e-05	CM044618:17,312,961..17,313,467(-)	upregulated
TVAGG3_0561060	protein polyubiquitination	3.65437	3.34621e-16	CM044618:17,370,447..17,370,722(-)	upregulated
TVAGG3_0561120	unspecified product	1.26915	7.60936e-05	CM044618:17,378,230..17,378,823(+)	upregulated
TVAGG3_0561220	spectrin binding	1.22743	0.00338445	CM044618:17,387,655..17,388,854(-)	upregulated
TVAGG3_0561370	Protein kinase domain-containing protein [Source:UniProtKB/TrEMBL;Acc:A2DKK5]	1.48334	3.92377e-07	CM044618:17,409,026..17,410,252(-)	upregulated
TVAGG3_0561920	Initiator binding domain-containing protein [Source:UniProtKB/TrEMBL;Acc:A2DIV8]	1.76404	0.00400454	CM044618:17,501,049..17,501,594(-)	upregulated
TVAGG3_0562060	spectrin binding	1.51638	1.1197e-08	CM044618:17,523,198..17,524,502(+)	upregulated
TVAGG3_0562150	glycine-rich protein family	1.38046	0.0453477	CM044618:17,542,845..17,543,825(+)	upregulated
TVAGG3_0562190	spectrin binding	2.47711	5.59826e-15	CM044618:17,549,365..17,550,840(-)	upregulated
TVAGG3_0562590	iron-sulfur transferase protein	1.14936	0.000116677	CM044618:17,663,698..17,664,156(+)	upregulated
TVAGG3_0562680	epidermal growth factor-like domain-containing protein	1.59803	0.00186417	CM044618:17,682,293..17,683,048(-)	upregulated
TVAGG3_0563020	armadillo (ARM) repeat-containing protein family	1.02615	7.14253e-08	CM044618:17,741,975..17,744,950(-)	upregulated
TVAGG3_0563880	protein ubiquitination	2.31779	6.07924e-14	CM044618:17,906,056..17,907,507(-)	upregulated
TVAGG3_0563970	UTP:glucose-1-phosphate uridylyltransferase protein	2.62277	7.04389e-30	CM044618:17,922,789..17,924,210(-)	upregulated
TVAGG3_0564530	unspecified product	1.06533	0.00226086	CM044618:18,053,890..18,055,131(-)	upregulated
TVAGG3_0564690	cupin domain-containing protein family	3.76532	1.69064e-42	CM044618:18,097,193..18,097,909(+)	upregulated
TVAGG3_0564770	Scc2/Nipped-B family	1.19886	4.01053e-13	CM044618:18,110,248..18,113,856(+)	upregulated
TVAGG3_0564820	Initiator binding domain-containing protein [Source:UniProtKB/TrEMBL;Acc:A2DFH1]	4.43249	2.2719e-34	CM044618:18,120,524..18,121,054(+)	upregulated
TVAGG3_0564840	helicase protein	1.27121	0.000953903	CM044618:18,122,742..18,124,067(+)	upregulated
TVAGG3_0565180	unspecified product	2.27192	1.56158e-17	CM044618:18,196,486..18,198,468(-)	upregulated
TVAGG3_0565190	adenylate cyclase protein	1.54679	2.60744e-25	CM044618:18,199,382..18,204,427(+)	upregulated
TVAGG3_0565290	structural constituent of ribosome	1.17876	2.06549e-08	CM044618:18,220,236..18,220,460(+)	upregulated
TVAGG3_0565440	GTPase protein	2.16044	3.6089e-23	CM044618:18,255,754..18,256,326(+)	upregulated
TVAGG3_0565460	protein diaphanous family	1.02691	1.30564e-06	CM044618:18,258,306..18,261,875(+)	upregulated
TVAGG3_0565780	unspecified product	1.07171	0.000408483	CM044618:18,314,923..18,316,107(-)	upregulated
TVAGG3_0565790	protein ubiquitination	1.90153	3.60063e-11	CM044618:18,316,575..18,318,662(+)	upregulated
TVAGG3_0565880	unspecified product	1.1838	0.000204896	CM044618:18,330,146..18,331,738(-)	upregulated
TVAGG3_0565920	RING-type domain-containing protein [Source:UniProtKB/TrEMBL;Acc:A2DF85]	1.03397	7.21894e-06	CM044618:18,337,574..18,338,305(-)	upregulated
TVAGG3_0567120	unspecified product	3.76732	0.0446833	CM044618:18,571,474..18,572,335(-)	upregulated
TVAGG3_0568490	peroxiredoxin protein	1.18136	0.000202718	CM044618:18,757,070..18,757,654(-)	upregulated
TVAGG3_0568790	armadillo (ARM) repeat-containing protein family	1.75055	0.00171567	CM044618:18,804,032..18,805,435(+)	upregulated
TVAGG3_0569150	manganese ion binding	1.95134	3.15818e-05	CM044618:18,864,166..18,865,482(+)	upregulated
TVAGG3_0569580	Transmembrane protein [Source:UniProtKB/TrEMBL;Acc:A2FL79]	1.27377	4.36858e-05	CM044618:18,925,367..18,926,500(-)	upregulated
TVAGG3_0569600	polyadenylation-dependent snoRNA 3'-end processing	1.32494	1.85918e-05	CM044618:18,929,194..18,929,805(+)	upregulated
TVAGG3_0570040	cell redox homeostasis	1.61459	1.95789e-20	CM044618:19,002,782..19,003,123(-)	upregulated
TVAGG3_0570260	unspecified product	4.31962	0.0396078	CM044618:19,031,701..19,032,273(+)	upregulated
TVAGG3_0570470	Profilin [Source:UniProtKB/TrEMBL;Acc:A2G216]	1.05291	7.09773e-12	CM044618:19,061,552..19,061,956(-)	upregulated
TVAGG3_0570860	ankyrin repeat and SOCS box-containing protein 4 family	1.21212	5.08872e-06	CM044618:19,120,375..19,121,877(-)	upregulated
TVAGG3_0570870	RNase III domain-like family	1.13498	0.000121597	CM044618:19,122,746..19,124,167(-)	upregulated
TVAGG3_0571370	cyclin-dependent kinase inhibitor 2C-related family	1.36707	5.15947e-06	CM044618:19,207,400..19,208,353(-)	upregulated
TVAGG3_0571390	protein ubiquitination	1.10592	3.67503e-06	CM044618:19,231,475..19,232,179(-)	upregulated
TVAGG3_0574950	unspecified product	4.57924	0.00667648	CM044618:19,838,664..19,839,257(+)	upregulated
TVAGG3_0576760	armadillo (ARM) repeat-containing protein family	1.17145	0.000232857	CM044618:20,102,960..20,105,479(-)	upregulated
TVAGG3_0577040	unspecified product	2.79989	3.72443e-09	CM044618:20,170,161..20,171,573(-)	upregulated
TVAGG3_0577060	nuclear-transcribed mRNA catabolic process, no-go decay	1.17947	0.000347857	CM044618:20,176,740..20,177,894(-)	upregulated
TVAGG3_0577480	nonsense-mediated mRNA decay protein 3 family	1.26142	7.00126e-05	CM044618:20,241,073..20,242,449(-)	upregulated
TVAGG3_0577670	CAMK family protein kinase family	1.33841	3.51065e-07	CM044618:20,272,758..20,274,263(-)	upregulated
TVAGG3_0577680	exportin-T/LOS1 family	1.27075	1.02049e-10	CM044618:20,274,863..20,277,430(+)	upregulated
TVAGG3_0578570	unspecified product	4.09783	0.00039686	CM044618:20,430,961..20,431,610(-)	upregulated
TVAGG3_0579040	PAS domain domain-containing protein	1.70146	1.28456e-11	CM044618:20,491,873..20,496,333(-)	upregulated
TVAGG3_0579680	spectrin binding	1.16775	0.0480548	CM044618:20,600,295..20,601,035(-)	upregulated
TVAGG3_0579730	NAD(P)H-binding	1.31068	0.000542952	CM044618:20,609,839..20,610,414(+)	upregulated
TVAGG3_0579740	spectrin binding	6.01641	0.000142739	CM044618:20,611,316..20,611,990(+)	upregulated
TVAGG3_0579940	unspecified product	1.44782	1.92218e-21	CM044618:20,640,828..20,643,866(-)	upregulated
TVAGG3_0580330	ankyrin repeat protein family	1.08901	1.63559e-08	CM044618:20,723,340..20,724,632(-)	upregulated
TVAGG3_0580440	cyclin-dependent kinase inhibitor 2C-related family	1.40707	0.00437911	CM044618:20,751,584..20,752,021(-)	upregulated
TVAGG3_0580450	protein of unknown function (DUF3447)	1.31136	0.00274678	CM044618:20,752,079..20,752,882(-)	upregulated
TVAGG3_0580540	RNA-binding domain, RBD family-containing protein	1.16506	0.0140759	CM044618:20,774,374..20,774,904(+)	upregulated
TVAGG3_0580810	protein kinase protein	3.4132	8.63564e-34	CM044618:20,805,141..20,806,466(+)	upregulated
TVAGG3_0580820	Mar1 transposase [Source:UniProtKB/TrEMBL;Acc:A2DLN6]	1.48729	0.000136214	CM044618:20,807,218..20,807,388(-)	upregulated
TVAGG3_0580890	cellular macromolecule catabolic process	4.16041	1.29807e-29	CM044618:20,816,310..20,817,425(+)	upregulated
TVAGG3_0580960	CENP-S associating centromere protein X family	2.23828	0.0249441	CM044618:20,827,163..20,827,408(+)	upregulated
TVAGG3_0581000	ubiquitinyl hydrolase protein	1.31834	1.26862e-16	CM044618:20,832,001..20,834,130(-)	upregulated
TVAGG3_0581110	ankyrin repeat and SOCS box-containing protein 4 family	1.89148	5.0403e-15	CM044618:20,858,667..20,860,601(+)	upregulated
TVAGG3_0581140	protein dimerization protein	1.26258	3.5529e-08	CM044618:20,865,149..20,865,697(+)	upregulated
TVAGG3_0581460	unspecified product	1.18278	0.00096562	CM044618:20,909,425..20,909,880(+)	upregulated
TVAGG3_0581480	unspecified product	2.51303	1.20252e-34	CM044618:20,912,857..20,913,981(+)	upregulated
TVAGG3_0582920	NEDD8 transferase protein	1.25935	5.21439e-08	CM044618:21,139,888..21,140,202(-)	upregulated
TVAGG3_0583430	flavodoxin-like fold	1.55959	0.0307807	CM044618:21,213,573..21,213,833(-)	upregulated
TVAGG3_0584810	regulation of ARF protein signal transduction	1.29842	2.8911e-09	CM044618:21,439,489..21,440,517(-)	upregulated
TVAGG3_0585360	flavodoxin-like fold	2.36386	2.53088e-45	CM044618:21,539,189..21,539,788(-)	upregulated
TVAGG3_0585380	flavodoxin-like fold	1.54695	2.00037e-06	CM044618:21,540,712..21,540,930(+)	upregulated
TVAGG3_0585390	flavodoxin-like fold	3.51759	3.02641e-18	CM044618:21,542,416..21,542,784(+)	upregulated
TVAGG3_0585420	flavodoxin-like fold	3.60234	2.94696e-20	CM044618:21,547,056..21,547,655(-)	upregulated
TVAGG3_0585430	flavodoxin-like fold	3.80766	1.62402e-25	CM044618:21,550,531..21,551,130(+)	upregulated
TVAGG3_0585530	glycine-rich protein family	1.68283	0.0189354	CM044618:21,572,057..21,572,674(-)	upregulated
TVAGG3_0585700	flavodoxin-like fold	5.5255	1.09312e-16	CM044618:21,600,863..21,601,402(-)	upregulated
TVAGG3_0585710	flavodoxin-like fold	5.49076	9.03715e-41	CM044618:21,601,557..21,602,156(+)	upregulated
TVAGG3_0586070	regulation of choline O-acetyltransferase protein	2.76255	9.51511e-07	CM044618:21,654,594..21,655,514(+)	upregulated
TVAGG3_0586100	regulation of choline O-acetyltransferase protein	2.82138	6.89367e-32	CM044618:21,656,680..21,658,518(+)	upregulated
TVAGG3_0586470	TOR signaling	1.87186	1.86735e-19	CM044618:21,712,083..21,714,809(+)	upregulated
TVAGG3_0586770	protein ubiquitination	1.52444	0.000141719	CM044618:21,757,290..21,760,826(-)	upregulated
TVAGG3_0586780	Hop2A-like protein	2.40489	2.81403e-09	CM044618:21,761,321..21,761,992(-)	upregulated
TVAGG3_0586800	sucrose transmembrane transporter protein	2.11253	2.909e-13	CM044618:21,766,129..21,767,484(-)	upregulated
TVAGG3_0586870	unspecified product	2.69437	5.96934e-14	CM044618:21,781,462..21,782,055(+)	upregulated
TVAGG3_0586880	NFU1 iron-sulfur cluster scaffold	2.45802	0.0170653	CM044618:21,783,935..21,784,132(+)	upregulated
TVAGG3_0587780	DUF3447 domain-containing protein [Source:UniProtKB/TrEMBL;Acc:A2EZF4]	1.62866	4.20228e-22	CM044618:21,922,303..21,926,049(+)	upregulated
TVAGG3_0588010	ubiquitinyl hydrolase protein	1.80211	6.74764e-18	CM044618:21,973,482..21,975,692(+)	upregulated
TVAGG3_0588580	RNA polymerase II transcription regulator recruiting protein	3.2491	1.24529e-06	CM044618:22,076,841..22,077,344(-)	upregulated
TVAGG3_0588620	protein serine/threonine phosphatase protein	1.77055	5.27538e-08	CM044618:22,081,603..22,083,729(-)	upregulated
TVAGG3_0588660	unspecified product	1.40998	0.0316318	CM044618:22,087,503..22,087,766(+)	upregulated
TVAGG3_0588810	unspecified product	1.19934	5.95081e-06	CM044618:22,109,949..22,110,599(-)	upregulated
TVAGG3_0588820	NEDD8 transferase protein	1.05334	0.000164556	CM044618:22,110,727..22,111,074(+)	upregulated
TVAGG3_0589920	unspecified product	1.91765	0.00167709	CM044618:22,286,114..22,286,947(-)	upregulated
TVAGG3_0589970	protein ubiquitination	1.04224	0.0103609	CM044618:22,299,652..22,301,208(+)	upregulated
TVAGG3_0590000	protein kinase protein	2.15594	4.46734e-36	CM044618:22,306,537..22,307,160(-)	upregulated
TVAGG3_0590650	armadillo (ARM) repeat-containing protein family	1.16411	2.2497e-22	CM044618:22,425,385..22,431,678(+)	upregulated
TVAGG3_0590660	helicase protein	1.14325	1.04867e-06	CM044618:22,432,649..22,436,926(+)	upregulated
TVAGG3_0590680	unspecified product	1.66481	0.00167452	CM044618:22,438,131..22,438,790(+)	upregulated
TVAGG3_0590700	ubiquitin-ubiquitin ligase protein	1.69163	5.27576e-24	CM044618:22,443,374..22,446,028(-)	upregulated
TVAGG3_0590720	concanavalin A-like lectin/glucanases superfamily	1.02145	1.95171e-17	CM044618:22,449,851..22,454,599(-)	upregulated
TVAGG3_0591050	unspecified product	3.31978	7.06803e-16	CM044618:22,506,765..22,507,076(-)	upregulated
TVAGG3_0591060	secreted protein-related family	1.57598	1.66109e-08	CM044618:22,507,440..22,508,972(-)	upregulated
TVAGG3_0591070	platelet formation protein family	1.41985	1.12543e-14	CM044618:22,509,150..22,514,198(-)	upregulated
TVAGG3_0591690	E3 ubiquitin-protein ligase ubr4 family	1.27421	2.32607e-06	CM044618:22,607,941..22,614,045(+)	upregulated
TVAGG3_0592330	ATP-dependent DNA helicase protein	1.93222	5.26308e-08	CM044618:22,712,100..22,714,166(+)	upregulated
TVAGG3_0592360	acetylation-dependent protein binding	1.30456	0.0166895	CM044618:22,722,496..22,722,954(-)	upregulated
TVAGG3_0593000	ankyrin repeat and SOCS box-containing protein 4 family	1.17444	0.0220231	CM044618:22,823,170..22,825,128(-)	upregulated
TVAGG3_0593030	laminin domain-containing protein	1.14859	3.5283e-06	CM044618:22,829,627..22,830,535(+)	upregulated
TVAGG3_0593380	protein ubiquitination	1.57446	7.7699e-14	CM044618:22,877,542..22,878,648(+)	upregulated
TVAGG3_0593390	Ankyrin repeat family	2.48183	2.72786e-42	CM044618:22,879,255..22,880,220(+)	upregulated
TVAGG3_0594530	methyladenine glycosylase family	1.87434	4.54965e-11	CM044618:23,079,571..23,080,149(-)	upregulated
TVAGG3_0594620	thiol-dependent ubiquitin-specific protease protein	1.86579	1.04851e-23	CM044618:23,095,396..23,097,432(-)	upregulated
TVAGG3_0594800	AAA-family ATPase family	1.1117	6.53229e-06	CM044618:23,118,559..23,120,451(+)	upregulated
TVAGG3_0594830	MULE transposase domain-containing protein	1.47071	0.0144269	CM044618:23,122,893..23,124,143(+)	upregulated
TVAGG3_0595210	ankyrin repeat and SOCS box-containing protein 4 family	2.438	2.5821e-17	CM044618:23,177,132..23,178,991(+)	upregulated
TVAGG3_0595330	ankyrin repeat and SOCS box-containing protein 4 family	1.48156	1.73381e-05	CM044618:23,200,551..23,201,972(+)	upregulated
TVAGG3_0596080	ankyrin repeat and SOCS box-containing protein 4 family	1.71163	5.9364e-07	CM044618:23,323,094..23,325,265(-)	upregulated
TVAGG3_0599030	unspecified product	4.00498	0.000494955	CM044618:23,864,920..23,865,249(+)	upregulated
TVAGG3_0599670	unspecified product	1.48058	2.43087e-14	CM044618:23,998,762..24,001,083(+)	upregulated
TVAGG3_0599750	Sec23/24 zinc finger domain family	1.11144	7.23499e-07	CM044618:24,012,977..24,014,686(-)	upregulated
TVAGG3_0599760	WD40 repeat-like family	1.45387	9.45923e-19	CM044618:24,015,039..24,017,066(+)	upregulated
TVAGG3_0599770	ankyrin repeat and SOCS box-containing protein 4 family	2.88471	4.53539e-59	CM044618:24,017,291..24,018,913(-)	upregulated
TVAGG3_0599820	protein of unknown function (DUF3447)	3.94786	2.60397e-45	CM044618:24,030,981..24,032,153(+)	upregulated
TVAGG3_0599890	ankyrin repeat protein family	1.75027	4.48728e-07	CM044618:24,041,253..24,042,071(+)	upregulated
TVAGG3_0599930	RTR1-type domain-containing protein [Source:UniProtKB/TrEMBL;Acc:A2EPJ9]	1.54328	3.03024e-11	CM044618:24,044,997..24,045,743(+)	upregulated
TVAGG3_0600250	EP4 subtype prostaglandin E2 receptor binding	1.11779	0.022437	CM044618:24,100,575..24,101,555(+)	upregulated
TVAGG3_0600620	Ankyrin repeat family	1.62854	6.50093e-06	CM044618:24,158,883..24,160,133(-)	upregulated
TVAGG3_0602160	regulation of protein localization to cell-cell adherens junction	1.62682	5.42072e-15	CM044618:24,389,647..24,390,381(+)	upregulated
TVAGG3_0602320	NUBPL iron-transfer P-loop NTPase (ParA) family	1.98569	1.22613e-06	CM044618:24,425,927..24,426,796(-)	upregulated
TVAGG3_0603050	microtubule severing	1.20706	2.91226e-09	CM044618:24,569,586..24,571,238(+)	upregulated
TVAGG3_0603500	microtubule nucleation by interphase microtubule organizing center	1.22204	5.09222e-08	CM044618:24,657,464..24,659,341(+)	upregulated
TVAGG3_0603780	cellular macromolecule catabolic process	3.10911	0.000427515	CM044618:24,726,780..24,727,061(-)	upregulated
TVAGG3_0603790	cellular macromolecule catabolic process	2.41668	2.28063e-09	CM044618:24,727,067..24,728,203(-)	upregulated
TVAGG3_0604080	proteasome adapter and scaffold protein ECM29 family	1.41408	9.15991e-07	CM044618:24,780,772..24,784,851(+)	upregulated
TVAGG3_0604730	spectrin binding	1.28021	0.0360773	CM044618:24,900,128..24,901,414(+)	upregulated
TVAGG3_0604740	cyclin-dependent kinase inhibitor 2C-related family	1.87353	0.0125285	CM044618:24,901,456..24,901,812(+)	upregulated
TVAGG3_0604770	unspecified product	1.49242	1.0236e-06	CM044618:24,907,490..24,908,002(-)	upregulated
TVAGG3_0604800	Initiator binding domain-containing protein [Source:UniProtKB/TrEMBL;Acc:A2DMD6]	3.45137	9.9099e-26	CM044618:24,912,982..24,913,791(+)	upregulated
TVAGG3_0604870	amelogenin-related protein family	4.76261	4.17768e-08	CM044618:24,922,297..24,923,172(+)	upregulated
TVAGG3_0604970	peptidase S8 family	2.17974	1.45625e-14	CM044618:24,943,300..24,946,152(+)	upregulated
TVAGG3_0604980	ATP-binding cassette transporter subfamily A ABCA family	1.79685	1.05987e-05	CM044618:24,946,819..24,949,242(+)	upregulated
TVAGG3_0605290	cellular macromolecule catabolic process	4.19488	7.90523e-27	CM044618:24,998,445..24,999,515(+)	upregulated
TVAGG3_0605810	A-type inclusion protein-related family	1.13467	3.49589e-14	CM044618:25,061,507..25,066,168(+)	upregulated
TVAGG3_0605820	F5/8 type C domain-containing protein [Source:UniProtKB/TrEMBL;Acc:A2DD36]	1.06825	2.28457e-06	CM044618:25,066,784..25,067,287(-)	upregulated
TVAGG3_0606970	unspecified product	1.16909	0.00738778	CM044618:25,253,732..25,254,814(+)	upregulated
TVAGG3_0607020	transcription-initiator DNA-binding domain ibd family	2.12745	1.20979e-14	CM044618:25,266,242..25,266,868(+)	upregulated
TVAGG3_0607210	RNA polymerase II transcription regulator recruiting protein	1.34407	0.000235314	CM044618:25,304,601..25,305,116(-)	upregulated
TVAGG3_0607290	adaptor complex subunit beta family member family	1.23402	0.00044821	CM044618:25,316,655..25,319,141(+)	upregulated
TVAGG3_0608420	hydroxyacid-oxoacid transhydrogenase protein	1.30871	0.000642948	CM044618:25,500,405..25,500,620(+)	upregulated
TVAGG3_0608430	hydroxyacid-oxoacid transhydrogenase protein	1.46528	2.08135e-05	CM044618:25,500,948..25,501,586(+)	upregulated
TVAGG3_0609750	snoRNA binding	1.00876	0.00564533	CM044618:25,723,173..25,724,393(+)	upregulated
TVAGG3_0609840	cellular macromolecule catabolic process	1.83646	2.46189e-13	CM044618:25,743,648..25,745,015(+)	upregulated
TVAGG3_0609890	protein ubiquitination	1.49901	0.00338186	CM044618:25,750,909..25,751,163(-)	upregulated
TVAGG3_0609910	cellular macromolecule catabolic process	1.63043	9.26776e-13	CM044618:25,752,002..25,752,835(-)	upregulated
TVAGG3_0609920	cellular macromolecule catabolic process	3.03213	5.65015e-40	CM044618:25,753,682..25,754,512(+)	upregulated
TVAGG3_0610100	unspecified product	5.32092	0.00583823	CM044618:25,792,400..25,792,756(+)	upregulated
TVAGG3_0611380	protein ubiquitination	1.07426	4.62652e-05	CM044618:25,964,325..25,966,703(-)	upregulated
TVAGG3_0611390	regulation of vesicle fusion	1.05238	6.34647e-06	CM044618:25,968,437..25,970,176(-)	upregulated
TVAGG3_0611600	unspecified product	1.0108	8.23093e-10	CM044618:26,010,208..26,011,212(+)	upregulated
TVAGG3_0611660	amino acid transporter family	1.4303	0.0124503	CM044618:26,022,394..26,023,431(+)	upregulated
TVAGG3_0611880	protein ubiquitination	1.64219	4.08982e-13	CM044618:26,060,253..26,061,278(-)	upregulated
TVAGG3_0612060	Right handed beta helix domain-containing protein [Source:UniProtKB/TrEMBL;Acc:A2ES78]	1.37998	6.46039e-05	CM044619:34,865..35,266(-)	upregulated
TVAGG3_0612080	regulation of choline O-acetyltransferase protein	1.1027	0.00712023	CM044619:37,769..39,178(+)	upregulated
TVAGG3_0612150	N-acetylphosphatidylethanolamine-hydrolyzing phospholipas protein	1.33063	5.04857e-08	CM044619:57,289..58,299(+)	upregulated
TVAGG3_0612190	unspecified product	1.54576	1.04887e-08	CM044619:64,198..64,929(-)	upregulated
TVAGG3_0612230	GTPase protein	1.17873	7.70564e-06	CM044619:77,015..77,614(+)	upregulated
TVAGG3_0612360	methionine adenosyltransferase (MAT) family	1.41313	0.00911448	CM044619:102,500..103,657(+)	upregulated
TVAGG3_0612920	endoplasmic reticulum-plasma membrane tethering	1.16114	0.000235669	CM044619:203,472..204,230(-)	upregulated
TVAGG3_0613640	ubiquitinyl hydrolase protein	1.14488	5.31211e-10	CM044619:343,209..346,820(-)	upregulated
TVAGG3_0615780	unspecified product	2.1967	0.0136649	CM044619:671,138..671,734(+)	upregulated
TVAGG3_0615990	spectrin binding	1.69159	2.70935e-08	CM044619:703,234..704,871(-)	upregulated
TVAGG3_0616180	regulation of protein catabolic process	1.1652	3.35304e-08	CM044619:741,296..742,126(+)	upregulated
TVAGG3_0616190	ATP binding	1.01948	5.65826e-08	CM044619:742,514..744,487(-)	upregulated
TVAGG3_0616630	aggrephagy protein	1.98809	8.83091e-25	CM044619:825,800..832,111(+)	upregulated
TVAGG3_0616710	unspecified product	2.07569	2.07922e-05	CM044619:849,887..850,090(-)	upregulated
TVAGG3_0617140	unspecified product	2.48267	1.28389e-09	CM044619:922,042..922,647(-)	upregulated
TVAGG3_0617180	unspecified product	1.54168	0.00036015	CM044619:932,774..933,472(+)	upregulated
TVAGG3_0617230	cytolysis	1.4722	0.000114241	CM044619:941,061..941,720(+)	upregulated
TVAGG3_0617240	protein phosphatase regulator protein	2.25046	1.94551e-05	CM044619:942,984..943,331(-)	upregulated
TVAGG3_0617690	unspecified product	1.71352	2.48653e-05	CM044619:1,018,343..1,018,915(+)	upregulated
TVAGG3_0617750	ubiquitinyl hydrolase protein	1.12383	1.96354e-15	CM044619:1,028,074..1,034,685(+)	upregulated
TVAGG3_0618110	t-SNARE coiled-coil homology domain-containing protein [Source:UniProtKB/TrEMBL;Acc:A2FI70]	1.31442	6.58442e-05	CM044619:1,088,888..1,089,463(+)	upregulated
TVAGG3_0618240	SCP domain-containing protein [Source:UniProtKB/TrEMBL;Acc:A2FI79]	1.49093	1.26169e-14	CM044619:1,109,731..1,111,032(+)	upregulated
TVAGG3_0618870	unspecified product	1.67404	2.18862e-07	CM044619:1,195,380..1,195,880(+)	upregulated
TVAGG3_0619400	ubiquitin-like family	1.30151	4.42876e-05	CM044619:1,294,495..1,295,166(-)	upregulated
TVAGG3_0619840	Initiator binding domain-containing protein [Source:UniProtKB/TrEMBL;Acc:A2FKA5]	2.00536	9.50245e-10	CM044619:1,354,879..1,355,586(+)	upregulated
TVAGG3_0620340	Chorein N-terminal domain-containing protein [Source:UniProtKB/TrEMBL;Acc:A2ETB0]	1.07114	8.37169e-16	CM044619:1,426,197..1,430,756(-)	upregulated
TVAGG3_0620570	Initiator binding domain-containing protein [Source:UniProtKB/TrEMBL;Acc:A2ETC9]	1.08445	0.00178926	CM044619:1,489,212..1,489,739(-)	upregulated
TVAGG3_0623030	unspecified product	1.73367	0.00202645	CM044619:1,840,214..1,840,690(+)	upregulated
TVAGG3_0623400	protein of unknown function, DUF563 family	1.30763	4.73949e-08	CM044619:1,896,270..1,897,346(+)	upregulated
TVAGG3_0625570	unspecified product	4.35988	0.0265177	CM044619:2,211,282..2,211,611(-)	upregulated
TVAGG3_0626760	unspecified product	1.4582	0.00772787	CM044619:2,372,252..2,372,467(-)	upregulated
TVAGG3_0627810	RNA polymerase II transcription regulator recruiting protein	2.20293	0.00364286	CM044619:2,525,847..2,526,509(+)	upregulated
TVAGG3_0628160	unspecified product	2.97117	0.000151745	CM044619:2,580,700..2,581,074(-)	upregulated
TVAGG3_0628170	unspecified product	3.94141	0.0377753	CM044619:2,581,388..2,581,735(+)	upregulated
TVAGG3_0629160	unspecified product	5.43618	0.0293566	CM044619:2,736,255..2,736,605(+)	upregulated
TVAGG3_0630970	unspecified product	2.58375	1.71163e-14	CM044619:2,988,443..2,989,618(+)	upregulated
TVAGG3_0631110	phosphomannomutase 45a family	1.93475	4.59389e-11	CM044619:3,016,076..3,017,836(+)	upregulated
TVAGG3_0631190	phosphoprotein phosphatase protein	1.519	0.000406408	CM044619:3,040,126..3,041,241(+)	upregulated
TVAGG3_0632210	protein serine/threonine kinase protein	1.14172	1.08103e-05	CM044619:3,175,879..3,177,264(-)	upregulated
TVAGG3_0633640	RNA polymerase II transcription regulator recruiting protein	3.58944	0.000307898	CM044619:3,399,560..3,400,090(+)	upregulated
TVAGG3_0634610	unspecified product	1.64778	0.0152401	CM044619:3,528,276..3,528,515(-)	upregulated
TVAGG3_0640200	Gamma-gliadin, putative [Source:UniProtKB/TrEMBL;Acc:A2FXN2]	1.08165	0.0386899	CM044619:4,385,708..4,386,439(-)	upregulated
TVAGG3_0640210	unspecified product	1.39642	2.37924e-05	CM044619:4,387,672..4,388,493(-)	upregulated
TVAGG3_0640220	interferon-related developmental regulator family	2.03559	1.07393e-12	CM044619:4,389,361..4,390,461(+)	upregulated
TVAGG3_0640740	protein transport	1.15801	0.000106134	CM044619:4,471,530..4,472,558(+)	upregulated
TVAGG3_0641740	unspecified product	2.04076	5.75801e-28	CM044619:4,623,997..4,624,419(+)	upregulated
TVAGG3_0641840	glycine-rich protein family	1.09847	0.00123742	CM044619:4,641,515..4,642,072(+)	upregulated
TVAGG3_0642260	glycine-rich protein family	2.00906	0.0493493	CM044619:4,716,658..4,717,374(+)	upregulated
TVAGG3_0643180	protein serine/threonine kinase protein	1.13873	0.0122458	CM044619:4,851,151..4,852,047(+)	upregulated
TVAGG3_0643230	protein serine/threonine kinase protein	1.27096	0.0134793	CM044619:4,862,414..4,863,352(+)	upregulated
TVAGG3_0643570	RNA polymerase II transcription regulator recruiting protein	1.87549	0.00999998	CM044619:4,912,993..4,913,409(+)	upregulated
TVAGG3_0644300	ubiquitin protein ligase binding	1.73072	4.72323e-08	CM044619:5,027,691..5,029,757(+)	upregulated
TVAGG3_0644480	post-chaperonin tubulin folding pathway	1.44071	1.46592e-05	CM044619:5,057,333..5,058,106(+)	upregulated
TVAGG3_0644500	nerve growth factor signaling pathway	1.02752	0.00191014	CM044619:5,071,318..5,072,736(+)	upregulated
TVAGG3_0644770	GTPase protein	1.10613	0.0224446	CM044619:5,121,043..5,121,624(-)	upregulated
TVAGG3_0644820	unspecified product	1.23447	0.0353146	CM044619:5,132,226..5,132,552(-)	upregulated
TVAGG3_0645720	glycoprotein 38 family	2.06189	0.018328	CM044619:5,269,478..5,271,190(-)	upregulated
TVAGG3_0646390	Rab-GAP TBC domain-containing protein [Source:UniProtKB/TrEMBL;Acc:A2FC56]	1.08329	1.03145e-08	CM044619:5,401,594..5,403,621(-)	upregulated
TVAGG3_0646440	RNA polymerase II transcription regulator recruiting protein	1.11237	0.000126461	CM044619:5,416,557..5,417,132(-)	upregulated
TVAGG3_0646470	RNA polymerase II transcription regulator recruiting protein	2.89891	2.86511e-11	CM044619:5,419,794..5,420,276(-)	upregulated
TVAGG3_0646980	ATP binding	2.39932	8.44026e-36	CM044619:5,485,003..5,486,762(+)	upregulated
TVAGG3_0647150	unspecified product	1.0781	0.0330192	CM044619:5,540,316..5,540,819(+)	upregulated
TVAGG3_0647200	Transmembrane protein [Source:UniProtKB/TrEMBL;Acc:A2E3L9]	1.58396	2.52558e-13	CM044619:5,552,335..5,553,636(-)	upregulated
TVAGG3_0647830	Ankyrin repeat family	1.24691	4.43006e-09	CM044619:5,627,011..5,628,555(-)	upregulated
TVAGG3_0648300	cyclin-dependent kinase inhibitor 2C-related family	1.56973	2.92091e-13	CM044619:5,700,083..5,700,445(-)	upregulated
TVAGG3_0648310	cyclin-dependent kinase inhibitor 2C-related family	1.26425	2.06691e-13	CM044619:5,700,609..5,701,811(-)	upregulated
TVAGG3_0648830	protein ubiquitination	1.05213	0.0311457	CM044619:5,819,457..5,820,692(+)	upregulated
TVAGG3_0648890	cysteine S-palmitoyltransferase protein	1.57598	0.000440394	CM044619:5,828,863..5,830,059(-)	upregulated
TVAGG3_0648900	ankyrin repeat and EF-Hand domain-containing protein 1 family	1.90334	3.09973e-11	CM044619:5,830,256..5,831,335(+)	upregulated
TVAGG3_0648940	transcription corepressor protein	1.20283	4.51278e-09	CM044619:5,836,287..5,837,657(+)	upregulated
TVAGG3_0652630	activation of GTPase protein	1.28498	0.00246379	CM044619:6,434,252..6,435,925(-)	upregulated
TVAGG3_0653560	mitochondrial ATP-dependent permease MDL1 family	2.81422	7.19687e-55	CM044619:6,579,997..6,582,069(-)	upregulated
TVAGG3_0653570	ABC transporter B family	2.20506	4.82417e-34	CM044619:6,582,749..6,584,179(+)	upregulated
TVAGG3_0654410	armadillo (ARM) repeat-containing protein family	1.39721	4.07529e-05	CM044619:6,737,329..6,738,555(-)	upregulated
TVAGG3_0654730	protein serine/threonine kinase protein	2.23926	8.24676e-06	CM044619:6,789,516..6,790,445(+)	upregulated
TVAGG3_0655250	RNA polymerase II transcription regulator recruiting protein	2.63981	0.0401359	CM044619:6,879,383..6,879,892(-)	upregulated
TVAGG3_0655720	transcription-initiator DNA-binding domain ibd family	1.81173	6.40723e-11	CM044619:6,943,348..6,944,031(-)	upregulated
TVAGG3_0656270	protein serine/threonine kinase protein	1.06629	1.96471e-07	CM044619:7,057,027..7,058,383(-)	upregulated
TVAGG3_0657080	unspecified product	3.77109	0.0479368	CM044619:7,181,007..7,181,381(+)	upregulated
TVAGG3_0657180	paraquat-inducible protein A family	2.55325	0.0483571	CM044619:7,193,499..7,194,023(+)	upregulated
TVAGG3_0657390	ATP binding	2.01737	1.12786e-08	CM044619:7,225,645..7,226,850(-)	upregulated
TVAGG3_0658050	RNA polymerase II transcription regulator recruiting protein	1.35483	0.00831702	CM044619:7,362,699..7,363,205(+)	upregulated
TVAGG3_0659110	putative Cys-rich (A thal Cys rich) domain family	2.25296	4.05045e-06	CM044619:7,501,506..7,501,859(+)	upregulated
TVAGG3_0659120	unspecified product	2.13073	5.14213e-51	CM044619:7,501,897..7,502,298(-)	upregulated
TVAGG3_0659130	unspecified product	2.17791	2.70933e-65	CM044619:7,503,084..7,504,742(-)	upregulated
TVAGG3_0659140	unspecified product	1.7517	9.87751e-08	CM044619:7,509,037..7,509,882(-)	upregulated
TVAGG3_0659680	spectrin binding	1.55708	4.86242e-12	CM044619:7,597,051..7,599,711(+)	upregulated
TVAGG3_0660180	Initiator binding domain-containing protein [Source:UniProtKB/TrEMBL;Acc:A2F685]	3.46422	6.10872e-05	CM044619:7,671,669..7,672,424(-)	upregulated
TVAGG3_0661080	temperature-gated cation channel protein	3.80938	2.31395e-33	CM044619:7,804,078..7,805,553(-)	upregulated
TVAGG3_0661090	unspecified product	3.81025	1.90459e-20	CM044619:7,805,779..7,806,093(-)	upregulated
TVAGG3_0661140	POTE ankyrin domain family	1.31776	3.21823e-09	CM044619:7,812,375..7,815,257(-)	upregulated
TVAGG3_0661180	RNA polymerase II transcription regulator recruiting protein	1.22532	0.00181883	CM044619:7,822,624..7,823,481(-)	upregulated
TVAGG3_0661450	unspecified product	1.17422	0.00444087	CM044619:7,880,666..7,881,421(-)	upregulated
TVAGG3_0661460	regulation of parkin-mediated stimulation of mitophagy in response to mitochondrial depolarization	1.20491	0.00498406	CM044619:7,882,579..7,885,188(-)	upregulated
TVAGG3_0661490	Initiator binding domain-containing protein [Source:UniProtKB/TrEMBL;Acc:A2EIX9]	1.35673	0.000261729	CM044619:7,887,349..7,888,614(-)	upregulated
TVAGG3_0661500	regulation of parkin-mediated stimulation of mitophagy in response to mitochondrial depolarization	1.34549	0.000292229	CM044619:7,888,696..7,890,264(-)	upregulated
TVAGG3_0661540	unspecified product	1.57977	5.24906e-12	CM044619:7,897,614..7,898,075(+)	upregulated
TVAGG3_0661680	protein serine/threonine kinase protein	1.3778	0.0141438	CM044619:7,921,306..7,922,292(+)	upregulated
TVAGG3_0661750	protein serine/threonine kinase protein	1.02198	1.62502e-05	CM044619:7,933,880..7,934,779(+)	upregulated
TVAGG3_0662580	Guanylate-binding protein N-terminal domain-containing protein [Source:UniProtKB/TrEMBL;Acc:A2DUP6]	2.169	1.40574e-12	CM044619:8,047,843..8,049,513(-)	upregulated
TVAGG3_0662590	G domain-containing protein [Source:UniProtKB/TrEMBL;Acc:A2DUP5]	2.10194	2.77589e-23	CM044619:8,049,731..8,051,464(+)	upregulated
TVAGG3_0662630	unspecified product	1.27991	0.000949595	CM044619:8,055,805..8,056,089(-)	upregulated
TVAGG3_0662650	protein folding	1.19115	6.89312e-10	CM044619:8,058,765..8,059,775(+)	upregulated
TVAGG3_0662700	protein kinase protein	1.2478	5.28193e-05	CM044619:8,071,478..8,072,455(+)	upregulated
TVAGG3_0662710	stress-activated protein kinase signaling cascade	2.32174	1.07064e-17	CM044619:8,073,529..8,074,599(+)	upregulated
TVAGG3_0662750	unspecified product	1.50344	6.06907e-06	CM044619:8,088,555..8,088,821(-)	upregulated
TVAGG3_0662770	unspecified product	1.72265	7.76239e-10	CM044619:8,090,508..8,091,221(-)	upregulated
TVAGG3_0662830	transcription-initiator DNA-binding domain ibd family	1.22423	1.359e-08	CM044619:8,102,158..8,102,985(+)	upregulated
TVAGG3_0662880	RNA polymerase II transcription regulator recruiting protein	1.4603	0.00980857	CM044619:8,112,366..8,113,070(+)	upregulated
TVAGG3_0662940	UBA domain-containing protein [Source:UniProtKB/TrEMBL;Acc:A2DUL3]	1.63327	5.40033e-24	CM044619:8,124,243..8,125,064(+)	upregulated
TVAGG3_0662960	E3 ubiquitin-protein ligase topors family	1.38908	4.38941e-12	CM044619:8,130,339..8,132,987(-)	upregulated
TVAGG3_0663010	IQ calmodulin-binding motif family protein [Source:UniProtKB/TrEMBL;Acc:A2DUK7]	1.3085	0.000272748	CM044619:8,147,103..8,147,585(-)	upregulated
TVAGG3_0663020	Reticulon-like protein [Source:UniProtKB/TrEMBL;Acc:A2DUK6]	1.62796	1.88077e-07	CM044619:8,148,009..8,148,536(+)	upregulated
TVAGG3_0663300	heat shock protein binding	1.48993	3.50351e-06	CM044619:8,213,360..8,214,571(-)	upregulated
TVAGG3_0663550	unspecified product	1.43951	4.82628e-06	CM044619:8,261,833..8,262,528(+)	upregulated
TVAGG3_0665570	enzymatic polyprotein-related family	1.09933	2.84559e-12	CM044619:8,548,496..8,555,131(+)	upregulated
TVAGG3_0665580	protein serine/threonine kinase protein	2.49887	0.0013932	CM044619:8,560,100..8,560,540(+)	upregulated
TVAGG3_0666300	RNA polymerase II transcription regulator recruiting protein	1.86585	0.000160393	CM044619:8,670,864..8,671,433(+)	upregulated
TVAGG3_0666670	unspecified product	1.50025	0.000492478	CM044619:8,716,155..8,717,005(-)	upregulated
TVAGG3_0668430	RNI-like family	2.77271	5.63644e-13	CM044619:8,977,406..8,978,407(+)	upregulated
TVAGG3_0668680	flavodoxin-like fold	2.82406	2.28221e-15	CM044619:9,012,764..9,013,351(+)	upregulated
TVAGG3_0668730	flavodoxin-like fold	2.74679	3.45474e-13	CM044619:9,017,782..9,018,369(-)	upregulated
TVAGG3_0668740	flavodoxin-like fold	2.77055	1.34974e-20	CM044619:9,018,799..9,019,386(+)	upregulated
TVAGG3_0669640	Acyl-CoA N-acyltransferases (Nat) family	2.14654	0.00252572	CM044619:9,161,315..9,161,809(+)	upregulated
TVAGG3_0669660	RNA polymerase II transcription regulator recruiting protein	1.3045	0.0356378	CM044619:9,169,906..9,170,301(-)	upregulated
TVAGG3_0669890	unspecified product	3.79403	1.00449e-05	CM044619:9,211,785..9,212,219(+)	upregulated
TVAGG3_0670240	protein serine/threonine kinase protein	2.87536	0.0101833	CM044619:9,271,142..9,272,017(+)	upregulated
TVAGG3_0670350	cysteine proteinases family	1.71296	1.2814e-33	CM044619:9,287,416..9,291,828(-)	upregulated
TVAGG3_0671190	DDE endonuclease family	4.26776	1.44029e-06	CM044619:9,385,859..9,387,418(+)	upregulated
TVAGG3_0671570	unspecified product	1.4049	2.00446e-12	CM044619:9,459,799..9,461,289(+)	upregulated
TVAGG3_0671660	ATP-binding cassette transporter PGP1	1.09253	0.00769707	CM044619:9,480,040..9,481,807(+)	upregulated
TVAGG3_0671680	P-glycoprotein-like ABC transporter PGP1	1.09966	0.00318754	CM044619:9,484,420..9,486,186(+)	upregulated
TVAGG3_0672160	pumilio-like protein 3 family	1.02271	0.000292881	CM044619:9,556,864..9,558,684(-)	upregulated
TVAGG3_0672530	unspecified product	1.16387	1.25636e-06	CM044619:9,624,348..9,625,583(-)	upregulated
TVAGG3_0672750	ubiquitin-like family	1.50022	1.56604e-10	CM044619:9,658,156..9,659,811(+)	upregulated
TVAGG3_0672990	sodium chloride cotransporter 69, isoform E family	1.2127	5.70608e-13	CM044619:9,716,580..9,719,021(-)	upregulated
TVAGG3_0673030	vesicle fusion with Golgi apparatus	1.4636	0.000109989	CM044619:9,722,611..9,723,198(-)	upregulated
TVAGG3_0673040	protein delipidation	1.0121	0.0002826	CM044619:9,723,524..9,724,414(-)	upregulated
TVAGG3_0673240	transcription-initiator DNA-binding domain ibd family	1.27156	0.00182393	CM044619:9,757,595..9,758,209(+)	upregulated
TVAGG3_0673490	unspecified product	4.23268	0.0425034	CM044619:9,803,268..9,803,573(-)	upregulated
TVAGG3_0675030	trafficking protein particle complex subunit 2-like protein family	1.00805	0.00535967	CM044619:10,063,335..10,063,769(-)	upregulated
TVAGG3_0675040	DNA polymerase zeta catalytic subunit family	1.32848	9.87496e-20	CM044619:10,063,907..10,067,431(+)	upregulated
TVAGG3_0675350	Ankyrin repeat family	1.12261	0.000667198	CM044619:10,110,779..10,111,948(+)	upregulated
TVAGG3_0675380	protein serine/threonine kinase protein	1.20939	3.75375e-09	CM044619:10,116,936..10,117,325(-)	upregulated
TVAGG3_0675760	ankyrin repeat protein family	1.22681	0.00452438	CM044619:10,197,563..10,199,152(+)	upregulated
TVAGG3_0675790	unspecified product	2.10539	4.39429e-23	CM044619:10,201,621..10,202,997(-)	upregulated
TVAGG3_0676180	Beige/BEACH domain containing protein [Source:UniProtKB/TrEMBL;Acc:A2FZU6]	2.37592	3.42168e-53	CM044619:10,269,992..10,276,456(+)	upregulated
TVAGG3_0676200	nitroimidazole resistance protein	1.0387	9.29795e-06	CM044619:10,278,305..10,278,832(+)	upregulated
TVAGG3_0676360	GTPase protein	1.68449	4.13947e-16	CM044619:10,302,839..10,303,405(-)	upregulated
TVAGG3_0676440	transcription, DNA-templated	1.21761	0.000838633	CM044619:10,313,544..10,316,540(+)	upregulated
TVAGG3_0676480	phosphoprotein phosphatase protein	1.46464	1.89881e-08	CM044619:10,319,726..10,320,901(-)	upregulated
TVAGG3_0676880	unspecified product	3.7814	0.0084776	CM044619:10,384,344..10,385,102(+)	upregulated
TVAGG3_0677120	glycoprotein 38 family	2.13122	3.32415e-17	CM044619:10,468,294..10,469,331(-)	upregulated
TVAGG3_0677490	DNA clamp loader protein	1.56763	6.44223e-05	CM044619:10,532,920..10,534,983(+)	upregulated
TVAGG3_0677720	WD40 repeat-containing protein	1.50189	1.32414e-09	CM044619:10,586,877..10,589,033(+)	upregulated
TVAGG3_0677900	positive regulation of centriole elongation	2.71339	4.11111e-24	CM044619:10,623,965..10,625,263(+)	upregulated
TVAGG3_0678220	SUMO transferase protein	1.18396	1.42499e-10	CM044619:10,672,672..10,673,805(+)	upregulated
TVAGG3_0678270	unspecified product	3.689	1.683e-24	CM044619:10,687,973..10,688,464(-)	upregulated
TVAGG3_0678360	unspecified product	2.96987	4.4819e-16	CM044619:10,697,957..10,698,247(-)	upregulated
TVAGG3_0678370	protein farnesylation	1.55982	1.06813e-06	CM044619:10,699,079..10,700,203(-)	upregulated
TVAGG3_0678380	spectrin binding	1.297	5.1055e-08	CM044619:10,700,253..10,701,860(+)	upregulated
TVAGG3_0678400	protein ubiquitination	2.09573	0.00527595	CM044619:10,703,797..10,704,243(+)	upregulated
TVAGG3_0678410	protein ubiquitination	1.74535	5.37011e-05	CM044619:10,704,694..10,705,209(+)	upregulated
TVAGG3_0678420	protein serine/threonine kinase protein	1.18046	9.81429e-06	CM044619:10,705,977..10,707,470(-)	upregulated
TVAGG3_0678490	oxidoreductase activity, acting on NAD(P)H, oxygen as acceptor	1.33757	7.1331e-08	CM044619:10,717,992..10,718,564(-)	upregulated
TVAGG3_0678560	DNA repair protein Rad51-like	1.50792	0.00185376	CM044619:10,736,134..10,736,595(-)	upregulated
TVAGG3_0679490	very-long-chain enoyl-CoA reductase protein	1.01053	0.0103408	CM044619:10,891,094..10,891,948(+)	upregulated
TVAGG3_0679500	proteasome regulatory particle assembly	1.30343	0.00349445	CM044619:10,892,153..10,892,464(+)	upregulated
TVAGG3_0679510	cyclin-dependent kinase inhibitor 2C-related family	1.32155	6.4712e-06	CM044619:10,892,893..10,893,840(+)	upregulated
TVAGG3_0679540	Ankyrin repeat family	1.07914	0.00128175	CM044619:10,897,724..10,898,881(-)	upregulated
TVAGG3_0679850	Proline-rich protein, putative [Source:UniProtKB/TrEMBL;Acc:A2EPC8]	2.06752	1.34018e-22	CM044619:10,947,559..10,948,569(-)	upregulated
TVAGG3_0680450	ankyrin repeat protein family	1.27222	1.86742e-08	CM044619:11,046,516..11,048,126(+)	upregulated
TVAGG3_0680460	ankyrin repeat protein family	1.45766	1.09109e-12	CM044619:11,049,844..11,050,650(+)	upregulated
TVAGG3_0680660	Non-specific serine/threonine protein kinase [Source:UniProtKB/TrEMBL;Acc:A2DPG6]	1.04004	4.29434e-11	CM044619:11,090,503..11,099,475(-)	upregulated
TVAGG3_0680670	unspecified product	3.31078	1.41611e-21	CM044619:11,100,139..11,100,759(+)	upregulated
TVAGG3_0680750	winged helix DNA-binding domain family	3.73832	2.8565e-08	CM044619:11,115,080..11,115,880(+)	upregulated
TVAGG3_0680760	unspecified product	3.03405	2.06259e-18	CM044619:11,116,367..11,116,792(-)	upregulated
TVAGG3_0680770	cystatin family,phytocystatin subfamily	1.88402	3.1143e-08	CM044619:11,117,520..11,117,813(-)	upregulated
TVAGG3_0680820	unspecified product	1.50411	0.00159594	CM044619:11,123,685..11,124,473(-)	upregulated
TVAGG3_0680890	UBX domain containing protein [Source:UniProtKB/TrEMBL;Acc:A2DPE9]	4.4223	3.82072e-31	CM044619:11,132,879..11,133,313(+)	upregulated
TVAGG3_0680950	leucine-rich repeats (6 copies)-containing protein	1.55889	0.00496152	CM044619:11,144,757..11,147,822(+)	upregulated
TVAGG3_0681020	armadillo (ARM) repeat-containing protein family	1.53625	1.66135e-15	CM044619:11,163,638..11,166,682(-)	upregulated
TVAGG3_0681790	RNA polymerase II transcription regulator recruiting protein	1.78479	2.44509e-09	CM044619:11,297,107..11,297,922(+)	upregulated
TVAGG3_0682960	protein of unknown function, DUF3737 family	2.29205	0.000177775	CM044619:11,462,174..11,463,154(+)	upregulated
TVAGG3_0683120	protein serine/threonine kinase protein	2.45765	0.00112207	CM044619:11,495,075..11,495,692(-)	upregulated
TVAGG3_0683210	ATPase activity, coupled to transmembrane movement of substances	2.2564	4.71102e-06	CM044619:11,507,518..11,508,093(-)	upregulated
TVAGG3_0683220	ABC transporter B family	1.97307	0.0018552	CM044619:11,508,814..11,510,604(+)	upregulated
TVAGG3_0683390	Transmembrane protein [Source:UniProtKB/TrEMBL;Acc:A2DXS9]	1.25434	0.000591663	CM044619:11,534,304..11,534,594(+)	upregulated
TVAGG3_0683460	unspecified product	2.48821	1.9188e-15	CM044619:11,557,520..11,557,738(-)	upregulated
TVAGG3_0683940	protein ubiquitination	1.19019	7.39934e-10	CM044619:11,608,363..11,609,823(-)	upregulated
TVAGG3_0684010	F5/8 type C domain-containing protein [Source:UniProtKB/TrEMBL;Acc:A2DXV4]	2.01044	2.07246e-12	CM044619:11,616,043..11,616,651(+)	upregulated
TVAGG3_0684290	Initiator binding domain-containing protein [Source:UniProtKB/TrEMBL;Acc:A2FQ30]	1.99454	2.65329e-06	CM044619:11,665,129..11,665,494(-)	upregulated
TVAGG3_0685960	unspecified product	4.52125	0.00144533	CM044619:11,981,558..11,981,974(-)	upregulated
TVAGG3_0687240	zinc finger family	1.13343	0.00170632	CM044619:12,178,671..12,179,270(-)	upregulated
TVAGG3_0687390	Major Facilitator Superfamily protein family	1.51635	6.75112e-08	CM044619:12,199,082..12,199,381(+)	upregulated
TVAGG3_0687490	myotrophin family	1.83628	6.26676e-13	CM044619:12,215,972..12,217,183(+)	upregulated
TVAGG3_0687510	UDP-glucose 4-epimerase family	3.93062	4.71767e-16	CM044619:12,217,985..12,219,007(-)	upregulated
TVAGG3_0688240	ATP binding	1.09883	0.000314995	CM044619:12,319,749..12,321,638(-)	upregulated
TVAGG3_0689130	regulation of response to stimulus	1.23503	0.000574083	CM044619:12,457,798..12,459,624(-)	upregulated
TVAGG3_0689310	SNAP receptor protein	1.14087	0.00841445	CM044619:12,486,838..12,487,122(+)	upregulated
TVAGG3_0690030	unspecified product	4.47097	0.0392456	CM044619:12,614,174..12,615,322(+)	upregulated
TVAGG3_0690040	unspecified product	2.93083	0.00794752	CM044619:12,615,374..12,616,978(+)	upregulated
TVAGG3_0691000	unspecified product	2.5127	0.011322	CM044619:12,776,235..12,776,777(+)	upregulated
TVAGG3_0691250	surface antigen family	1.26439	2.5765e-05	CM044619:12,824,849..12,825,943(-)	upregulated
TVAGG3_0691430	unspecified product	1.24331	3.77611e-05	CM044619:12,865,666..12,866,136(-)	upregulated
TVAGG3_0691440	putative Cys-rich (A thal Cys rich) domain family	1.51245	0.0189588	CM044619:12,869,055..12,869,408(+)	upregulated
TVAGG3_0691450	unspecified product	2.14993	4.89132e-51	CM044619:12,869,459..12,869,836(-)	upregulated
TVAGG3_0691460	unspecified product	2.08358	5.04574e-53	CM044619:12,870,205..12,873,907(-)	upregulated
TVAGG3_0691470	unspecified product	2.12002	2.85634e-45	CM044619:12,873,973..12,875,497(-)	upregulated
TVAGG3_0691480	unspecified product	2.16229	1.89803e-37	CM044619:12,876,164..12,877,349(-)	upregulated
TVAGG3_0691500	cysteine-rich, acidic integral membrane protein-related family	1.60951	0.00413675	CM044619:12,879,798..12,880,472(-)	upregulated
TVAGG3_0691770	unspecified product	2.33385	1.43198e-05	CM044619:12,924,200..12,924,805(+)	upregulated
TVAGG3_0691910	Ankyrin repeat family	2.48138	8.71866e-46	CM044619:12,953,934..12,954,875(-)	upregulated
TVAGG3_0691920	Rad51-like protein A	2.89406	1.76315e-16	CM044619:12,955,810..12,956,799(+)	upregulated
TVAGG3_0691930	protein of unknown function (DUF3447)	1.37171	0.000247857	CM044619:12,957,659..12,958,336(-)	upregulated
TVAGG3_0693540	methyltransferase protein	1.89132	6.83372e-10	CM044619:13,133,415..13,134,083(+)	upregulated
TVAGG3_0693550	cysteine synthase family protein domain-containing protein	2.41977	1.60903e-36	CM044619:13,135,123..13,136,022(+)	upregulated
TVAGG3_0693860	peptidyl-threonine phosphorylation	1.89893	2.42409e-11	CM044619:13,197,673..13,198,713(-)	upregulated
TVAGG3_0694250	molting protein mlt-4 family	3.01751	2.43746e-27	CM044619:13,267,908..13,269,833(+)	upregulated
TVAGG3_0694270	5'->3' exoribonuclease family	1.44748	3.06473e-06	CM044619:13,270,422..13,273,475(-)	upregulated
TVAGG3_0694290	protein serine/threonine kinase protein	1.03386	3.93519e-06	CM044619:13,278,772..13,279,716(+)	upregulated
TVAGG3_0694990	unspecified product	1.97822	1.91903e-39	CM044619:13,385,693..13,386,187(-)	upregulated
TVAGG3_0695080	endothelial differentiation-related factor 1 multiprotein bridging factor 1 family	1.22527	0.000592187	CM044619:13,401,205..13,401,543(+)	upregulated
TVAGG3_0695610	ubiquitin-like family	3.07413	4.50095e-13	CM044619:13,482,669..13,483,124(+)	upregulated
TVAGG3_0695620	NAD(P)H nitroreductase YDGI-related family	1.7945	1.02049e-10	CM044619:13,483,485..13,484,045(-)	upregulated
TVAGG3_0696150	bifunctional inhibitor/lipid-transfer protein/seed storage 2s albumin superfamily protein family	1.39756	0.00550565	CM044619:13,556,979..13,558,499(-)	upregulated
TVAGG3_0696400	Alcohol acetyltransferase [Source:UniProtKB/TrEMBL;Acc:A2DRN9]	1.15818	0.00142839	CM044619:13,613,337..13,614,509(+)	upregulated
TVAGG3_0698000	Ankyrin repeat family	1.65221	2.11859e-07	CM044619:13,913,774..13,914,976(+)	upregulated
TVAGG3_0698020	ATPase activity, coupled to transmembrane movement of substances	2.20331	1.83423e-09	CM044619:13,915,786..13,916,829(-)	upregulated
TVAGG3_0698030	RNA polymerase II transcription regulator recruiting protein	1.86702	9.04285e-14	CM044619:13,918,869..13,919,492(-)	upregulated
TVAGG3_0699510	Mar1 transposase [Source:UniProtKB/TrEMBL;Acc:A2FW11]	5.02885	1.00429e-31	CM044619:14,160,828..14,160,971(+)	upregulated
TVAGG3_0701320	unspecified product	3.87593	0.0117284	CM044619:14,487,312..14,487,635(-)	upregulated
TVAGG3_0701330	unspecified product	4.57866	0.00683138	CM044619:14,487,905..14,488,279(+)	upregulated
TVAGG3_0701460	unspecified product	1.94445	0.000908106	CM044619:14,506,019..14,506,444(-)	upregulated
TVAGG3_0701490	protein serine/threonine kinase protein	1.17369	0.0252284	CM044619:14,510,250..14,511,203(-)	upregulated
TVAGG3_0701570	ribonuclease inhibitor domain-containing protein	1.17477	3.11729e-09	CM044619:14,525,040..14,526,215(-)	upregulated
TVAGG3_0701580	ribonuclease inhibitor domain-containing protein	1.16143	4.91685e-05	CM044619:14,526,228..14,526,587(-)	upregulated
TVAGG3_0702840	unspecified product	1.10215	6.81376e-06	CM044619:14,707,826..14,708,338(-)	upregulated
TVAGG3_0702960	unspecified product	4.09568	0.0380294	CM044619:14,721,395..14,721,853(+)	upregulated
TVAGG3_0703250	unspecified product	3.85589	1.70929e-06	CM044619:14,814,926..14,815,426(+)	upregulated
TVAGG3_0703550	unspecified product	1.68508	0.00416465	CM044619:14,884,108..14,884,569(-)	upregulated
TVAGG3_0704160	unspecified product	4.54119	0.0334046	CM044619:14,970,623..14,970,970(-)	upregulated
TVAGG3_0704170	unspecified product	3.12524	0.000229009	CM044619:14,971,240..14,971,614(+)	upregulated
TVAGG3_0705910	unspecified product	1.50986	2.60685e-08	CM044619:15,230,865..15,231,200(+)	upregulated
TVAGG3_0706300	protein serine/threonine kinase protein	1.45581	1.89768e-08	CM044619:15,315,624..15,316,622(-)	upregulated
TVAGG3_0707450	small Rab GTPase RabC9	1.199	3.33984e-05	CM044619:15,518,500..15,519,066(-)	upregulated
TVAGG3_0707480	unspecified product	1.60473	3.076e-05	CM044619:15,524,441..15,524,665(+)	upregulated
TVAGG3_0707670	integrase core domain-containing protein	2.24779	0.0251913	CM044619:15,545,621..15,546,589(+)	upregulated
TVAGG3_0708050	RNA polymerase II transcription regulator recruiting protein	2.38363	0.000171903	CM044619:15,605,267..15,605,764(-)	upregulated
TVAGG3_0708110	unspecified product	1.63432	0.000306336	CM044619:15,624,526..15,624,975(+)	upregulated
TVAGG3_0708130	RNA polymerase II transcription regulator recruiting protein	3.31505	2.97319e-06	CM044619:15,630,997..15,631,422(-)	upregulated
TVAGG3_0708330	cell redox homeostasis	1.197	0.000537276	CM044619:15,672,562..15,672,894(-)	upregulated
TVAGG3_0710180	RNA polymerase II transcription regulator recruiting protein	1.42778	1.48789e-05	CM044619:15,914,617..15,915,237(+)	upregulated
TVAGG3_0710280	ankyrin repeat and SOCS box-containing protein 4 family	1.572	3.28081e-15	CM044619:15,930,869..15,932,977(-)	upregulated
TVAGG3_0711640	unspecified product	1.64967	1.62378e-11	CM044619:16,167,563..16,168,000(-)	upregulated
TVAGG3_0711650	ATP binding	1.61386	3.58412e-15	CM044619:16,168,421..16,169,212(-)	upregulated
TVAGG3_0712280	spectrin binding	1.05127	3.69696e-10	CM044619:16,274,730..16,276,253(+)	upregulated
TVAGG3_0712300	unspecified product	1.95035	1.62105e-09	CM044619:16,282,534..16,283,349(+)	upregulated
TVAGG3_0712340	glycine-rich protein family	1.87372	0.000227768	CM044619:16,294,341..16,295,282(-)	upregulated
TVAGG3_0712540	osmotic avoidance abnormal protein 1/WD repeat membrane protein family	1.18615	0.000171312	CM044619:16,340,924..16,344,790(-)	upregulated
TVAGG3_0712600	unspecified product	1.23247	2.89345e-05	CM044619:16,353,718..16,354,227(+)	upregulated
TVAGG3_0712660	unspecified product	1.52304	3.24204e-15	CM044619:16,366,629..16,367,504(+)	upregulated
TVAGG3_0712700	ubiquitin conjugating enzyme binding	1.68929	1.67553e-36	CM044619:16,376,788..16,378,314(+)	upregulated
TVAGG3_0714680	armadillo (ARM) repeat-containing protein family	1.46817	1.14108e-06	CM044619:16,670,869..16,673,928(+)	upregulated
TVAGG3_0714690	ankyrin repeat domain-containing protein 61 family	1.2652	0.00322397	CM044619:16,674,009..16,675,529(-)	upregulated
TVAGG3_0715090	ubiquitin protein ligase protein	2.73319	1.91903e-39	CM044619:16,754,256..16,760,873(+)	upregulated
TVAGG3_0716510	pectin lyase-like family	3.74119	7.95669e-10	CM044619:16,993,049..16,993,939(+)	upregulated
TVAGG3_0716520	unspecified product	2.78849	1.27666e-05	CM044619:16,993,939..16,994,817(+)	upregulated
TVAGG3_0717000	C2 NT-type domain-containing protein [Source:UniProtKB/TrEMBL;Acc:A2FM89]	1.18698	0.000276847	CM044619:17,080,243..17,080,722(+)	upregulated
TVAGG3_0717590	serine-type peptidase protein	1.23912	0.000631958	CM044619:17,219,957..17,220,472(+)	upregulated
TVAGG3_0718240	unspecified product	2.35067	3.16477e-17	CM044619:17,340,555..17,340,779(-)	upregulated
TVAGG3_0718300	cysteine-type peptidase protein	1.69044	7.23937e-05	CM044619:17,359,116..17,360,033(-)	upregulated
TVAGG3_0718940	oxidoreductase protein	3.26536	7.08085e-62	CM044619:17,448,469..17,449,200(+)	upregulated
TVAGG3_0719100	WD40 repeat-like family	1.2457	3.00606e-09	CM044619:17,477,480..17,482,048(-)	upregulated
TVAGG3_0719350	unspecified product	1.25311	5.10994e-09	CM044619:17,514,244..17,515,206(-)	upregulated
TVAGG3_0719700	organellar and viral DNA polymerase type B	3.72368	0.00311784	CM044619:17,569,823..17,571,387(-)	upregulated
TVAGG3_0719770	protein of unknown function, DUF4107 family	2.07461	0.000786551	CM044619:17,576,765..17,577,292(+)	upregulated
TVAGG3_0719890	RNA polymerase II transcription regulator recruiting protein	1.96837	3.78992e-11	CM044619:17,598,194..17,598,760(-)	upregulated
TVAGG3_0720900	RNA polymerase II transcription regulator recruiting protein	4.9699	6.51465e-43	CM044619:17,755,057..17,755,545(+)	upregulated
TVAGG3_0720970	unspecified product	1.83985	3.29791e-08	CM044619:17,773,488..17,774,576(+)	upregulated
TVAGG3_0722110	Inverse autotransporter beta-domain domain-containing protein [Source:UniProtKB/TrEMBL;Acc:A2FVR8]	2.4138	1.85483e-09	CM044619:17,938,524..17,939,243(-)	upregulated
TVAGG3_0722280	heavy chain-related family	5.73322	0.00345972	CM044619:17,953,059..17,953,628(+)	upregulated
TVAGG3_0722710	Transposase [Source:UniProtKB/TrEMBL;Acc:A2GA40]	1.17084	0.000662072	CM044619:18,043,076..18,043,495(-)	upregulated
TVAGG3_0722730	unspecified product	1.75548	4.84556e-11	CM044619:18,045,862..18,047,118(+)	upregulated
TVAGG3_0723240	unspecified product	1.82886	0.00144399	CM044619:18,178,858..18,179,292(+)	upregulated
TVAGG3_0723280	Tubby C-terminal domain-containing protein [Source:UniProtKB/TrEMBL;Acc:A2FI89]	2.98612	2.50255e-12	CM044619:18,187,467..18,187,862(+)	upregulated
TVAGG3_0723360	rhodanese homology domain (RHOD) domain-containing protein	1.57429	1.98238e-08	CM044619:18,196,673..18,196,957(+)	upregulated
TVAGG3_0723390	alpha-amylase protein	2.62854	1.55758e-12	CM044619:18,200,190..18,201,692(-)	upregulated
TVAGG3_0723400	unspecified product	1.68136	3.44192e-05	CM044619:18,203,444..18,203,881(+)	upregulated
TVAGG3_0723750	protein kinase protein	1.07009	0.01561	CM044619:18,256,663..18,257,646(+)	upregulated
TVAGG3_0724040	protein serine/threonine kinase protein	2.35252	0.0483046	CM044619:18,292,884..18,293,552(+)	upregulated
TVAGG3_0724070	protein serine/threonine kinase protein	2.93546	0.00586369	CM044619:18,294,652..18,295,332(-)	upregulated
TVAGG3_0724110	unspecified product	4.10735	1.96572e-05	CM044619:18,302,176..18,302,688(-)	upregulated
TVAGG3_0724410	GTPase protein	1.58612	5.47389e-08	CM044619:18,341,673..18,342,239(+)	upregulated
TVAGG3_0724950	unspecified product	2.08498	0.000431904	CM044619:18,424,039..18,424,581(-)	upregulated
TVAGG3_0725430	ankyrin repeat and SOCS box-containing protein 4 family	1.04146	0.000177775	CM044619:18,497,056..18,498,909(+)	upregulated
TVAGG3_0725440	armadillo (ARM) repeat-containing protein family	1.87906	4.50047e-07	CM044619:18,499,391..18,500,755(+)	upregulated
TVAGG3_0725690	secreted protein-related family	2.46017	1.89569e-09	CM044619:18,545,917..18,546,996(+)	upregulated
TVAGG3_0726430	unspecified product	2.72439	0.0215989	CM044619:18,650,978..18,651,385(+)	upregulated
TVAGG3_0727250	protein ubiquitination	1.72976	4.33787e-17	CM044619:18,799,174..18,801,756(+)	upregulated
TVAGG3_0727410	lipase class 3 protein-like family	1.61	3.28284e-15	CM044619:18,828,571..18,829,530(+)	upregulated
TVAGG3_0727420	Major Facilitator Superfamily	1.7826	0.000229009	CM044619:18,830,848..18,831,624(+)	upregulated
TVAGG3_0727430	Major Facilitator Superfamily	1.3908	0.0025297	CM044619:18,831,685..18,832,239(+)	upregulated
TVAGG3_0727450	synaptogyrin family	1.63623	0.000337912	CM044619:18,834,548..18,835,252(+)	upregulated
TVAGG3_0729990	von Willebrand factor A domain-containing protein 5A family	1.81743	5.05304e-17	CM044619:19,321,015..19,323,111(-)	upregulated
TVAGG3_0730190	structural constituent of cell wall	1.51618	0.00176413	CM044619:19,365,781..19,366,560(-)	upregulated
TVAGG3_0730320	unspecified product	2.18253	4.79899e-37	CM044619:19,402,831..19,405,503(+)	upregulated
TVAGG3_0730500	armadillo (ARM) repeat-containing protein family	1.46821	0.000580505	CM044619:19,455,637..19,456,890(+)	upregulated
TVAGG3_0730710	meiotic DNA integrity checkpoint	2.28377	2.77462e-07	CM044619:19,483,822..19,484,640(-)	upregulated
TVAGG3_0731110	unspecified product	3.6834	0.0315179	CM044619:19,536,767..19,537,141(+)	upregulated
TVAGG3_0731840	ribonuclease inhibitor domain-containing protein	1.49237	2.56012e-15	CM044619:19,651,957..19,653,792(+)	upregulated
TVAGG3_0732060	LRAT domain-containing protein [Source:UniProtKB/TrEMBL;Acc:A2G093]	1.68344	1.02552e-05	CM044619:19,716,447..19,716,971(+)	upregulated
TVAGG3_0733450	unspecified product	1.09005	1.83692e-09	CM044619:20,090,970..20,092,244(+)	upregulated
TVAGG3_0734510	unspecified product	2.17597	8.41082e-16	CM044619:20,287,560..20,288,462(+)	upregulated
TVAGG3_0734580	amelogenin-related protein family	1.93301	1.91196e-21	CM044619:20,305,237..20,307,486(-)	upregulated
TVAGG3_0734800	alcohol dehydrogenase YQHD family	3.04008	7.82653e-17	CM044619:20,371,097..20,372,278(-)	upregulated
TVAGG3_0735880	UV excision repair protein RAD23 family	1.78328	3.20537e-13	CM044619:20,609,725..20,610,678(+)	upregulated
TVAGG3_0735920	arginase protein	4.57132	1.11443e-19	CM044619:20,621,290..20,622,165(+)	upregulated
TVAGG3_0737460	Right handed beta helix domain-containing protein [Source:UniProtKB/TrEMBL;Acc:A2FU69]	5.64292	0.0228005	CM044619:20,893,890..20,894,720(+)	upregulated
TVAGG3_0737500	structural constituent of cell wall	2.80296	0.0299086	CM044619:20,898,509..20,900,272(-)	upregulated
TVAGG3_0737850	RNA polymerase II transcription regulator recruiting protein	3.60907	1.67637e-17	CM044619:20,955,490..20,955,960(+)	upregulated
TVAGG3_0738090	unspecified product	3.77012	0.0335966	CM044619:21,004,861..21,005,433(+)	upregulated
TVAGG3_0740500	Clan CD, family C13, legumain-like cysteine peptidase	1.04432	3.481e-06	CM044619:21,768,445..21,769,692(+)	upregulated
TVAGG3_0740830	non-membrane spanning protein tyrosine phosphatase protein	1.62007	2.76611e-06	CM044619:21,821,151..21,821,612(+)	upregulated
TVAGG3_0741050	ATP-dependent RNA helicase activity	1.01536	0.0135114	CM044619:21,876,820..21,877,892(+)	upregulated
TVAGG3_0741080	spectrin binding	2.24454	0.000775141	CM044619:21,882,338..21,883,858(-)	upregulated
TVAGG3_0741100	protein ubiquitination	1.57175	0.00158561	CM044619:21,887,554..21,888,105(-)	upregulated
TVAGG3_0741240	unspecified product	1.98817	6.67826e-06	CM044619:21,914,715..21,915,185(-)	upregulated
TVAGG3_0741500	poly ADP-ribose polymerase family, member PARP family	3.62635	1.38011e-50	CM044619:21,959,417..21,961,087(-)	upregulated
TVAGG3_0741630	small Rab GTPase RabX9	1.51016	3.48004e-15	CM044619:21,991,491..21,992,057(+)	upregulated
TVAGG3_0742000	RNA binding	1.50755	2.87156e-05	CM044619:22,061,630..22,062,163(+)	upregulated
TVAGG3_0742030	O-acyltransferase protein	1.44677	2.95289e-08	CM044619:22,067,881..22,068,963(+)	upregulated
TVAGG3_0742060	ubiquitin-dependent protein catabolic process via the N-end rule pathway	1.17965	3.96407e-14	CM044619:22,073,031..22,076,813(+)	upregulated
TVAGG3_0742640	vacuolar transport	1.71942	1.8777e-17	CM044619:22,193,890..22,194,486(-)	upregulated
TVAGG3_0742720	ATP binding	1.65994	7.33571e-05	CM044619:22,208,562..22,210,442(+)	upregulated
TVAGG3_0742920	POTE ankyrin domain family	2.18102	9.36458e-28	CM044619:22,247,300..22,250,596(-)	upregulated
TVAGG3_0743210	26S Proteasome non-ATPase regulatory subunit 7/8 domain-containing protein	1.18923	8.26878e-16	CM044619:22,296,853..22,297,758(-)	upregulated
TVAGG3_0745040	protein modification by small protein conjugation or removal	1.41346	3.92696e-07	CM044619:22,478,090..22,479,529(-)	upregulated
TVAGG3_0746140	unspecified product	1.27272	5.35992e-11	CM044619:22,650,389..22,651,051(-)	upregulated
TVAGG3_0746350	hydrolase family	1.27291	0.0314047	CM044619:22,682,129..22,682,941(-)	upregulated
TVAGG3_0746560	thioredoxin-like family	1.39554	6.99035e-06	CM044619:22,725,644..22,727,281(+)	upregulated
TVAGG3_0747410	unspecified product	1.922	1.63776e-06	CM044619:22,864,135..22,864,899(+)	upregulated
TVAGG3_0747450	charged multivesicular body protein family	1.74799	3.21638e-10	CM044619:22,870,853..22,871,407(-)	upregulated
TVAGG3_0747680	palmitoyl-(protein) hydrolase protein	1.29654	0.0107492	CM044619:22,902,898..22,903,833(+)	upregulated
TVAGG3_0747820	unspecified product	3.9411	0.0220265	CM044619:22,922,845..22,923,435(-)	upregulated
TVAGG3_0748340	translation proteins sh3-like domain family	1.24204	0.0272129	CM044619:23,004,689..23,006,317(+)	upregulated
TVAGG3_0748350	histone serine kinase protein	1.39782	6.77972e-05	CM044619:23,006,766..23,007,587(-)	upregulated
TVAGG3_0748430	unspecified product	1.35711	3.87553e-05	CM044619:23,017,872..23,018,402(-)	upregulated
TVAGG3_0748490	xanthine dehydrogenase family	1.11222	0.0321763	CM044619:23,027,450..23,031,376(-)	upregulated
TVAGG3_0749510	ankyrin repeat and SOCS box-containing protein 4 family	1.32751	1.71535e-08	CM044619:23,190,665..23,192,218(-)	upregulated
TVAGG3_0749570	unspecified product	2.07468	0.0091006	CM044619:23,214,104..23,215,169(-)	upregulated
TVAGG3_0750050	protection from non-homologous end joining at telomere	1.60658	3.11922e-06	CM044619:23,277,564..23,278,634(-)	upregulated
TVAGG3_0750060	DUF4201 domain-containing protein [Source:UniProtKB/TrEMBL;Acc:A2GFK3]	1.43574	0.000474591	CM044619:23,278,746..23,280,050(+)	upregulated
TVAGG3_0750250	small Rab GTPase RabX6	1.77177	9.88702e-13	CM044619:23,305,365..23,305,910(+)	upregulated
TVAGG3_0750570	unspecified product	2.89675	4.68707e-06	CM044619:23,380,087..23,380,678(-)	upregulated
TVAGG3_0751320	flavodoxin-like fold	1.50518	0.0362512	CM044619:23,469,237..23,469,656(+)	upregulated
TVAGG3_0751440	SPIN90/Ldb17 leucine-rich domain-containing protein [Source:UniProtKB/TrEMBL;Acc:A2EXM3]	1.49148	1.60499e-05	CM044619:23,496,712..23,497,902(-)	upregulated
TVAGG3_0751570	Ankyrin repeat family	1.14271	1.85539e-06	CM044619:23,524,205..23,525,797(+)	upregulated
TVAGG3_0752020	multidrug resistance protein YPNP-related family	2.1105	0.000562453	CM044619:23,668,045..23,668,974(+)	upregulated
TVAGG3_0752030	oxidation-reduction process	1.91154	0.0187747	CM044619:23,669,052..23,669,918(-)	upregulated
TVAGG3_0753060	metallopeptidase protein	1.24698	7.57624e-06	CM044619:23,828,364..23,831,135(+)	upregulated
TVAGG3_0753260	unspecified product	2.02124	0.00453676	CM044619:23,869,878..23,870,219(-)	upregulated
TVAGG3_0753750	ankyrin repeat, PH and SEC7 domain containing protein SECG-related family	2.63701	4.12026e-07	CM044619:23,967,755..23,968,201(-)	upregulated
TVAGG3_0754020	Mitochondrial carrier protein [Source:UniProtKB/TrEMBL;Acc:A2EZ28]	2.86999	0.0151842	CM044619:24,008,332..24,009,012(+)	upregulated
TVAGG3_0754450	unspecified product	2.25397	8.93881e-07	CM044619:24,090,905..24,091,348(+)	upregulated
TVAGG3_0755140	protein serine/threonine kinase protein	1.35551	0.0190774	CM044619:24,206,784..24,207,350(-)	upregulated
TVAGG3_0756200	RNA polymerase II transcription regulator recruiting protein	1.45991	3.72523e-11	CM044619:24,367,980..24,368,480(-)	upregulated
TVAGG3_0756350	WD40 repeat-like family	1.5377	3.73442e-13	CM044619:24,399,228..24,403,361(-)	upregulated
TVAGG3_0756550	unspecified product	2.73487	4.89739e-17	CM044619:24,435,422..24,435,922(+)	upregulated
TVAGG3_0756580	seven transmembrane protein 1-related family	1.42241	0.000776414	CM044619:24,439,199..24,439,555(-)	upregulated
TVAGG3_0756980	unspecified product	1.23031	1.57775e-05	CM044619:24,503,735..24,504,739(-)	upregulated
TVAGG3_0757160	chitinase family	2.19328	4.97863e-10	CM044619:24,555,486..24,556,424(-)	upregulated
TVAGG3_0757190	spectrin binding	1.82217	9.43995e-09	CM044619:24,558,704..24,559,462(+)	upregulated
TVAGG3_0757910	spectrin binding	3.50457	0.00178575	CM044619:24,674,987..24,676,054(-)	upregulated
TVAGG3_0758660	unspecified product	3.87962	0.0382731	CM044619:24,788,951..24,789,781(+)	upregulated
TVAGG3_0758670	DDE endonuclease family	5.41649	0.000839647	CM044619:24,789,944..24,790,510(+)	upregulated
TVAGG3_0761110	positive regulation of hh target transcription factor protein	1.48142	7.11049e-05	CM044619:25,127,656..25,128,543(-)	upregulated
TVAGG3_0761130	LP20373P family	1.16615	1.8019e-06	CM044619:25,134,273..25,134,983(+)	upregulated
TVAGG3_0761510	GH20 DspB LnbB-like domain-containing protein	1.33885	0.00864791	CM044619:25,211,579..25,212,784(+)	upregulated
TVAGG3_0762150	immunoglobulins domain-containing protein	1.05272	1.02971e-05	CM044619:25,304,713..25,307,352(-)	upregulated
TVAGG3_0762160	ubiquitinyl hydrolase protein	1.05023	0.000555811	CM044619:25,307,756..25,309,756(-)	upregulated
TVAGG3_0762200	ATP binding	1.39968	1.93737e-15	CM044619:25,314,354..25,316,078(+)	upregulated
TVAGG3_0764120	R-SNARE STXBP5 6 domain-containing protein	1.36999	1.35675e-09	CM044619:25,623,924..25,626,110(+)	upregulated
TVAGG3_0764630	unspecified product	2.08885	3.5008e-06	CM044619:25,737,533..25,738,291(+)	upregulated
TVAGG3_0764800	RNA polymerase II transcription regulator recruiting protein	2.39933	0.0251575	CM044619:25,771,770..25,772,273(-)	upregulated
TVAGG3_0765120	flavodoxin-like fold	4.44159	4.17694e-32	CM044619:25,833,840..25,834,427(-)	upregulated
TVAGG3_0765260	Rab guanyl-nucleotide exchange factor protein	1.55049	5.91725e-07	CM044619:25,865,289..25,866,842(+)	upregulated
TVAGG3_0765600	exocyst complex component 4 family	1.45906	6.87959e-16	CM044619:25,922,075..25,924,525(+)	upregulated
TVAGG3_0765840	pseudouridine 5'-phosphatase protein	1.18791	0.0052091	CM044619:25,957,871..25,958,575(-)	upregulated
TVAGG3_0767670	protein serine/threonine kinase protein	1.24962	0.000301079	CM044619:26,279,843..26,280,322(-)	upregulated
TVAGG3_0767680	protein serine/threonine kinase protein	1.43322	0.000576921	CM044619:26,281,038..26,281,522(-)	upregulated
TVAGG3_0768220	unspecified product	2.24009	0.0420071	CM044619:26,359,758..26,360,216(+)	upregulated
TVAGG3_0768850	10-hydroxy-9-(phosphonooxy)octadecanoate phosphatase protein	2.75639	9.53683e-14	CM044619:26,473,870..26,474,328(+)	upregulated
TVAGG3_0769030	quercetin 2,3-dioxygenase protein	2.30711	9.79154e-09	CM044619:26,511,659..26,512,222(+)	upregulated
TVAGG3_0769040	quercetin 2,3-dioxygenase protein	2.54659	1.19624e-09	CM044619:26,513,695..26,513,955(+)	upregulated
TVAGG3_0769080	zinc ion transmembrane transporter protein	1.50265	5.26308e-08	CM044619:26,518,960..26,519,718(-)	upregulated
TVAGG3_0769650	glucokinase-2	1.33744	1.98967e-05	CM044619:26,625,531..26,626,664(+)	upregulated
TVAGG3_0769680	ankyrin repeat and SOCS box-containing protein 4 family	2.72989	5.2947e-17	CM044619:26,630,752..26,632,425(-)	upregulated
TVAGG3_0770530	unspecified product	1.1304	0.00985035	CM044619:26,781,509..26,781,838(-)	upregulated
TVAGG3_0770950	NO mechanoreceptor potential C, isoform D-related family	1.46191	4.79351e-06	CM044619:26,846,518..26,847,726(+)	upregulated
TVAGG3_0771290	unspecified product	3.29003	0.020634	CM044619:26,922,844..26,923,164(-)	upregulated
TVAGG3_0773600	cysteine proteinases family	2.13376	3.27983e-16	CM044619:27,300,548..27,302,434(-)	upregulated
TVAGG3_0773920	ankyrin repeat and SOCS box-containing protein 4 family	1.41477	0.000779251	CM044619:27,364,571..27,365,230(-)	upregulated
TVAGG3_0774350	ribonuclease H protein family	2.44673	3.03171e-37	CM044619:27,462,903..27,463,430(-)	upregulated
TVAGG3_0774360	unspecified product	2.26362	1.42768e-26	CM044619:27,463,736..27,464,287(-)	upregulated
TVAGG3_0774370	ribonuclease H protein family	2.1822	3.92936e-29	CM044619:27,465,339..27,466,691(-)	upregulated
TVAGG3_0774730	ubiquitin-protein transferase protein	1.47333	2.35955e-18	CM044619:27,521,161..27,523,278(-)	upregulated
TVAGG3_0774740	unspecified product	1.16179	3.36831e-11	CM044619:27,523,792..27,524,667(+)	upregulated
TVAGG3_0775230	armadillo (ARM) repeat-containing protein family	2.07707	6.87959e-16	CM044619:27,604,283..27,606,691(+)	upregulated
TVAGG3_0775240	cyclin-dependent protein serine/threonine kinase activator protein	1.02476	0.000663035	CM044619:27,607,252..27,607,500(+)	upregulated
TVAGG3_0775270	Initiator binding domain-containing protein [Source:UniProtKB/TrEMBL;Acc:A2EHI8]	2.27855	6.76002e-20	CM044619:27,615,173..27,615,787(+)	upregulated
TVAGG3_0776460	ATP binding	2.50012	1.80278e-30	CM044622:119,508..121,268(+)	upregulated
TVAGG3_0776540	experimental autoimmune prostatitis antigen 2-related family	1.61879	1.04511e-05	CM044622:134,481..136,286(-)	upregulated
TVAGG3_0776670	unspecified product	1.09212	1.23449e-06	CM044622:156,390..156,797(-)	upregulated
TVAGG3_0776710	response to heat	1.34978	2.65996e-16	CM044622:166,973..167,314(-)	upregulated
TVAGG3_0776770	RNA polymerase III core binding	1.19316	2.93677e-05	CM044622:176,023..176,619(+)	upregulated
TVAGG3_0776800	aggrephagy protein	1.39605	6.90511e-05	CM044622:179,185..183,144(+)	upregulated
TVAGG3_0776810	platelet formation protein family	1.20601	1.78628e-11	CM044622:184,103..185,845(+)	upregulated
TVAGG3_0779280	unspecified product	1.26328	8.61328e-06	CM044622:580,032..582,956(-)	upregulated
TVAGG3_0779330	unspecified product	1.48967	1.75306e-07	CM044622:590,351..591,109(+)	upregulated
TVAGG3_0779340	histone ubiquitination	1.22273	4.50232e-06	CM044622:591,881..592,330(-)	upregulated
TVAGG3_0779350	armadillo (ARM) repeat-containing protein family	1.22752	9.50245e-10	CM044622:593,012..595,939(-)	upregulated
TVAGG3_0779390	ubiquitinyl hydrolase protein	2.31707	1.9727e-07	CM044622:601,171..602,979(-)	upregulated
TVAGG3_0779400	ubiquitinyl hydrolase protein	2.91487	1.69676e-09	CM044622:602,999..604,195(-)	upregulated
[truncated: 2,594 more rows]

## Sheet: control vs TSA
Supplementary Dataset 2. Differentially expressed genes between B7268 control and treated with trichostatin A
GeneID	Product Description	log2FoldChange	padj	Genomic Location (Gene)
TVAGG3_0000090	MULE transposase domain-containing protein	1.90673	0.0451855	CM044620:13,731..14,486(+)	upregulated
TVAGG3_0000690	GTPase protein	1.08784	0.000172664	CM044620:134,945..135,394(+)	upregulated
TVAGG3_0001050	GTPase protein	1.27687	5.91824e-08	CM044620:204,110..204,688(-)	upregulated
TVAGG3_0001150	pyrophosphate--fructose 6-phosphate 1-phosphotransferase 2	1.00054	1.34719e-08	CM044620:219,153..220,433(-)	upregulated
TVAGG3_0002070	Initiator binding domain-containing protein [Source:UniProtKB/TrEMBL;Acc:A2F6J3]	1.0496	0.0060528	CM044620:360,998..361,504(+)	upregulated
TVAGG3_0002220	protein serine/threonine kinase protein	1.16954	0.00371672	CM044620:396,774..397,742(+)	upregulated
TVAGG3_0002430	unspecified product	2.03122	0.0202197	CM044620:430,396..430,716(+)	upregulated
TVAGG3_0002810	amino acid transmembrane transporter protein	2.22831	1.26015e-10	CM044620:486,001..487,386(+)	upregulated
TVAGG3_0004080	DDE endonuclease family	2.1905	0.00173767	CM044620:684,870..685,529(+)	upregulated
TVAGG3_0004300	copine family	1.13073	3.79981e-06	CM044620:732,531..734,195(-)	upregulated
TVAGG3_0004800	unspecified product	2.03839	0.0178789	CM044620:820,292..820,891(-)	upregulated
TVAGG3_0005080	IQ calmodulin-binding motif family protein [Source:UniProtKB/TrEMBL;Acc:A2ELI2]	1.35153	2.70777e-13	CM044620:857,997..858,491(-)	upregulated
TVAGG3_0005120	DegT/DnrJ/EryC1/StrS aminotransferase family	1.46994	4.88442e-07	CM044620:869,555..870,241(-)	upregulated
TVAGG3_0005170	RNA polymerase II transcription regulator recruiting protein	1.10842	0.00624674	CM044620:881,109..881,876(+)	upregulated
TVAGG3_0005230	RNA polymerase II transcription regulator recruiting protein	2.8869	1.68884e-21	CM044620:890,640..891,098(+)	upregulated
TVAGG3_0005660	unspecified product	1.62303	3.02502e-16	CM044620:960,168..961,043(+)	upregulated
TVAGG3_0006550	oxidoreductase activity, acting on NAD(P)H, oxygen as acceptor	2.7552	4.06741e-38	CM044620:1,088,060..1,088,632(+)	upregulated
TVAGG3_0007320	homeodomain-like family	1.42517	1.34882e-14	CM044620:1,215,546..1,216,847(-)	upregulated
TVAGG3_0007470	spectrin binding	1.10216	0.000757831	CM044620:1,241,228..1,243,516(-)	upregulated
TVAGG3_0007800	protein ubiquitination	1.33616	1.18257e-05	CM044620:1,330,729..1,332,267(-)	upregulated
TVAGG3_0008200	unspecified product	4.47446	2.26543e-05	CM044620:1,397,798..1,398,082(+)	upregulated
TVAGG3_0010700	Lipid-binding serum glycoprotein N-terminal domain-containing protein [Source:UniProtKB/TrEMBL;Acc:A2FYN1]	1.10906	0.000147548	CM044620:1,750,553..1,753,546(-)	upregulated
TVAGG3_0011370	transcription-initiator DNA-binding domain ibd family	1.20678	2.78581e-09	CM044620:1,840,257..1,840,793(-)	upregulated
TVAGG3_0011590	unspecified product	1.39079	2.41615e-06	CM044620:1,867,876..1,869,987(+)	upregulated
TVAGG3_0012020	RNA polymerase II transcription regulator recruiting protein	2.03944	3.59753e-06	CM044620:1,978,539..1,979,123(-)	upregulated
TVAGG3_0012230	unspecified product	1.45689	1.85918e-05	CM044620:2,021,588..2,021,845(+)	upregulated
TVAGG3_0013680	spectrin binding	1.37099	8.85469e-20	CM044620:2,248,870..2,250,198(-)	upregulated
TVAGG3_0013690	reversible hydration of carbon dioxide	1.13445	3.12758e-06	CM044620:2,251,195..2,251,749(+)	upregulated
TVAGG3_0013710	RNA polymerase II transcription regulator recruiting protein	2.75135	5.15505e-14	CM044620:2,254,204..2,254,698(-)	upregulated
TVAGG3_0013800	unspecified product	1.76513	0.000180997	CM044620:2,282,925..2,283,407(+)	upregulated
TVAGG3_0014030	leucine-rich repeats (6 copies)-containing protein	4.28363	9.74861e-28	CM044620:2,322,830..2,326,018(-)	upregulated
TVAGG3_0014810	m7G(5')pppN diphosphatase protein	1.92196	3.23301e-08	CM044620:2,455,321..2,456,106(-)	upregulated
TVAGG3_0015420	negative regulation of peptidyl-cysteine S-nitrosylation	1.11639	8.13463e-08	CM044620:2,537,590..2,538,612(+)	upregulated
TVAGG3_0015430	unspecified product	1.11165	0.0246584	CM044620:2,539,037..2,539,393(-)	upregulated
TVAGG3_0017490	glycoprotein 38 family	2.09573	1.57188e-06	CM044620:2,844,247..2,845,248(-)	upregulated
TVAGG3_0017630	unspecified product	4.13481	0.0399663	CM044620:2,867,101..2,867,430(+)	upregulated
TVAGG3_0018240	unspecified product	1.35879	0.00285408	CM044620:2,968,865..2,969,383(+)	upregulated
TVAGG3_0018250	unspecified product	1.07874	0.00198744	CM044620:2,969,423..2,970,085(+)	upregulated
TVAGG3_0019930	thioesterase/thiol ester dehydrase-isomerase family	1.1518	0.0478431	CM044620:3,272,852..3,273,109(+)	upregulated
TVAGG3_0019940	breast cancer type 2 susceptibility protein (BRCA2) family	1.41508	2.7368e-05	CM044620:3,273,602..3,278,596(+)	upregulated
TVAGG3_0020390	RNA polymerase II transcription regulator recruiting protein	1.49299	0.0168761	CM044620:3,366,045..3,366,572(+)	upregulated
TVAGG3_0021540	glycosyl transferase family 8	1.5094	0.0271928	CM044620:3,552,978..3,553,937(+)	upregulated
TVAGG3_0022860	MULE transposase domain-containing protein	2.28663	0.00454669	CM044620:3,727,259..3,728,468(+)	upregulated
TVAGG3_0025840	unspecified product	1.60936	1.21449e-19	CM044620:4,084,110..4,084,919(+)	upregulated
TVAGG3_0027960	MULE transposase domain-containing protein	4.16731	0.0178596	CM044620:4,355,847..4,356,353(-)	upregulated
TVAGG3_0028470	RNA polymerase II transcription regulator recruiting protein	2.51066	3.5894e-08	CM044620:4,429,394..4,429,882(-)	upregulated
TVAGG3_0028480	leucine-rich repeats (6 copies)-containing protein	1.40791	1.99693e-07	CM044620:4,430,502..4,431,221(-)	upregulated
TVAGG3_0028610	cyclin-dependent kinase inhibitor 2C-related family	1.00048	7.42437e-09	CM044620:4,451,675..4,454,128(+)	upregulated
TVAGG3_0029610	RNA polymerase II transcription regulator recruiting protein	3.91979	1.45955e-08	CM044620:4,585,387..4,585,842(+)	upregulated
TVAGG3_0029630	CCCH zinc finger family	1.87484	1.34709e-07	CM044620:4,588,364..4,589,614(-)	upregulated
TVAGG3_0030680	RNA polymerase II transcription regulator recruiting protein	1.49382	2.87869e-10	CM044620:4,708,009..4,708,407(-)	upregulated
TVAGG3_0032540	protein serine/threonine kinase protein	1.50574	6.00686e-15	CM044620:4,982,885..4,983,892(-)	upregulated
TVAGG3_0033030	unspecified product	1.69045	0.00629905	CM044620:5,062,719..5,063,453(-)	upregulated
TVAGG3_0033040	unspecified product	4.53366	0.0210961	CM044620:5,063,679..5,064,062(+)	upregulated
TVAGG3_0033120	protein serine/threonine kinase protein	1.57289	1.52267e-10	CM044620:5,076,131..5,077,096(-)	upregulated
TVAGG3_0034280	unspecified product	1.16104	6.99692e-07	CM044620:5,292,104..5,293,246(-)	upregulated
TVAGG3_0034830	unspecified product	1.05111	7.39435e-08	CM044620:5,377,326..5,378,195(+)	upregulated
TVAGG3_0035150	glutaredoxin domain-containing protein	3.10953	1.42218e-06	CM044620:5,441,038..5,441,217(+)	upregulated
TVAGG3_0037070	histone-lysine N-methyltransferase family	1.24529	0.0014498	CM044620:5,775,018..5,775,953(-)	upregulated
TVAGG3_0037110	RNA polymerase II transcription regulator recruiting protein	3.50665	0.000357408	CM044620:5,783,184..5,783,552(+)	upregulated
TVAGG3_0037140	Surface antigen BspA-like [Source:UniProtKB/TrEMBL;Acc:A2FGK1]	1.26856	0.00579788	CM044620:5,795,044..5,797,506(-)	upregulated
TVAGG3_0037150	Surface antigen BspA-like [Source:UniProtKB/TrEMBL;Acc:A2FGK2]	1.22665	1.59641e-05	CM044620:5,798,249..5,799,382(-)	upregulated
TVAGG3_0037980	protein deglutamylation	1.13548	0.000134574	CM044620:5,910,610..5,912,187(+)	upregulated
TVAGG3_0037990	spectrin binding	3.45669	5.12539e-30	CM044620:5,912,601..5,913,395(-)	upregulated
TVAGG3_0038470	SAM domain-containing protein [Source:UniProtKB/TrEMBL;Acc:A2F8B5]	1.99964	1.00251e-05	CM044620:5,985,651..5,985,992(+)	upregulated
TVAGG3_0038540	histone ubiquitination	2.08599	4.2136e-15	CM044620:5,999,249..5,999,692(-)	upregulated
TVAGG3_0039570	cytochrome B-C1 complex subunit 6, mitochondrial family	2.55654	0.00248338	CM044620:6,114,665..6,115,366(-)	upregulated
TVAGG3_0039680	ATP binding	1.73313	1.20399e-09	CM044620:6,131,110..6,132,774(+)	upregulated
TVAGG3_0039970	protein ubiquitination	2.01142	6.17683e-27	CM044620:6,165,025..6,166,248(+)	upregulated
TVAGG3_0039990	unspecified product	2.28125	7.8792e-38	CM044620:6,168,672..6,170,438(-)	upregulated
TVAGG3_0040170	regulation of choline O-acetyltransferase protein	1.17219	2.82292e-10	CM044620:6,211,233..6,213,086(+)	upregulated
TVAGG3_0040270	dipeptidyl peptidase III-related family	1.12234	3.58124e-06	CM044620:6,225,250..6,227,289(+)	upregulated
TVAGG3_0040310	unspecified product	1.20744	2.9067e-05	CM044620:6,231,608..6,232,921(+)	upregulated
TVAGG3_0040560	GTPase protein	2.67588	1.11376e-05	CM044620:6,274,799..6,275,410(-)	upregulated
TVAGG3_0040650	guanylate cyclase protein	1.50062	4.07487e-16	CM044620:6,296,893..6,301,599(-)	upregulated
TVAGG3_0042320	phosphoglycolate phosphatase protein	1.17724	0.0330494	CM044620:6,583,797..6,584,039(-)	upregulated
TVAGG3_0042330	phosphoglycolate phosphatase protein	1.61013	1.23535e-07	CM044620:6,584,109..6,584,624(-)	upregulated
TVAGG3_0042470	secreted protein-related family	2.10019	0.000939788	CM044620:6,607,766..6,609,742(-)	upregulated
TVAGG3_0042600	unspecified product	3.90164	0.0259484	CM044620:6,626,266..6,626,367(+)	upregulated
TVAGG3_0043000	DNA polymerase zeta catalytic subunit family	1.42645	3.04633e-06	CM044620:6,672,957..6,675,755(-)	upregulated
TVAGG3_0043370	cyclin-dependent kinase inhibitor 2C-related family	2.16612	8.31952e-25	CM044620:6,741,521..6,744,238(-)	upregulated
TVAGG3_0043560	serine-type endopeptidase protein	1.18724	1.12779e-06	CM044620:6,772,875..6,774,008(-)	upregulated
TVAGG3_0043950	transcription-initiator DNA-binding domain ibd family	2.27785	1.37932e-19	CM044620:6,844,469..6,845,119(+)	upregulated
TVAGG3_0044610	Gamma-gliadin [Source:UniProtKB/TrEMBL;Acc:A2HIN0]	3.32064	0.0053618	CM044620:6,957,420..6,958,034(+)	upregulated
TVAGG3_0045150	cyclin-dependent kinase inhibitor 2C-related family	2.17089	1.83682e-18	CM044620:7,045,328..7,047,130(-)	upregulated
TVAGG3_0045160	domain of unknown function (DUF3447)	3.56778	4.89955e-06	CM044620:7,049,199..7,050,054(-)	upregulated
TVAGG3_0045220	ubiquitin-like family	1.56611	2.83776e-08	CM044620:7,059,327..7,060,484(+)	upregulated
TVAGG3_0045240	unspecified product	2.2636	1.19375e-38	CM044620:7,064,317..7,065,138(+)	upregulated
TVAGG3_0045500	protein serine/threonine kinase protein	3.19022	1.08627e-22	CM044620:7,099,419..7,100,342(-)	upregulated
TVAGG3_0045510	RNA polymerase II transcription regulator recruiting protein	1.7103	0.0304228	CM044620:7,101,738..7,102,268(-)	upregulated
TVAGG3_0045750	STKc GSK3 domain-containing protein	1.4359	1.117e-06	CM044620:7,143,039..7,144,046(-)	upregulated
TVAGG3_0045990	spectrin binding	1.74801	2.86886e-15	CM044620:7,180,724..7,182,310(-)	upregulated
TVAGG3_0046450	helicase protein	1.53704	0.00629748	CM044620:7,243,769..7,244,284(+)	upregulated
TVAGG3_0046490	helicase protein	1.72275	6.49358e-07	CM044620:7,250,638..7,252,350(+)	upregulated
TVAGG3_0046890	ribosylnicotinamide kinase protein	1.04287	2.84685e-07	CM044620:7,330,091..7,330,675(+)	upregulated
TVAGG3_0046920	phosphoprotein phosphatase protein	1.57221	1.00332e-05	CM044620:7,333,311..7,334,492(-)	upregulated
TVAGG3_0046980	EP4 subtype prostaglandin E2 receptor binding	2.48584	0.000321687	CM044620:7,345,952..7,346,458(+)	upregulated
TVAGG3_0046990	spectrin binding	2.98947	1.49068e-08	CM044620:7,346,615..7,347,454(+)	upregulated
TVAGG3_0047210	M60 like 2 family	1.58884	3.65718e-11	CM044620:7,377,669..7,379,183(-)	upregulated
TVAGG3_0047640	Ankyrin repeat family	1.2709	1.78741e-13	CM044620:7,494,233..7,495,537(-)	upregulated
TVAGG3_0047730	FMN binding	1.54516	3.61728e-07	CM044620:7,516,321..7,517,328(-)	upregulated
TVAGG3_0047930	C2 NT-type domain-containing protein [Source:UniProtKB/TrEMBL;Acc:A2DXL0]	1.62836	8.71934e-06	CM044620:7,560,622..7,561,080(+)	upregulated
TVAGG3_0048120	3'-5' exonuclease protein	1.75667	1.90951e-10	CM044620:7,620,700..7,622,136(+)	upregulated
TVAGG3_0048400	formate/nitrite transporter	2.61395	0.00617238	CM044620:7,683,684..7,684,535(+)	upregulated
TVAGG3_0048740	spectrin binding	3.61889	3.60393e-08	CM044620:7,747,963..7,748,490(-)	upregulated
TVAGG3_0049090	unspecified product	1.04807	6.61876e-06	CM044620:7,803,039..7,803,491(+)	upregulated
TVAGG3_0049320	serine threonine-protein phosphatase family	1.02435	0.000118182	CM044620:7,850,800..7,851,798(+)	upregulated
TVAGG3_0049490	cyclin-dependent kinase inhibitor 2C-related family	1.89779	3.04469e-19	CM044620:7,905,522..7,906,208(-)	upregulated
TVAGG3_0049620	ankyrin repeats (3 copies)-containing protein	1.49944	1.713e-06	CM044620:7,935,468..7,936,502(-)	upregulated
TVAGG3_0049630	ribosome binding protein-1 family	1.92407	4.04054e-05	CM044620:7,946,598..7,948,463(-)	upregulated
TVAGG3_0049810	protein ubiquitination	3.44524	0.0303428	CM044620:8,005,253..8,006,689(+)	upregulated
TVAGG3_0049820	protein ubiquitination	1.58246	5.59293e-06	CM044620:8,036,703..8,038,970(+)	upregulated
TVAGG3_0050080	protein serine/threonine kinase protein	1.35266	1.52961e-12	CM044620:8,088,969..8,089,937(-)	upregulated
TVAGG3_0053490	unspecified product	1.09103	0.00228147	CM044620:8,655,787..8,656,338(+)	upregulated
TVAGG3_0053980	flavodoxin-like fold	2.30259	8.14884e-10	CM044620:8,715,471..8,716,139(+)	upregulated
TVAGG3_0055370	unspecified product	4.88438	0.00328674	CM044620:8,941,934..8,942,272(+)	upregulated
TVAGG3_0055540	guanylate cyclase protein	2.67832	0.000275518	CM044620:8,960,164..8,962,353(-)	upregulated
TVAGG3_0055550	guanylate cyclase protein	2.60095	0.000119405	CM044620:8,962,414..8,963,259(-)	upregulated
TVAGG3_0055620	regulation of response to stimulus	1.22595	0.00166169	CM044620:8,975,161..8,977,503(-)	upregulated
TVAGG3_0055840	cytochrome B-C1 complex subunit 6, mitochondrial family	2.14222	0.0154548	CM044620:9,001,397..9,001,964(-)	upregulated
TVAGG3_0056860	MULE transposase domain-containing protein	1.78374	0.0182487	CM044620:9,148,326..9,149,769(+)	upregulated
TVAGG3_0057680	unspecified product	3.16482	0.00838179	CM044620:9,243,314..9,243,688(-)	upregulated
TVAGG3_0058000	protein of unknown function (DUF3447)	2.22198	6.89765e-08	CM044620:9,287,169..9,288,005(+)	upregulated
TVAGG3_0058290	protein serine/threonine kinase protein	1.16412	0.000226163	CM044620:9,322,784..9,323,734(-)	upregulated
TVAGG3_0058590	protein ubiquitination	2.86437	6.66499e-08	CM044620:9,376,441..9,377,355(-)	upregulated
TVAGG3_0058610	unspecified product	1.42659	0.00111489	CM044620:9,381,587..9,381,994(-)	upregulated
TVAGG3_0058950	protein ubiquitination	1.49726	9.23435e-05	CM044620:9,428,329..9,428,958(-)	upregulated
TVAGG3_0059100	spectrin binding	1.35379	1.43489e-09	CM044620:9,453,539..9,455,446(+)	upregulated
TVAGG3_0059120	spectrin binding	1.04332	0.00118418	CM044620:9,458,224..9,459,609(+)	upregulated
TVAGG3_0059250	unspecified product	1.95531	3.93808e-06	CM044620:9,485,941..9,486,660(-)	upregulated
TVAGG3_0060010	MULE transposase domain-containing protein	3.81826	0.00434682	CM044620:9,617,305..9,618,774(-)	upregulated
TVAGG3_0060390	unspecified product	2.78409	7.96981e-10	CM044620:9,683,979..9,684,488(-)	upregulated
TVAGG3_0061310	Ankyrin repeat family	1.69487	0.0198369	CM044620:9,875,319..9,875,561(+)	upregulated
TVAGG3_0062150	peroxiredoxin protein	1.08229	2.72712e-07	CM044620:10,003,942..10,004,574(+)	upregulated
TVAGG3_0062560	single-stranded DNA binding protein 12k chain	1.07943	0.00115009	CM044620:10,067,231..10,067,554(-)	upregulated
TVAGG3_0064770	unspecified product	4.10265	0.000264704	CM044620:10,416,805..10,417,401(+)	upregulated
TVAGG3_0065230	MULE transposase domain-containing protein	4.09574	2.67225e-15	CM044620:10,472,320..10,473,788(-)	upregulated
TVAGG3_0067230	MULE transposase domain-containing protein	6.22675	7.49956e-05	CM044620:10,713,652..10,715,119(-)	upregulated
TVAGG3_0068910	cyclin-dependent kinase inhibitor 2C-related family	2.78259	5.94543e-36	CM044620:10,942,046..10,944,130(+)	upregulated
TVAGG3_0069430	sialidase 1 (lysosomal sialidase) family	1.6541	2.98775e-06	CM044620:11,027,571..11,028,383(+)	upregulated
TVAGG3_0070070	MULE transposase domain-containing protein	3.18766	4.54171e-11	CM044620:11,113,601..11,114,778(+)	upregulated
TVAGG3_0070560	RNA polymerase II transcription regulator recruiting protein	2.14498	1.42163e-28	CM044620:11,191,075..11,191,563(+)	upregulated
TVAGG3_0071990	cyclin-dependent kinase inhibitor 2C-related family	3.24548	1.01116e-51	CM044620:11,454,438..11,456,588(-)	upregulated
TVAGG3_0072710	Initiator binding domain-containing protein [Source:UniProtKB/TrEMBL;Acc:A2EQ34]	2.22005	8.44032e-07	CM044620:11,552,188..11,552,547(+)	upregulated
TVAGG3_0073630	endonuclease I family	1.21605	0.00204563	CM044620:11,703,651..11,704,328(+)	upregulated
TVAGG3_0073660	surface antigen family	1.29858	3.2609e-10	CM044620:11,708,993..11,710,915(+)	upregulated
TVAGG3_0073680	RRM domain-containing protein [Source:UniProtKB/TrEMBL;Acc:A2E0Q1]	1.03834	5.34196e-08	CM044620:11,712,405..11,714,372(+)	upregulated
TVAGG3_0073720	protein of unknown function (DUF3447)	3.34768	7.39889e-24	CM044620:11,721,846..11,722,883(+)	upregulated
TVAGG3_0073820	unspecified product	2.14494	1.24371e-10	CM044620:11,739,190..11,740,698(-)	upregulated
TVAGG3_0075260	MULE transposase domain-containing protein	4.57341	1.19873e-06	CM044620:11,981,951..11,983,420(+)	upregulated
TVAGG3_0076300	phosphoprotein phosphatase protein	2.17296	1.83555e-26	CM044620:12,145,395..12,146,324(+)	upregulated
TVAGG3_0076800	exodeoxyribonuclease III protein	1.21027	0.00301441	CM044620:12,232,361..12,233,209(-)	upregulated
TVAGG3_0077000	unspecified product	1.87472	1.00376e-20	CM044620:12,271,877..12,273,316(-)	upregulated
TVAGG3_0077130	unspecified product	1.59729	5.11285e-18	CM044620:12,305,660..12,306,469(+)	upregulated
TVAGG3_0077140	S-layer like family, C-terminal region-containing protein	1.58681	8.38888e-09	CM044620:12,306,881..12,309,460(-)	upregulated
TVAGG3_0077310	ankyrin repeat-containing protein DDB G0279043 family	1.97548	1.18702e-11	CM044620:12,334,618..12,335,334(-)	upregulated
TVAGG3_0077350	unspecified product	1.22852	0.000385425	CM044620:12,341,249..12,341,971(-)	upregulated
TVAGG3_0077660	coenzyme A synthase family	1.10792	2.42184e-05	CM044620:12,393,084..12,393,800(-)	upregulated
TVAGG3_0077830	protein serine/threonine kinase protein	2.07824	8.25619e-21	CM044620:12,417,551..12,418,561(-)	upregulated
TVAGG3_0077910	armadillo (ARM) repeat-containing protein family	1.02469	1.66758e-07	CM044620:12,430,991..12,433,675(+)	upregulated
TVAGG3_0078920	calcium ion binding	1.30888	1.62012e-08	CM044620:12,608,368..12,608,940(-)	upregulated
TVAGG3_0079360	DDE endonuclease family	2.67084	4.52054e-05	CM044620:12,679,248..12,679,679(-)	upregulated
TVAGG3_0079370	unspecified product	2.47662	0.0001911	CM044620:12,680,421..12,680,636(+)	upregulated
TVAGG3_0080430	flavoprotein family	1.49779	9.9515e-07	CM044620:12,820,717..12,821,424(-)	upregulated
TVAGG3_0080900	glycine-rich protein family	1.16278	1.74482e-06	CM044620:12,908,110..12,908,652(-)	upregulated
TVAGG3_0081410	ankyrin repeat and SOCS box-containing protein 4 family	1.58038	0.000230181	CM044620:12,983,329..12,984,744(+)	upregulated
TVAGG3_0082580	flavodoxin-like fold family protein	2.05864	1.56925e-06	CM044620:13,157,452..13,158,159(-)	upregulated
TVAGG3_0082840	deoxyribonuclease II protein	1.01693	3.49569e-09	CM044620:13,194,215..13,195,228(+)	upregulated
TVAGG3_0084590	proteasome regulatory particle assembly	1.46153	0.00452156	CM044620:13,437,234..13,438,547(+)	upregulated
TVAGG3_0085040	cyclin-dependent kinase inhibitor 2C-related family	2.03099	2.09235e-16	CM044620:13,514,174..13,515,430(+)	upregulated
TVAGG3_0085120	ankyrin repeat and SOCS box-containing protein 4 family	2.17816	1.21755e-18	CM044620:13,526,262..13,527,854(-)	upregulated
TVAGG3_0094060	unspecified product	2.52711	0.00493237	CM044620:14,810,404..14,810,990(+)	upregulated
TVAGG3_0097810	unspecified product	2.97578	1.65393e-06	CM044620:15,288,225..15,288,746(+)	upregulated
TVAGG3_0098030	LP04239P family	2.71553	7.26415e-08	CM044620:15,320,604..15,321,932(-)	upregulated
TVAGG3_0098170	unspecified product	4.86371	0.00546704	CM044620:15,339,139..15,339,453(-)	upregulated
TVAGG3_0098550	unspecified product	3.80683	0.0281014	CM044620:15,372,628..15,373,297(+)	upregulated
TVAGG3_0098580	unspecified product	2.48048	8.40366e-05	CM044620:15,380,741..15,381,229(+)	upregulated
TVAGG3_0100150	MULE transposase domain-containing protein	4.72514	0.0172467	CM044620:15,577,474..15,577,854(-)	upregulated
TVAGG3_0101590	MULE transposase domain-containing protein	3.05263	0.0178776	CM044620:15,761,421..15,762,890(-)	upregulated
TVAGG3_0102770	nerve growth factor signaling pathway	2.94554	8.11867e-68	CM044620:15,965,158..15,966,759(-)	upregulated
TVAGG3_0103170	unspecified product	2.42799	1.09962e-05	CM044620:16,009,688..16,010,173(-)	upregulated
TVAGG3_0103180	unspecified product	4.09004	0.0200656	CM044620:16,010,548..16,010,881(+)	upregulated
TVAGG3_0103400	transposase family	4.00416	0.022897	CM044620:16,048,194..16,048,751(-)	upregulated
TVAGG3_0105330	protein ubiquitination	1.3148	0.0249516	CM044620:16,348,852..16,350,093(+)	upregulated
TVAGG3_0105350	unspecified product	1.35605	0.000421014	CM044620:16,352,330..16,352,728(+)	upregulated
TVAGG3_0105380	proteasome regulatory particle assembly	2.86403	2.49261e-05	CM044620:16,356,511..16,357,074(-)	upregulated
TVAGG3_0105760	unspecified product	2.74992	2.55848e-14	CM044620:16,406,531..16,408,557(-)	upregulated
TVAGG3_0106110	unspecified product	3.7631	0.0455041	CM044620:16,462,495..16,462,842(+)	upregulated
TVAGG3_0106380	RNA polymerase II transcription regulator recruiting protein	2.07411	8.09473e-09	CM044620:16,513,365..16,513,994(-)	upregulated
TVAGG3_0106740	xanthine dehydrogenase family	1.35049	6.98141e-13	CM044620:16,596,104..16,600,027(+)	upregulated
TVAGG3_0106840	Variable surface protein [Source:UniProtKB/TrEMBL;Acc:A2FJH3]	1.8582	2.69595e-05	CM044620:16,608,564..16,609,430(-)	upregulated
TVAGG3_0108170	unspecified product	3.91683	0.0273517	CM044620:16,777,256..16,777,780(+)	upregulated
TVAGG3_0108850	threonine synthase protein	1.26738	8.30454e-05	CM044620:16,865,779..16,867,068(+)	upregulated
TVAGG3_0112320	unspecified product	3.58367	3.43372e-05	CM044620:17,287,524..17,287,799(+)	upregulated
TVAGG3_0113290	unspecified product	2.70093	5.46868e-11	CM044620:17,415,415..17,415,882(-)	upregulated
TVAGG3_0113300	unspecified product	3.4036	0.00566582	CM044620:17,416,154..17,416,573(+)	upregulated
TVAGG3_0113380	unspecified product	4.19521	0.0487526	CM044620:17,426,444..17,427,318(+)	upregulated
TVAGG3_0113480	MULE transposase domain-containing protein	3.61559	0.041697	CM044620:17,439,285..17,439,635(+)	upregulated
TVAGG3_0115520	attachment subunit-related family	2.92804	6.54351e-16	CM044620:17,673,953..17,674,660(+)	upregulated
TVAGG3_0115530	unspecified product	2.71226	4.6354e-10	CM044620:17,674,694..17,675,008(+)	upregulated
TVAGG3_0116500	unspecified product	3.14514	1.85384e-08	CM044620:17,795,335..17,795,904(+)	upregulated
TVAGG3_0116510	MULE transposase domain-containing protein	3.30879	0.0166865	CM044620:17,796,423..17,796,803(+)	upregulated
TVAGG3_0117930	DDE endonuclease family	2.50567	0.000184365	CM044620:17,957,859..17,958,518(-)	upregulated
TVAGG3_0117950	MULE transposase domain-containing protein	2.99119	0.0257522	CM044620:17,960,186..17,960,566(-)	upregulated
TVAGG3_0118380	MULE transposase domain-containing protein	5.56907	0.000271317	CM044620:18,050,890..18,052,331(-)	upregulated
TVAGG3_0120670	proteasome regulatory particle assembly	1.28868	9.33448e-06	CM044620:18,337,362..18,338,660(+)	upregulated
TVAGG3_0122620	unspecified product	2.76686	0.00194932	CM044620:18,571,700..18,572,284(+)	upregulated
TVAGG3_0123760	unspecified product	1.07819	4.79014e-06	CM044620:18,763,578..18,764,021(-)	upregulated
TVAGG3_0123790	ankyrin repeat and SOCS box-containing protein 4 family	1.76794	1.68849e-15	CM044620:18,771,433..18,772,845(-)	upregulated
TVAGG3_0123850	unspecified product	1.27733	3.46645e-06	CM044620:18,780,470..18,781,369(+)	upregulated
TVAGG3_0124080	ankyrin repeat and SOCS box-containing protein 4 family	1.83803	6.77705e-07	CM044620:18,816,007..18,817,728(-)	upregulated
TVAGG3_0124100	proteasome regulatory particle assembly	1.4032	7.84469e-07	CM044620:18,820,287..18,821,600(-)	upregulated
TVAGG3_0124360	ribonuclease H-like family	1.19953	0.0246091	CM044620:18,852,955..18,854,814(+)	upregulated
TVAGG3_0125550	LP04239P family	2.5628	0.0056012	CM044620:19,020,488..19,021,653(+)	upregulated
TVAGG3_0126110	MULE transposase domain-containing protein	3.80143	2.54398e-09	CM044620:19,085,915..19,087,384(-)	upregulated
TVAGG3_0126300	unspecified product	3.23204	0.0469147	CM044620:19,102,383..19,103,390(+)	upregulated
TVAGG3_0126340	unspecified product	3.11085	0.000156009	CM044620:19,106,454..19,107,088(+)	upregulated
TVAGG3_0126680	unspecified product	1.06775	0.0173934	CM044620:19,159,668..19,160,243(+)	upregulated
TVAGG3_0128150	ankyrin repeat and SOCS box-containing protein 4 family	3.14537	2.26719e-13	CM044620:19,383,801..19,385,162(+)	upregulated
TVAGG3_0128190	protein tyrosine/serine/threonine phosphatase protein	3.46425	0.0113018	CM044620:19,393,045..19,393,458(+)	upregulated
TVAGG3_0128480	unspecified product	3.20868	0.000931818	CM044620:19,431,457..19,431,936(+)	upregulated
TVAGG3_0130240	Small GTPase, Ras-type	1.18554	1.22803e-11	CM044620:19,703,253..19,703,837(+)	upregulated
TVAGG3_0130250	unspecified product	1.2316	0.0482817	CM044620:19,705,512..19,706,171(+)	upregulated
TVAGG3_0130280	unspecified product	1.32347	0.00281805	CM044620:19,710,072..19,710,440(+)	upregulated
TVAGG3_0130340	HAT C-terminal dimerisation domain-containing protein [Source:UniProtKB/TrEMBL;Acc:A2FTX8]	1.3611	0.0472707	CM044620:19,721,778..19,721,996(-)	upregulated
TVAGG3_0130350	unspecified product	1.21217	0.000189823	CM044620:19,722,211..19,723,239(-)	upregulated
TVAGG3_0130740	ankyrin repeat protein family	1.41416	1.84548e-28	CM044620:19,772,888..19,774,051(-)	upregulated
TVAGG3_0130780	proteasome regulatory particle assembly	2.57331	6.67629e-53	CM044620:19,779,652..19,781,058(-)	upregulated
TVAGG3_0130940	NEDD8 ultimate buster-1 BS4 protein family	1.30779	2.6846e-11	CM044620:19,808,823..19,810,412(-)	upregulated
TVAGG3_0136440	glycosyltransferase family	2.20761	3.67373e-08	CM044620:20,584,534..20,585,355(-)	upregulated
TVAGG3_0141050	unspecified product	1.30069	0.00686673	CM044620:21,439,215..21,439,565(+)	upregulated
TVAGG3_0141310	ribonuclease H-like family	1.74612	0.0415043	CM044620:21,495,776..21,496,558(-)	upregulated
TVAGG3_0141570	unspecified product	1.72285	0.00817621	CM044620:21,526,793..21,527,008(-)	upregulated
TVAGG3_0142640	ubiquitinyl hydrolase protein	1.99619	2.8786e-07	CM044620:21,675,323..21,676,726(-)	upregulated
TVAGG3_0143990	zinc ion binding	1.31415	1.02838e-05	CM044620:21,880,888..21,882,111(+)	upregulated
TVAGG3_0147020	Cullin homology domain family	1.45196	3.83302e-08	CM044620:22,328,401..22,330,338(+)	upregulated
TVAGG3_0147430	unfolded protein binding	1.67144	4.7433e-17	CM044620:22,391,746..22,393,827(-)	upregulated
TVAGG3_0147890	spectrin binding	1.2131	2.93316e-05	CM044620:22,496,519..22,497,733(+)	upregulated
TVAGG3_0148400	ribose phosphate diphosphokinase protein	1.04925	0.00674495	CM044620:22,562,451..22,563,125(-)	upregulated
TVAGG3_0148870	unspecified product	4.11014	0.0344111	CM044620:22,627,712..22,628,317(+)	upregulated
TVAGG3_0148970	cysteine-type peptidase protein	1.7797	0.00745601	CM044620:22,641,632..22,642,810(-)	upregulated
TVAGG3_0149060	ubiquitin-like family	1.0519	0.00403878	CM044620:22,663,162..22,663,758(-)	upregulated
TVAGG3_0149670	unspecified product	2.15536	0.0185605	CM044620:22,761,573..22,761,988(-)	upregulated
TVAGG3_0151410	unspecified product	2.40443	1.17172e-10	CM044620:23,000,514..23,001,266(-)	upregulated
TVAGG3_0151520	unspecified product	1.65317	0.0483698	CM044620:23,013,637..23,014,365(-)	upregulated
TVAGG3_0151770	unspecified product	2.23939	2.6362e-32	CM044620:23,044,979..23,045,446(+)	upregulated
TVAGG3_0152450	cell division cycle	1.12176	0.023389	CM044620:23,154,165..23,155,262(+)	upregulated
TVAGG3_0153060	Chromo domain-containing protein [Source:UniProtKB/TrEMBL;Acc:A2EYW9]	2.44228	6.81306e-05	CM044620:23,273,323..23,273,706(+)	upregulated
TVAGG3_0153630	protein serine/threonine kinase protein	1.93379	9.69545e-08	CM044620:23,358,301..23,359,269(+)	upregulated
TVAGG3_0154630	protein modification by small protein conjugation	1.2123	4.0043e-18	CM044620:23,517,466..23,517,894(+)	upregulated
TVAGG3_0154930	unspecified product	1.9498	0.0123394	CM044620:23,571,277..23,571,489(+)	upregulated
TVAGG3_0155590	proteasome regulatory particle assembly	2.1594	0.00879106	CM044620:23,706,280..23,707,047(-)	upregulated
TVAGG3_0156870	MULE transposase domain-containing protein	2.49262	0.0108645	CM044620:23,938,523..23,939,598(-)	upregulated
TVAGG3_0157750	unspecified product	1.00154	0.00851553	CM044620:24,072,933..24,073,274(-)	upregulated
TVAGG3_0159180	Type III pyridoxal 5-phosphate (PLP)-dependent enzyme ornithine decarboxylase domain-containing protein	1.14156	8.47142e-05	CM044620:24,306,049..24,307,245(+)	upregulated
TVAGG3_0159370	unspecified product	2.2426	0.022394	CM044620:24,345,506..24,346,186(+)	upregulated
TVAGG3_0160620	cyclin-dependent kinase inhibitor 2C-related family	1.45141	4.14138e-07	CM044620:24,542,359..24,542,667(-)	upregulated
TVAGG3_0160640	unspecified product	1.51417	8.20562e-14	CM044620:24,544,733..24,546,418(-)	upregulated
TVAGG3_0161300	unspecified product	1.40845	8.1802e-15	CM044620:24,643,164..24,643,979(+)	upregulated
TVAGG3_0161980	unspecified product	4.1162	1.83037e-09	CM044620:24,733,663..24,734,382(+)	upregulated
TVAGG3_0162010	ribonuclease inhibitor domain-containing protein	2.71811	0.00691444	CM044620:24,737,265..24,739,112(+)	upregulated
TVAGG3_0162120	ankyrin repeat, PH and SEC7 domain containing protein SECG-related family	2.19729	6.51556e-06	CM044620:24,761,505..24,763,739(-)	upregulated
TVAGG3_0162660	unspecified product	4.35944	0.0122532	CM044620:24,828,245..24,828,835(+)	upregulated
TVAGG3_0163670	phosphoprotein phosphatase protein	1.08384	7.08073e-05	CM044620:24,976,194..24,977,129(+)	upregulated
TVAGG3_0163710	unspecified product	2.21967	3.13459e-23	CM044620:24,981,422..24,983,662(+)	upregulated
TVAGG3_0163910	unspecified product	1.33051	0.00253657	CM044620:25,020,340..25,020,738(+)	upregulated
TVAGG3_0165340	SEVEN transmembrane protein 1-related family	1.98453	0.00402119	CM044620:25,215,523..25,216,383(-)	upregulated
TVAGG3_0165820	26S proteasome non-ATPase regulatory subunit 11/COP9 signalosome complex subunit 2 family	1.205	9.73418e-08	CM044620:25,311,969..25,313,423(+)	upregulated
TVAGG3_0166000	protein ubiquitination	1.25571	4.19358e-05	CM044620:25,347,273..25,348,688(+)	upregulated
TVAGG3_0166100	GTPase protein	2.02785	1.77644e-14	CM044620:25,365,181..25,365,774(+)	upregulated
TVAGG3_0166640	protein serine/threonine kinase protein	1.53264	1.44354e-05	CM044620:25,476,506..25,477,477(-)	upregulated
TVAGG3_0166690	UBA-like family	1.06531	2.1842e-07	CM044620:25,485,861..25,486,901(+)	upregulated
TVAGG3_0166720	long chain fatty acid--CoA ligase family	1.04656	5.15617e-05	CM044620:25,493,859..25,495,748(-)	upregulated
TVAGG3_0167280	unspecified product	1.02285	9.49457e-05	CM044620:25,586,381..25,587,228(+)	upregulated
TVAGG3_0167370	protein ubiquitination	3.13118	1.73618e-67	CM044620:25,607,985..25,609,313(+)	upregulated
TVAGG3_0168370	unspecified product	1.05084	0.0157854	CM044620:25,770,741..25,771,403(-)	upregulated
TVAGG3_0169320	homologous recombination	1.61593	2.9066e-06	CM044620:25,924,519..25,925,136(+)	upregulated
TVAGG3_0169340	unspecified product	2.22775	4.67249e-71	CM044620:25,927,226..25,929,049(+)	upregulated
TVAGG3_0169460	MULE transposase domain-containing protein	1.25638	0.0107756	CM044620:25,950,440..25,951,635(-)	upregulated
TVAGG3_0169690	RNA polymerase II transcription regulator recruiting protein	2.6555	1.30802e-09	CM044620:25,999,726..26,000,193(-)	upregulated
TVAGG3_0170920	dihydropyrimidine dehydrogenase (NADP+) protein	1.08831	0.0292644	CM044620:26,196,612..26,198,588(-)	upregulated
TVAGG3_0171110	unspecified product	4.75909	0.00443908	CM044620:26,223,649..26,224,005(-)	upregulated
TVAGG3_0172050	protein of unknown function (DUF3447)	1.12976	0.000619632	CM044620:26,368,567..26,369,364(+)	upregulated
TVAGG3_0172060	unspecified product	1.20563	4.28775e-05	CM044620:26,369,429..26,370,205(+)	upregulated
TVAGG3_0172660	unspecified product	1.08707	1.18043e-13	CM044620:26,457,406..26,457,843(-)	upregulated
TVAGG3_0172980	unspecified product	4.39597	4.74646e-07	CM044620:26,512,575..26,512,988(+)	upregulated
TVAGG3_0174080	ubiquitinyl hydrolase activity	1.64661	2.52605e-08	CM044620:26,679,223..26,680,627(-)	upregulated
TVAGG3_0174270	MazG nucleotide pyrophosphohydrolase domain-containing protein	1.94781	0.0113059	CM044620:26,707,865..26,708,557(-)	upregulated
TVAGG3_0175530	imidazolonepropionase family	1.07078	3.53336e-07	CM044620:26,942,771..26,944,387(+)	upregulated
TVAGG3_0175590	protein serine/threonine kinase protein	1.17075	9.88945e-07	CM044620:26,961,506..26,963,056(+)	upregulated
TVAGG3_0175900	unspecified product	1.86427	1.54752e-30	CM044620:27,014,991..27,015,704(-)	upregulated
TVAGG3_0175980	DNA-directed 5'-3' RNA polymerase protein	2.11709	1.15671e-11	CM044620:27,033,066..27,034,613(-)	upregulated
TVAGG3_0177780	protein ubiquitination	1.21823	2.67323e-11	CM044620:27,316,865..27,318,535(+)	upregulated
TVAGG3_0177840	poly ADP-ribose polymerase family, member PARP family	1.56367	2.34169e-12	CM044620:27,328,080..27,329,762(-)	upregulated
TVAGG3_0177850	unspecified product	2.69649	1.12074e-88	CM044620:27,329,992..27,331,593(+)	upregulated
TVAGG3_0178160	unspecified product	1.70267	0.00976818	CM044620:27,378,630..27,379,138(-)	upregulated
TVAGG3_0178250	AAA-family ATPase family	1.12882	2.04536e-19	CM044620:27,395,958..27,398,348(+)	upregulated
TVAGG3_0178300	unspecified product	1.07159	0.00329594	CM044620:27,407,438..27,407,956(-)	upregulated
TVAGG3_0178920	ankyrin repeat protein family	3.68082	4.80384e-90	CM044620:27,501,282..27,504,097(+)	upregulated
TVAGG3_0179220	Ankyrin repeat family	3.67577	2.74195e-158	CM044620:27,546,498..27,550,907(+)	upregulated
TVAGG3_0179250	ankyrin repeat protein family	3.52245	4.54973e-45	CM044620:27,556,893..27,557,696(+)	upregulated
TVAGG3_0179420	histone-lysine N-methyltransferase family	3.25678	4.53069e-15	CM044620:27,587,408..27,588,461(+)	upregulated
TVAGG3_0179440	Ankyrin repeat family	3.41434	1.18578e-57	CM044620:27,594,464..27,596,026(+)	upregulated
TVAGG3_0179480	ankyrin repeat protein family	5.73095	5.34243e-05	CM044620:27,607,150..27,608,217(+)	upregulated
TVAGG3_0179500	proteasome regulatory particle assembly	7.43252	2.65007e-07	CM044620:27,613,239..27,614,418(+)	upregulated
TVAGG3_0179520	ankyrin repeat, PH and SEC7 domain containing protein SECG-related family	3.7062	5.87174e-30	CM044620:27,620,171..27,621,472(+)	upregulated
TVAGG3_0179540	ankyrin repeat protein family	3.16468	0.004975	CM044620:27,627,138..27,627,659(+)	upregulated
TVAGG3_0179590	spectrin binding	2.16019	2.92783e-29	CM044620:27,641,553..27,642,404(+)	upregulated
TVAGG3_0179650	ankyrin repeat and SOCS box-containing protein 4 family	3.1049	5.50684e-30	CM044620:27,649,968..27,651,275(+)	upregulated
TVAGG3_0180380	ankyrin repeat, PH and SEC7 domain containing protein SECG-related family	1.81464	8.56196e-09	CM044620:27,754,175..27,755,200(-)	upregulated
TVAGG3_0181350	galactose mutarotase like domain-containing protein	1.30742	4.42646e-10	CM044620:27,916,354..27,917,421(-)	upregulated
TVAGG3_0181860	unspecified product	1.01561	0.0289063	CM044620:28,001,056..28,002,414(+)	upregulated
TVAGG3_0182010	unspecified product	1.82639	7.15667e-21	CM044620:28,027,923..28,028,873(-)	upregulated
TVAGG3_0182180	ankyrin repeats (many copies)-containing protein	2.17275	0.000147657	CM044620:28,063,785..28,064,249(+)	upregulated
TVAGG3_0182190	ankyrin repeat protein family	1.88594	5.28445e-05	CM044620:28,064,575..28,065,336(+)	upregulated
TVAGG3_0182720	proteasome regulatory particle assembly	3.82468	1.46783e-61	CM044620:28,138,162..28,139,670(-)	upregulated
TVAGG3_0182880	conserved domain protein family	1.17577	0.000946661	CM044620:28,163,779..28,164,258(-)	upregulated
TVAGG3_0182910	unspecified product	1.62985	8.92417e-05	CM044620:28,166,806..28,167,333(+)	upregulated
TVAGG3_0182950	ankyrin repeat, PH and SEC7 domain containing protein SECG-related family	3.34176	1.02892e-47	CM044620:28,177,116..28,178,792(-)	upregulated
TVAGG3_0182990	ankyrin repeat, PH and SEC7 domain containing protein SECG-related family	2.78064	1.07654e-53	CM044620:28,187,286..28,189,793(-)	upregulated
TVAGG3_0183510	proteasome regulatory particle assembly	1.56884	9.43016e-05	CM044620:28,266,359..28,267,402(-)	upregulated
TVAGG3_0184750	cysteine-type peptidase protein	2.5075	0.000553538	CM044620:28,451,280..28,452,008(-)	upregulated
TVAGG3_0185070	protein ubiquitination	1.45864	3.52505e-09	CM044620:28,514,191..28,515,540(+)	upregulated
TVAGG3_0185080	protein ubiquitination	1.19836	2.05576e-05	CM044620:28,515,647..28,516,966(+)	upregulated
TVAGG3_0185130	spectrin binding	1.47112	2.99465e-08	CM044620:28,528,746..28,530,953(-)	upregulated
TVAGG3_0185190	ubiquitin-like family	1.68554	2.36487e-37	CM044620:28,537,867..28,539,402(+)	upregulated
TVAGG3_0185920	negative regulation of mitochondrial outer membrane permeabilization protein	1.71876	5.15243e-11	CM044620:28,681,907..28,683,181(+)	upregulated
TVAGG3_0186290	protein serine/threonine kinase protein	1.37347	2.99781e-07	CM044620:28,730,127..28,731,239(+)	upregulated
TVAGG3_0186370	Potassium Channel Kv1.1, Chain A domain-containing protein	1.09806	1.23295e-06	CM044620:28,744,291..28,745,031(+)	upregulated
TVAGG3_0186480	unspecified product	3.27608	2.68013e-12	CM044620:28,760,861..28,761,154(-)	upregulated
TVAGG3_0186520	ubiquitin-like family	1.27725	7.36103e-05	CM044620:28,768,993..28,769,727(+)	upregulated
TVAGG3_0186930	unspecified product	1.06877	0.0212862	CM044620:28,845,090..28,846,509(+)	upregulated
TVAGG3_0187180	unspecified product	1.06196	0.00611079	CM044620:28,886,706..28,886,969(+)	upregulated
TVAGG3_0187500	unspecified product	1.38043	9.87029e-18	CM044620:28,941,139..28,941,525(+)	upregulated
TVAGG3_0187630	unspecified product	1.05119	0.000820733	CM044620:28,962,372..28,962,711(+)	upregulated
TVAGG3_0188190	proteasome regulatory particle assembly	1.81289	0.000577315	CM044620:29,061,671..29,062,585(-)	upregulated
TVAGG3_0188860	MULE transposase domain-containing protein	2.71891	1.85488e-05	CM044620:29,166,928..29,168,394(+)	upregulated
TVAGG3_0189420	RNA polymerase II transcription regulator recruiting protein	1.31611	0.000175446	CM044620:29,266,470..29,267,033(+)	upregulated
TVAGG3_0189810	regulation of centriole replication	1.14625	0.010161	CM044620:29,325,650..29,326,552(+)	upregulated
TVAGG3_0189850	IQ calmodulin-binding motif family protein [Source:UniProtKB/TrEMBL;Acc:A2ET84]	1.24268	0.000129508	CM044620:29,335,556..29,336,122(-)	upregulated
TVAGG3_0190010	unspecified product	2.67771	0.00460036	CM044620:29,359,895..29,360,168(-)	upregulated
TVAGG3_0190440	protein serine/threonine kinase protein	2.59297	0.0401968	CM044620:29,420,306..29,421,115(-)	upregulated
TVAGG3_0190770	perineurial glial growth protein family	2.66106	2.62139e-56	CM044620:29,480,981..29,481,964(+)	upregulated
TVAGG3_0191650	GTPase protein	2.08424	0.000354477	CM044620:29,639,598..29,640,170(-)	upregulated
TVAGG3_0191670	retrograde vesicle-mediated transport, Golgi to ER	2.06872	1.94803e-13	CM044620:29,642,502..29,643,098(+)	upregulated
TVAGG3_0191720	unspecified product	2.62059	2.66076e-06	CM044620:29,653,458..29,653,736(+)	upregulated
TVAGG3_0191770	antigen BSP-related family	1.74156	1.4265e-12	CM044620:29,659,649..29,664,568(+)	upregulated
TVAGG3_0191840	sucrose transmembrane transporter protein	1.67196	2.7114e-08	CM044620:29,681,186..29,682,463(-)	upregulated
TVAGG3_0191870	unspecified product	1.76428	3.54364e-09	CM044620:29,687,918..29,688,160(+)	upregulated
TVAGG3_0191900	nitroreductase family protein	1.33351	6.03894e-08	CM044620:29,695,302..29,695,817(+)	upregulated
TVAGG3_0192080	helicase related family	1.06577	8.38445e-05	CM044620:29,733,874..29,735,478(+)	upregulated
TVAGG3_0192100	plastid DNA replication	1.47132	4.72606e-06	CM044620:29,737,973..29,740,603(+)	upregulated
TVAGG3_0192150	RNA polymerase II transcription regulator recruiting protein	2.2746	2.06713e-08	CM044620:29,749,934..29,750,791(+)	upregulated
TVAGG3_0192490	RNA polymerase II transcription regulator recruiting protein	1.57317	0.017675	CM044620:29,788,977..29,789,690(+)	upregulated
TVAGG3_0192530	Initiator binding domain-containing protein [Source:UniProtKB/TrEMBL;Acc:A2EUX0]	1.5592	7.65517e-11	CM044620:29,794,007..29,794,492(-)	upregulated
TVAGG3_0192730	spectrin binding	1.20804	2.59174e-08	CM044620:29,840,954..29,842,005(-)	upregulated
TVAGG3_0193080	Initiator binding domain-containing protein [Source:UniProtKB/TrEMBL;Acc:A2FY72]	2.60792	1.44464e-11	CM044620:29,900,915..29,901,466(+)	upregulated
TVAGG3_0193100	protein kinase C protein	1.39211	0.00438988	CM044620:29,904,777..29,906,030(+)	upregulated
TVAGG3_0193110	RNA polymerase II transcription regulator recruiting protein	2.04399	6.46156e-14	CM044620:29,906,504..29,906,986(+)	upregulated
TVAGG3_0193640	protein ubiquitination	1.97157	1.67516e-07	CM044620:30,002,477..30,003,379(-)	upregulated
TVAGG3_0193660	protein ubiquitination	1.50419	7.1172e-11	CM044620:30,006,556..30,008,439(+)	upregulated
TVAGG3_0193690	unspecified product	1.16213	3.78354e-07	CM044620:30,013,639..30,014,936(+)	upregulated
TVAGG3_0194100	metallo-beta-lactamase superfamily	1.46914	1.45284e-11	CM044620:30,084,987..30,085,718(+)	upregulated
TVAGG3_0194140	Ankyrin repeat family	1.10485	0.00312966	CM044620:30,091,635..30,092,570(+)	upregulated
TVAGG3_0194200	non-membrane spanning protein tyrosine phosphatase protein	1.0878	0.0154714	CM044620:30,103,482..30,103,949(+)	upregulated
TVAGG3_0194290	cysteine-type peptidase protein	2.17396	3.33577e-09	CM044620:30,127,384..30,128,139(+)	upregulated
TVAGG3_0196080	Initiator binding domain-containing protein [Source:UniProtKB/TrEMBL;Acc:A2GBU4]	1.25771	1.33856e-06	CM044620:30,406,046..30,406,804(-)	upregulated
TVAGG3_0196800	unspecified product	1.07448	1.34535e-06	CM044620:30,511,365..30,512,891(+)	upregulated
TVAGG3_0197190	RNA polymerase II transcription regulator recruiting protein	3.94278	1.04204e-21	CM044620:30,583,728..30,584,474(-)	upregulated
TVAGG3_0197240	unspecified product	1.3278	4.00069e-06	CM044620:30,597,930..30,598,328(-)	upregulated
TVAGG3_0197320	unspecified product	1.70076	2.86902e-26	CM044620:30,616,402..30,618,492(+)	upregulated
TVAGG3_0197370	unspecified product	1.34072	0.00162259	CM044620:30,626,730..30,627,038(+)	upregulated
TVAGG3_0197910	LP04239P family	2.79579	8.1802e-15	CM044620:30,725,661..30,726,251(+)	upregulated
TVAGG3_0197930	ribonuclease H-like family	2.70505	3.58761e-16	CM044620:30,727,176..30,728,192(+)	upregulated
TVAGG3_0198080	RNA polymerase II transcription regulator recruiting protein	1.4458	0.00224964	CM044620:30,746,628..30,747,065(-)	upregulated
TVAGG3_0198090	protein serine/threonine kinase protein	1.80218	6.37492e-12	CM044620:30,749,508..30,750,491(+)	upregulated
TVAGG3_0198120	Family of unknown function (DUF5690) family	1.07966	0.00156247	CM044620:30,753,611..30,755,071(-)	upregulated
TVAGG3_0198340	RelA-associated inhibitor family	3.86443	0.00142759	CM044620:30,793,439..30,794,827(+)	upregulated
TVAGG3_0198760	Golgi vesicle docking protein family	1.96764	0.00635735	CM044620:30,861,842..30,863,059(-)	upregulated
TVAGG3_0199200	RNA polymerase II transcription regulator recruiting protein	1.34181	0.00262296	CM044620:30,945,420..30,945,962(-)	upregulated
TVAGG3_0199230	ankyrin repeat protein family	3.82045	1.3862e-91	CM044620:30,955,922..30,958,507(-)	upregulated
TVAGG3_0199260	Right handed beta helix domain-containing protein [Source:UniProtKB/TrEMBL;Acc:A2EJ79]	1.52694	9.58896e-10	CM044620:30,964,200..30,964,769(+)	upregulated
TVAGG3_0199280	heat shock protein binding	2.06948	7.47628e-11	CM044620:30,972,750..30,973,934(+)	upregulated
TVAGG3_0199290	Initiator binding domain-containing protein [Source:UniProtKB/TrEMBL;Acc:A2EJ82]	2.43395	0.0121153	CM044620:30,975,029..30,975,430(+)	upregulated
TVAGG3_0200080	ATP-binding cassette sub-family B family	2.11827	6.58958e-13	CM044620:31,106,304..31,108,442(-)	upregulated
TVAGG3_0200110	bifunctional inhibitor/lipid-transfer protein/seed storage 2s albumin superfamily protein family	1.06426	3.85609e-05	CM044620:31,113,653..31,115,569(-)	upregulated
TVAGG3_0200330	DDE-1 domain-containing protein [Source:UniProtKB/TrEMBL;Acc:A2FID6]	1.98735	4.44589e-06	CM044620:31,178,946..31,179,770(-)	upregulated
TVAGG3_0200340	RNA polymerase II transcription regulator recruiting protein	2.15479	0.0169346	CM044620:31,181,289..31,181,813(-)	upregulated
TVAGG3_0200810	protein serine/threonine kinase protein	2.19148	4.96958e-08	CM044620:31,257,639..31,258,562(+)	upregulated
TVAGG3_0201110	Initiator binding domain-containing protein [Source:UniProtKB/TrEMBL;Acc:A2DWQ2]	3.75086	5.62583e-14	CM044620:31,311,591..31,312,046(+)	upregulated
TVAGG3_0201370	RNA polymerase II transcription regulator recruiting protein	1.82823	0.000929713	CM044620:31,345,703..31,346,128(+)	upregulated
TVAGG3_0201400	protein serine/threonine kinase protein	1.85405	4.13799e-06	CM044620:31,352,670..31,353,578(+)	upregulated
TVAGG3_0201680	RNA polymerase II transcription regulator recruiting protein	1.47873	5.55122e-10	CM044620:31,401,498..31,401,968(+)	upregulated
TVAGG3_0201700	unspecified product	2.18606	1.2289e-29	CM044620:31,406,602..31,406,826(-)	upregulated
TVAGG3_0201870	RNA polymerase II transcription regulator recruiting protein	1.71095	6.79545e-05	CM044620:31,444,887..31,445,360(+)	upregulated
TVAGG3_0202260	ribonuclease inhibitor domain-containing protein	1.22078	0.00463101	CM044620:31,489,162..31,490,247(+)	upregulated
TVAGG3_0202290	unspecified product	2.33837	5.41279e-18	CM044620:31,498,998..31,499,198(+)	upregulated
TVAGG3_0203400	unspecified product	1.54722	8.7115e-09	CM044620:31,648,606..31,648,887(+)	upregulated
TVAGG3_0203410	Fimbriae-associated protein, putative [Source:UniProtKB/TrEMBL;Acc:A2FCV0]	1.38314	1.32944e-09	CM044620:31,648,888..31,651,857(+)	upregulated
TVAGG3_0203420	C2 domain (calcium/lipid-binding domain, CaLB) family	3.18749	7.00666e-14	CM044620:31,652,887..31,653,285(-)	upregulated
TVAGG3_0203610	ankyrin repeat and EF-Hand domain-containing protein 1 family	1.10328	1.23126e-07	CM044620:31,696,797..31,700,945(-)	upregulated
TVAGG3_0203990	LIM domain containing protein family	1.58358	4.83188e-11	CM044620:31,765,071..31,767,107(+)	upregulated
TVAGG3_0204220	ankyrin repeat-containing family	1.43127	8.93795e-11	CM044620:31,825,008..31,829,270(+)	upregulated
TVAGG3_0204520	spectrin binding	2.76376	0.00376203	CM044620:31,876,231..31,876,605(+)	upregulated
TVAGG3_0204530	cyclin-dependent kinase inhibitor 2C-related family	3.22983	0.00729299	CM044620:31,876,606..31,877,109(+)	upregulated
TVAGG3_0205270	regulation of vesicle fusion	1.73681	4.25028e-16	CM044620:31,985,618..31,986,496(-)	upregulated
TVAGG3_0205500	D-xylose 1-dehydrogenase (NADP+) protein	2.35472	6.60212e-16	CM044620:32,032,886..32,033,872(-)	upregulated
TVAGG3_0205560	glucose-6-phosphate 1-dehydrogenase (G6PD) family	1.31468	1.29585e-07	CM044620:32,037,998..32,040,148(+)	upregulated
TVAGG3_0207010	spore coat polysaccharide biosynthesis protein SpsA, Chain A domain-containing protein	1.25016	1.04867e-06	CM044620:32,219,533..32,220,369(-)	upregulated
TVAGG3_0207130	unspecified product	2.1359	1.97082e-14	CM044620:32,251,890..32,252,712(-)	upregulated
TVAGG3_0207760	protein serine/threonine kinase protein	1.11973	9.72775e-09	CM044620:32,345,106..32,346,128(+)	upregulated
TVAGG3_0207800	ubiquitinyl hydrolase protein	1.17833	0.012571	CM044620:32,352,648..32,354,213(+)	upregulated
TVAGG3_0208600	unspecified product	1.77089	7.55553e-06	CM044620:32,475,438..32,476,400(-)	upregulated
TVAGG3_0208610	unspecified product	4.5857	4.7939e-66	CM044620:32,477,475..32,478,305(-)	upregulated
TVAGG3_0210030	unspecified product	1.93485	1.11949e-30	CM044620:32,662,542..32,662,910(-)	upregulated
TVAGG3_0211020	cysteine proteinases family	1.02081	1.90614e-06	CM044620:32,814,808..32,815,545(-)	upregulated
TVAGG3_0211520	cyclin-dependent kinase inhibitor 2C-related family	2.937	1.13112e-29	CM044620:32,912,583..32,913,521(+)	upregulated
TVAGG3_0211700	NO mechanoreceptor potential C, isoform D-related family	2.55319	4.04921e-15	CM044620:32,953,196..32,955,433(-)	upregulated
TVAGG3_0212000	fimbrin/plastin family	1.27321	0.0056144	CM044620:33,001,324..33,002,667(+)	upregulated
TVAGG3_0212020	protein kinase-like (PK-like) family	1.40929	5.07212e-15	CM044620:33,006,952..33,008,691(-)	upregulated
TVAGG3_0212350	Tubby C-terminal domain-containing protein [Source:UniProtKB/TrEMBL;Acc:A2FDX0]	1.64763	1.56078e-05	CM044620:33,061,883..33,062,875(-)	upregulated
TVAGG3_0212360	oxidoreductase activity, acting on NAD(P)H, oxygen as acceptor	2.03551	3.6836e-14	CM044620:33,063,687..33,064,259(-)	upregulated
TVAGG3_0213170	ABC transporter B family	1.44969	0.000233722	CM044620:33,207,062..33,208,852(-)	upregulated
TVAGG3_0213430	flavodoxin-like fold family protein	2.36092	1.17053e-33	CM044620:33,241,697..33,242,404(-)	upregulated
TVAGG3_0213450	tweety family	1.04465	2.48258e-06	CM044620:33,246,153..33,247,601(+)	upregulated
TVAGG3_0213550	regulation of choline O-acetyltransferase protein	1.26373	1.84684e-05	CM044620:33,261,159..33,263,027(-)	upregulated
TVAGG3_0213590	e2F-like (mammalian transcription factor) family	3.32207	0.00793855	CM044620:33,269,187..33,269,762(+)	upregulated
TVAGG3_0214290	unspecified product	1.15461	4.9988e-06	CM044620:33,371,415..33,371,735(+)	upregulated
TVAGG3_0214990	attachment subunit-related family	2.86027	2.96547e-33	CM044620:33,492,960..33,493,808(+)	upregulated
TVAGG3_0216290	ankyrin repeat and SOCS box-containing protein 4 family	1.09057	0.0116156	CM044620:33,679,499..33,681,031(+)	upregulated
TVAGG3_0216500	inositol-3-phosphate synthase protein	1.70165	0.00342681	CM044620:33,716,279..33,716,650(+)	upregulated
TVAGG3_0216520	proteasome regulatory particle assembly	1.23615	0.0280424	CM044620:33,717,400..33,718,725(-)	upregulated
TVAGG3_0216560	inositol-3-phosphate synthase protein	1.9558	0.00888316	CM044620:33,727,644..33,729,179(+)	upregulated
TVAGG3_0217070	DDE endonuclease family	3.16527	0.0499663	CM044620:33,802,616..33,803,674(+)	upregulated
TVAGG3_0217190	transcription-initiator DNA-binding domain ibd family	2.31584	3.94082e-12	CM044620:33,823,667..33,824,272(+)	upregulated
TVAGG3_0218040	positive regulation of cell cycle G2/M phase transition	1.26087	1.14639e-05	CM044620:33,958,932..33,959,696(-)	upregulated
TVAGG3_0218190	leucine-rich repeats (6 copies)-containing protein	1.30268	3.10102e-11	CM044620:33,983,786..33,986,125(+)	upregulated
TVAGG3_0218200	protein serine/threonine kinase protein	1.13987	3.55301e-09	CM044620:33,989,295..33,990,290(-)	upregulated
TVAGG3_0218230	protein serine/threonine kinase protein	1.69839	1.06003e-11	CM044620:33,995,633..33,997,129(-)	upregulated
TVAGG3_0218250	Initiator binding domain-containing protein [Source:UniProtKB/TrEMBL;Acc:A2FK32]	2.73379	3.29906e-20	CM044620:34,006,380..34,007,054(-)	upregulated
TVAGG3_0218290	profilin (actin-binding protein) family	1.87975	1.46496e-10	CM044620:34,015,678..34,016,049(-)	upregulated
TVAGG3_0218420	unspecified product	1.67091	2.63544e-11	CM044620:34,056,984..34,057,355(+)	upregulated
TVAGG3_0218460	Metallothionein [Source:UniProtKB/TrEMBL;Acc:A2GAV0]	1.26029	5.11968e-06	CM044620:34,064,557..34,064,730(+)	upregulated
TVAGG3_0218490	6-phosphogluconate dehydrogenase family	1.68459	6.27549e-15	CM044620:34,068,713..34,070,182(+)	upregulated
TVAGG3_0218520	unspecified product	4.94396	7.59667e-07	CM044620:34,075,080..34,075,343(-)	upregulated
TVAGG3_0219410	leucine-rich repeats (6 copies)-containing protein	1.55368	5.86277e-29	CM044620:34,245,311..34,248,010(-)	upregulated
TVAGG3_0219510	ankyrin repeat and SOCS box-containing protein 4 family	1.05285	0.000262034	CM044620:34,266,735..34,268,618(-)	upregulated
TVAGG3_0219550	unspecified product	1.16766	3.00153e-05	CM044620:34,273,895..34,274,659(+)	upregulated
TVAGG3_0219730	unspecified product	4.07688	0.02596	CM044620:34,289,402..34,289,749(+)	upregulated
TVAGG3_0220780	myosin XI tail binding	1.39017	5.22977e-10	CM044620:34,530,160..34,530,726(+)	upregulated
TVAGG3_0221120	antigen BSP-related family	3.02138	0.0035867	CM044620:34,585,167..34,587,827(+)	upregulated
TVAGG3_0221210	fibronectin type 3 domain-containing protein	1.04694	1.34709e-07	CM044620:34,614,565..34,618,284(-)	upregulated
TVAGG3_0221270	SCP domain-containing protein [Source:UniProtKB/TrEMBL;Acc:A2E9W1]	2.44406	1.96723e-16	CM044620:34,628,595..34,629,899(-)	upregulated
TVAGG3_0221380	cellular macromolecule catabolic process	1.42734	4.5585e-11	CM044620:34,649,339..34,649,572(-)	upregulated
TVAGG3_0221390	ubiquitin ubiquitin-like (Ubl) domain-containing protein	1.05575	1.28029e-05	CM044620:34,649,870..34,650,103(+)	upregulated
TVAGG3_0221610	DUF1963 domain-containing protein [Source:UniProtKB/TrEMBL;Acc:A2FCB8]	2.81846	4.28846e-06	CM044620:34,681,779..34,682,522(+)	upregulated
TVAGG3_0221750	myotrophin family	3.39704	3.61209e-36	CM044620:34,705,651..34,708,293(-)	upregulated
TVAGG3_0222340	protein kinase protein	3.38903	3.21955e-55	CM044620:34,801,108..34,802,010(+)	upregulated
TVAGG3_0222350	RNA binding	2.17578	1.90679e-14	CM044620:34,803,597..34,804,340(-)	upregulated
TVAGG3_0222360	isopentenyl-diphosphate delta-isomerase protein	1.3739	0.000556659	CM044620:34,805,006..34,805,635(-)	upregulated
TVAGG3_0222390	ubiquitin-like family	1.15428	0.00239305	CM044620:34,812,790..34,813,698(-)	upregulated
TVAGG3_0222400	cellular macromolecule catabolic process	1.18203	0.00162154	CM044620:34,813,855..34,814,391(-)	upregulated
TVAGG3_0223030	protein ubiquitination	2.83596	5.5374e-23	CM044620:34,920,877..34,921,614(-)	upregulated
TVAGG3_0223060	spectrin binding	1.84613	3.41381e-06	CM044620:34,929,355..34,929,678(-)	upregulated
TVAGG3_0223070	protein ubiquitination	1.32022	0.000549292	CM044620:34,929,710..34,930,948(-)	upregulated
TVAGG3_0223120	protein ubiquitination	3.3597	1.26489e-17	CM044620:34,941,701..34,942,375(-)	upregulated
TVAGG3_0223170	spectrin binding	2.97055	3.30944e-10	CM044620:34,955,079..34,955,672(+)	upregulated
TVAGG3_0223180	spectrin binding	3.82454	3.49154e-20	CM044620:34,955,831..34,956,940(+)	upregulated
TVAGG3_0224370	unspecified product	1.6918	4.03188e-17	CM044620:35,141,000..35,141,446(-)	upregulated
TVAGG3_0225290	unspecified product	1.91692	0.0210876	CM044620:35,260,641..35,261,202(+)	upregulated
TVAGG3_0225880	STKc MAST like domain-containing protein	2.00116	8.67985e-19	CM044620:35,348,925..35,351,231(-)	upregulated
TVAGG3_0227290	inositol-3-phosphate synthase protein	2.27284	6.30204e-10	CM044620:35,554,785..35,556,323(-)	upregulated
TVAGG3_0228000	unspecified product	1.82661	1.69137e-43	CM044620:35,665,041..35,665,676(+)	upregulated
TVAGG3_0228430	spectrin binding	1.00799	0.0491701	CM044620:35,737,892..35,739,205(-)	upregulated
TVAGG3_0228550	unspecified product	1.3998	1.137e-06	CM044620:35,755,742..35,756,485(-)	upregulated
TVAGG3_0228620	iron-containing superoxide dismutase	1.73505	2.0945e-09	CM044620:35,766,896..35,767,480(+)	upregulated
TVAGG3_0228950	unspecified product	4.18514	0.0118233	CM044620:35,808,135..35,808,713(-)	upregulated
TVAGG3_0230010	alcohol dehydrogenase YQHD family	2.15999	4.20555e-20	CM044620:36,014,972..36,016,150(-)	upregulated
TVAGG3_0230020	cyclin-dependent kinase inhibitor 2C-related family	1.18633	4.2762e-05	CM044620:36,017,421..36,021,538(-)	upregulated
TVAGG3_0230060	vault protein inter-alpha-trypsin domain-containing protein	1.9589	7.78003e-17	CM044620:36,026,928..36,027,860(-)	upregulated
TVAGG3_0230070	vault protein inter-alpha-trypsin domain-containing protein	1.81007	1.60854e-10	CM044620:36,028,405..36,028,785(-)	upregulated
TVAGG3_0230780	protein of unknown function (DUF3447)	1.73304	0.000231282	CM044620:36,161,880..36,162,941(-)	upregulated
TVAGG3_0231020	unspecified product	2.09533	7.06343e-07	CM044620:36,210,844..36,211,185(+)	upregulated
TVAGG3_0231380	protein ubiquitination	2.09541	4.93836e-26	CM044620:36,269,383..36,270,582(-)	upregulated
TVAGG3_0231400	DnaK protein [Source:UniProtKB/TrEMBL;Acc:A2EU72]	1.93015	1.04702e-35	CM044620:36,273,461..36,275,038(+)	upregulated
TVAGG3_0231440	proteasome regulatory particle assembly	1.1874	8.92685e-05	CM044620:36,282,655..36,283,023(-)	upregulated
TVAGG3_0231450	protein of unknown function (DUF3447)	2.07188	1.1135e-16	CM044620:36,283,405..36,284,610(+)	upregulated
TVAGG3_0231800	protein ubiquitination	4.53016	4.03207e-08	CM044620:36,358,770..36,359,708(-)	upregulated
TVAGG3_0232770	unspecified product	1.9413	7.77262e-20	CM044620:36,519,209..36,520,105(+)	upregulated
TVAGG3_0232950	unspecified product	2.35189	5.22011e-35	CM044620:36,551,049..36,551,591(+)	upregulated
TVAGG3_0232980	ankyrin repeat protein family	2.48231	1.03377e-14	CM044620:36,556,410..36,556,664(+)	upregulated
TVAGG3_0233210	Chromo domain-containing protein [Source:UniProtKB/TrEMBL;Acc:A2H2F9]	3.70499	0.0301295	CM044620:36,592,433..36,592,663(+)	upregulated
TVAGG3_0233570	regulation of choline O-acetyltransferase protein	1.99469	3.48087e-12	CM044620:36,648,632..36,650,149(-)	upregulated
TVAGG3_0233610	unspecified product	3.52484	3.83697e-05	CM044620:36,661,115..36,661,780(-)	upregulated
TVAGG3_0233980	myeloid leukemia factor family	1.79097	1.92791e-05	CM044620:36,722,674..36,723,309(+)	upregulated
TVAGG3_0234730	unspecified product	1.14407	1.32432e-07	CM044620:36,852,122..36,854,032(-)	upregulated
TVAGG3_0235570	nerve growth factor signaling pathway	1.37451	8.21823e-08	CM044620:36,987,701..36,988,810(+)	upregulated
TVAGG3_0236500	glycoprotein 38 family	1.06515	6.01324e-09	CM044620:37,142,416..37,143,432(-)	upregulated
TVAGG3_0236860	ubiquitin-like family	2.78932	4.33258e-16	CM044620:37,190,195..37,190,446(-)	upregulated
TVAGG3_0237580	Ankyrin repeat family	1.83222	1.29479e-22	CM044620:37,306,405..37,308,420(-)	upregulated
TVAGG3_0238120	unspecified product	4.49534	2.99002e-05	CM044620:37,386,696..37,386,965(+)	upregulated
TVAGG3_0238970	nerve growth factor signaling pathway	2.85419	2.30697e-14	CM044620:37,527,861..37,529,402(-)	upregulated
TVAGG3_0239120	regulation of choline O-acetyltransferase protein	2.36695	8.67985e-19	CM044620:37,561,729..37,562,676(-)	upregulated
TVAGG3_0239130	regulation of choline O-acetyltransferase protein	1.93191	2.55231e-11	CM044620:37,562,821..37,563,537(-)	upregulated
TVAGG3_0239160	protein ubiquitination	1.07543	7.86266e-05	CM044620:37,569,437..37,570,285(-)	upregulated
TVAGG3_0239190	ankyrin repeat and SOCS box-containing protein 4 family	2.06671	0.00134589	CM044620:37,577,018..37,577,821(-)	upregulated
TVAGG3_0239530	unspecified product	1.4965	0.00376782	CM044620:37,635,956..37,636,801(+)	upregulated
TVAGG3_0239540	lipid binding	1.02939	2.516e-13	CM044620:37,638,210..37,643,981(+)	upregulated
TVAGG3_0239680	pectin lyase-like family	1.31017	9.34842e-05	CM044620:37,673,071..37,673,618(+)	upregulated
TVAGG3_0240340	unspecified product	1.66552	4.63759e-05	CM044620:37,807,331..37,807,717(-)	upregulated
TVAGG3_0240580	cytolysis	1.67616	1.29531e-18	CM044620:37,859,959..37,860,627(+)	upregulated
TVAGG3_0241170	unspecified product	1.02376	3.80142e-06	CM044620:37,951,925..37,952,776(+)	upregulated
TVAGG3_0241240	phosphatidylinositol-3,5-bisphosphate binding	1.0041	0.000435215	CM044620:37,964,735..37,965,706(+)	upregulated
TVAGG3_0241290	spectrin binding	2.4842	1.29267e-20	CM044620:37,972,901..37,974,304(+)	upregulated
TVAGG3_0241470	ankyrin repeat and SOCS box-containing protein 4 family	1.35431	0.0131299	CM044620:38,000,227..38,001,936(+)	upregulated
TVAGG3_0242330	protein modification by small protein conjugation	1.67641	4.51197e-10	CM044620:38,125,206..38,128,109(-)	upregulated
TVAGG3_0242570	response to water deprivation	1.04692	2.42084e-06	CM044620:38,170,785..38,171,918(+)	upregulated
TVAGG3_0242580	oxidoreductase protein	2.15472	6.41629e-12	CM044620:38,175,168..38,176,106(+)	upregulated
TVAGG3_0243700	unspecified product	2.20132	3.69201e-06	CM044620:38,357,845..38,359,131(+)	upregulated
TVAGG3_0244240	armadillo (ARM) repeat-containing protein family	1.03116	0.00236282	CM044620:38,430,772..38,432,175(+)	upregulated
TVAGG3_0245230	unspecified product	6.44819	0.020111	CM044620:38,625,893..38,626,966(-)	upregulated
TVAGG3_0245470	protein ubiquitination	1.20457	6.96268e-08	CM044620:38,677,636..38,678,322(-)	upregulated
TVAGG3_0247710	protein ubiquitination	1.13992	5.65864e-05	CM044620:39,069,445..39,070,653(+)	upregulated
TVAGG3_0247960	unspecified product	2.09095	0.000170425	CM044620:39,107,034..39,107,246(-)	upregulated
TVAGG3_0247970	leucine-rich repeats (6 copies)-containing protein	1.47877	1.99908e-08	CM044620:39,107,257..39,109,176(+)	upregulated
TVAGG3_0247980	leucine-rich repeats (6 copies)-containing protein	1.55637	0.000170572	CM044620:39,110,038..39,110,340(+)	upregulated
TVAGG3_0248660	unspecified product	3.2749	0.00828381	CM044620:39,207,736..39,208,110(+)	upregulated
TVAGG3_0248770	ubiquitin-like family	1.05376	5.59294e-08	CM044620:39,225,513..39,225,749(+)	upregulated
TVAGG3_0248800	Ankyrin repeat protein, putative [Source:UniProtKB/TrEMBL;Acc:A2FWR3]	2.78358	7.2941e-11	CM044620:39,229,767..39,230,003(-)	upregulated
TVAGG3_0248810	ankyrin repeat and SOCS box-containing protein 4 family	2.76456	1.71491e-13	CM044620:39,230,004..39,231,023(-)	upregulated
TVAGG3_0248820	proteasome regulatory particle assembly	1.92672	1.94225e-09	CM044620:39,232,118..39,233,245(+)	upregulated
TVAGG3_0248830	cyclin-dependent kinase inhibitor 2C-related family	2.15113	9.2622e-09	CM044620:39,233,261..39,233,443(+)	upregulated
TVAGG3_0248840	cyclin-dependent kinase inhibitor 2C-related family	1.93729	1.143e-08	CM044620:39,233,756..39,233,908(+)	upregulated
TVAGG3_0249030	unspecified product	1.1141	0.000920721	CM044620:39,271,367..39,272,875(+)	upregulated
TVAGG3_0249190	unspecified product	1.65343	0.000409629	CM044620:39,313,297..39,313,830(-)	upregulated
TVAGG3_0249200	glycoprotein 38 family	1.80452	1.10021e-11	CM044620:39,314,002..39,315,735(-)	upregulated
TVAGG3_0249210	unspecified product	1.67118	3.59385e-05	CM044620:39,316,267..39,317,328(+)	upregulated
TVAGG3_0249220	unspecified product	1.47928	5.96639e-06	CM044620:39,317,330..39,318,424(+)	upregulated
TVAGG3_0250700	protein kinase protein	1.28033	0.0042578	CM044620:39,575,740..39,576,303(+)	upregulated
TVAGG3_0250720	protein kinase protein	1.18991	0.00862416	CM044620:39,576,553..39,576,939(+)	upregulated
TVAGG3_0251990	spectrin binding	1.40688	1.26131e-05	CM044620:39,785,486..39,786,328(-)	upregulated
TVAGG3_0252610	glycine-rich protein family	1.25224	0.00207794	CM044620:39,888,555..39,888,863(+)	upregulated
TVAGG3_0252810	ribonuclease inhibitor domain-containing protein	1.37343	2.47839e-15	CM044620:39,916,553..39,918,229(+)	upregulated
TVAGG3_0252820	structural constituent of cell wall	1.29807	1.15196e-09	CM044620:39,918,244..39,919,620(+)	upregulated
TVAGG3_0252970	Choriogenin, putative [Source:UniProtKB/TrEMBL;Acc:A2F2E8]	1.17795	9.02776e-18	CM044620:39,955,016..39,955,807(+)	upregulated
TVAGG3_0252990	Surface antigen BspA-like [Source:UniProtKB/TrEMBL;Acc:A2F2F0]	2.28364	1.6683e-07	CM044620:39,958,600..39,960,306(+)	upregulated
TVAGG3_0253010	unspecified product	2.98674	0.000503726	CM044620:39,962,148..39,963,641(-)	upregulated
TVAGG3_0254190	SAM (S-adenosyl methionine) transporter family	1.32209	4.75766e-12	CM044620:40,119,003..40,120,103(-)	upregulated
TVAGG3_0254980	Surface antigen BspA-like [Source:UniProtKB/TrEMBL;Acc:A2FLC4]	2.23417	4.00854e-17	CM044621:61,327..63,903(-)	upregulated
TVAGG3_0255290	winged helix DNA-binding domain family	1.49468	4.5499e-05	CM044621:129,787..130,587(+)	upregulated
TVAGG3_0255310	iron-sulfur cluster assembly	3.36537	3.05072e-08	CM044621:140,081..141,853(+)	upregulated
TVAGG3_0255340	unspecified product	1.11254	0.00627747	CM044621:156,864..157,097(+)	upregulated
TVAGG3_0255500	unspecified product	4.38682	0.041233	CM044621:177,769..178,116(-)	upregulated
TVAGG3_0255510	unspecified product	3.08119	0.000904008	CM044621:178,385..178,759(+)	upregulated
TVAGG3_0255740	unspecified product	1.76309	1.97977e-22	CM044621:223,684..224,538(-)	upregulated
TVAGG3_0256130	unspecified product	1.05806	5.03612e-05	CM044621:287,803..288,846(+)	upregulated
TVAGG3_0256920	long chain fatty acid--CoA ligase family	1.32	1.99746e-09	CM044621:602,307..604,199(-)	upregulated
TVAGG3_0257070	regulation of choline O-acetyltransferase protein	1.50701	6.51207e-11	CM044621:635,440..636,108(+)	upregulated
TVAGG3_0257080	regulation of choline O-acetyltransferase protein	1.3016	0.00239982	CM044621:636,801..637,319(+)	upregulated
TVAGG3_0257090	ribonuclease inhibitor domain-containing protein	1.21692	5.43769e-09	CM044621:637,492..637,995(-)	upregulated
TVAGG3_0257150	unspecified product	2.16957	1.6881e-14	CM044621:648,126..649,103(-)	upregulated
TVAGG3_0257350	ankyrin repeat and SOCS box-containing protein 4 family	1.25589	0.00960031	CM044621:676,355..678,460(-)	upregulated
TVAGG3_0258180	domain of unknown function (DUF3447)	1.22683	0.0146912	CM044621:944,201..946,257(-)	upregulated
TVAGG3_0258190	Ankyrin repeat family	2.28777	4.62603e-06	CM044621:947,367..948,632(-)	upregulated
TVAGG3_0258440	cyclin-dependent kinase inhibitor 2C-related family	2.25415	0.0436947	CM044621:987,470..987,889(-)	upregulated
TVAGG3_0258480	unspecified product	1.06673	8.42205e-08	CM044621:992,853..993,989(-)	upregulated
TVAGG3_0258490	YhhN family	1.02074	2.00058e-08	CM044621:995,657..996,283(-)	upregulated
TVAGG3_0258550	GTPase protein	1.66016	7.35719e-19	CM044621:1,002,747..1,003,337(-)	upregulated
TVAGG3_0258620	RNA polymerase II transcription regulator recruiting protein	2.60489	0.000170425	CM044621:1,010,844..1,011,494(-)	upregulated
TVAGG3_0258640	palmitoyl-(protein) hydrolase protein	1.18801	1.67742e-12	CM044621:1,013,085..1,014,071(-)	upregulated
TVAGG3_0258980	cytidylate kinase protein	1.11246	5.09676e-07	CM044621:1,073,284..1,073,658(+)	upregulated
TVAGG3_0259180	Right handed beta helix domain-containing protein [Source:UniProtKB/TrEMBL;Acc:A2DUW4]	1.43176	2.35842e-09	CM044621:1,116,075..1,117,289(-)	upregulated
TVAGG3_0259200	unspecified product	2.21046	4.23522e-18	CM044621:1,119,399..1,121,690(+)	upregulated
TVAGG3_0259420	unspecified product	1.73923	1.0993e-06	CM044621:1,160,911..1,166,109(+)	upregulated
TVAGG3_0259430	Strubbelig receptor, putative [Source:UniProtKB/TrEMBL;Acc:A2DUU1]	1.82587	0.000108557	CM044621:1,167,415..1,167,924(+)	upregulated
TVAGG3_0260890	RNA polymerase II transcription regulator recruiting protein	2.19715	1.37568e-08	CM044621:1,451,565..1,452,101(+)	upregulated
TVAGG3_0261090	unspecified product	1.40919	0.000408756	CM044621:1,482,590..1,482,931(+)	upregulated
TVAGG3_0261170	unspecified product	2.17753	4.47796e-21	CM044621:1,494,946..1,495,386(+)	upregulated
TVAGG3_0261220	Type III pyridoxal 5-phosphate (PLP)-dependent enzyme ornithine decarboxylase domain-containing protein	1.16493	1.80103e-13	CM044621:1,500,478..1,501,671(-)	upregulated
TVAGG3_0261280	metallo-hydrolase/oxidoreductase family	1.37741	3.28673e-08	CM044621:1,518,474..1,519,391(+)	upregulated
TVAGG3_0262350	homeodomain-like family	1.35789	7.03327e-15	CM044621:1,687,131..1,689,608(+)	upregulated
TVAGG3_0262360	alpha-glucosidase family	1.04751	3.41569e-08	CM044621:1,690,140..1,692,764(-)	upregulated
TVAGG3_0262880	Initiator binding domain-containing protein [Source:UniProtKB/TrEMBL;Acc:A2DC71]	2.16235	2.0969e-12	CM044621:1,768,842..1,769,339(+)	upregulated
TVAGG3_0262900	Histidine-rich glycoprotein [Source:UniProtKB/TrEMBL;Acc:A2DC70]	1.949	1.8871e-07	CM044621:1,769,984..1,770,436(-)	upregulated
TVAGG3_0262910	Glutamic acid-rich protein, putative [Source:UniProtKB/TrEMBL;Acc:A2DC69]	2.0075	1.36161e-09	CM044621:1,770,503..1,771,249(-)	upregulated
TVAGG3_0263020	adenylate cyclase type 1 family	1.98654	3.37484e-08	CM044621:1,790,974..1,795,080(-)	upregulated
TVAGG3_0263110	RNA polymerase II transcription regulator recruiting protein	2.19914	0.00362508	CM044621:1,819,729..1,820,184(+)	upregulated
TVAGG3_0263220	protein ubiquitination	1.03269	1.75484e-06	CM044621:1,845,622..1,847,064(+)	upregulated
TVAGG3_0263930	ankyrin repeat protein family	1.54988	2.54873e-10	CM044621:2,000,058..2,001,398(-)	upregulated
TVAGG3_0264000	protein maturation by iron-sulfur cluster transfer	1.3445	1.18064e-07	CM044621:2,013,409..2,013,804(+)	upregulated
TVAGG3_0264130	ankyrin repeat protein family	2.69279	2.57616e-05	CM044621:2,036,534..2,039,179(+)	upregulated
TVAGG3_0264200	spectrin binding	3.47699	1.95209e-56	CM044621:2,051,579..2,052,985(-)	upregulated
TVAGG3_0265470	clathrin-coated pit assembly	1.00291	5.2563e-08	CM044621:2,264,359..2,266,425(+)	upregulated
TVAGG3_0265510	surface antigen family	4.91923	1.44703e-63	CM044621:2,272,517..2,275,465(-)	upregulated
TVAGG3_0265550	ribonuclease inhibitor domain-containing protein	4.87777	2.85754e-49	CM044621:2,281,606..2,282,448(-)	upregulated
TVAGG3_0265680	spectrin binding	1.65394	1.37671e-06	CM044621:2,310,686..2,311,732(+)	upregulated
TVAGG3_0265720	unspecified product	1.2293	1.27716e-08	CM044621:2,322,400..2,322,972(-)	upregulated
TVAGG3_0266050	conserved domain protein family	1.40254	0.00167159	CM044621:2,382,770..2,383,435(+)	upregulated
TVAGG3_0266070	bifunctional inhibitor/lipid-transfer protein/seed storage 2s albumin superfamily protein family	1.5309	2.78247e-09	CM044621:2,386,283..2,387,899(+)	upregulated
TVAGG3_0266100	antigen BSP-related family	1.96765	7.81424e-12	CM044621:2,390,469..2,392,490(-)	upregulated
TVAGG3_0266580	RNA polymerase II transcription regulator recruiting protein	3.25352	7.58061e-29	CM044621:2,493,094..2,493,687(+)	upregulated
TVAGG3_0266620	Gyrl-like family protein	1.46457	7.36103e-05	CM044621:2,502,980..2,503,573(+)	upregulated
TVAGG3_0266670	multidrug resistance protein YPNP-related family	2.1857	2.81975e-11	CM044621:2,511,380..2,512,819(-)	upregulated
TVAGG3_0266720	unspecified product	2.14427	0.0483075	CM044621:2,518,335..2,518,871(-)	upregulated
TVAGG3_0267100	protein ubiquitination	1.13527	0.0179953	CM044621:2,583,921..2,585,069(-)	upregulated
TVAGG3_0267110	inositol-3-phosphate synthase protein	2.20447	0.0103488	CM044621:2,587,660..2,587,920(-)	upregulated
TVAGG3_0267120	myo-inositol-1 phosphate synthase family	1.85509	0.0498695	CM044621:2,588,074..2,589,198(-)	upregulated
TVAGG3_0267320	unspecified product	1.26147	3.45891e-14	CM044621:2,637,854..2,639,134(-)	upregulated
TVAGG3_0267340	Clan CA, family C19, ubiquitin hydrolase-like cysteine peptidase family	1.09626	4.17891e-18	CM044621:2,641,953..2,646,158(+)	upregulated
TVAGG3_0267440	ankyrin repeat protein family	1.88173	5.58787e-05	CM044621:2,662,378..2,663,730(-)	upregulated
TVAGG3_0268510	RNA polymerase II transcription regulator recruiting protein	2.85119	3.14765e-16	CM044621:2,841,494..2,841,739(+)	upregulated
TVAGG3_0268880	DUF3447 domain-containing protein [Source:UniProtKB/TrEMBL;Acc:A2GCX2]	1.54801	0.000433757	CM044621:2,907,071..2,907,910(+)	upregulated
TVAGG3_0268960	transposase-related family	2.65921	2.95083e-16	CM044621:2,917,731..2,918,276(-)	upregulated
TVAGG3_0269350	unspecified product	1.23908	2.95612e-05	CM044621:2,968,659..2,969,882(-)	upregulated
TVAGG3_0269420	Right handed beta helix domain-containing protein [Source:UniProtKB/TrEMBL;Acc:A2EC17]	2.34541	4.72928e-10	CM044621:2,981,113..2,982,084(-)	upregulated
TVAGG3_0269500	profilin (actin-binding protein) family	1.2673	2.92834e-09	CM044621:2,998,993..2,999,364(+)	upregulated
TVAGG3_0271560	protein ubiquitination	1.72198	1.9703e-17	CM044621:3,331,235..3,332,293(+)	upregulated
TVAGG3_0271630	protein ubiquitination	1.57453	0.0011951	CM044621:3,353,608..3,354,357(+)	upregulated
TVAGG3_0271830	mucolipin family	1.96705	1.45393e-07	CM044621:3,387,177..3,388,130(-)	upregulated
TVAGG3_0271840	unspecified product	2.23258	0.00138096	CM044621:3,386,850..3,387,086(-)	upregulated
TVAGG3_0271960	glucose import	2.76469	9.24975e-06	CM044621:3,411,708..3,412,973(-)	upregulated
TVAGG3_0272390	armadillo (ARM) repeat-containing protein family	1.10636	0.00954317	CM044621:3,494,282..3,495,049(-)	upregulated
TVAGG3_0272450	DDE endonuclease family	2.67547	2.25288e-05	CM044621:3,507,388..3,508,947(+)	upregulated
TVAGG3_0272960	ubiquitin-like family	1.81989	0.000918231	CM044621:3,594,044..3,594,616(+)	upregulated
TVAGG3_0272980	spectrin binding	1.98355	1.00432e-05	CM044621:3,598,320..3,599,921(+)	upregulated
TVAGG3_0273060	spectrin binding	2.55763	5.74284e-34	CM044621:3,622,024..3,622,989(-)	upregulated
TVAGG3_0273130	HMG-box family	2.21734	0.000449164	CM044621:3,632,006..3,632,494(-)	upregulated
TVAGG3_0273620	retrograde vesicle-mediated transport, Golgi to ER	1.2006	2.42751e-08	CM044621:3,715,825..3,716,391(+)	upregulated
TVAGG3_0273770	leucine-rich repeats (6 copies)-containing protein	2.2571	6.7489e-11	CM044621:3,741,867..3,743,711(-)	upregulated
TVAGG3_0273780	leucine-rich repeats (6 copies)-containing protein	2.32511	3.29927e-06	CM044621:3,743,921..3,745,318(-)	upregulated
TVAGG3_0273820	unspecified product	1.72408	1.00931e-42	CM044621:3,750,255..3,751,496(+)	upregulated
TVAGG3_0273870	DNA recombination	2.39582	4.72928e-10	CM044621:3,765,702..3,767,474(-)	upregulated
TVAGG3_0273880	DNA-directed 5'-3' RNA polymerase protein	3.15361	1.77697e-13	CM044621:3,768,077..3,769,207(+)	upregulated
TVAGG3_0274280	SCP domain-containing protein [Source:UniProtKB/TrEMBL;Acc:A2ELB7]	1.05428	6.38228e-14	CM044621:3,864,545..3,866,062(+)	upregulated
TVAGG3_0274290	DNA-directed 5'-3' RNA polymerase protein	1.41661	8.01437e-14	CM044621:3,866,432..3,868,018(+)	upregulated
TVAGG3_0274330	ankyrin repeat protein family	1.46542	6.92489e-27	CM044621:3,873,866..3,875,653(-)	upregulated
TVAGG3_0274430	spectrin binding	1.20662	4.97554e-06	CM044621:3,897,553..3,899,469(-)	upregulated
TVAGG3_0274520	unspecified product	1.39062	2.01103e-05	CM044621:3,910,483..3,910,917(-)	upregulated
TVAGG3_0274670	unspecified product	3.72521	0.0153995	CM044621:3,956,294..3,956,620(-)	upregulated
TVAGG3_0275590	protein kinase-like (PK-like) family	2.12716	2.08854e-20	CM044621:4,098,299..4,099,006(-)	upregulated
TVAGG3_0275600	isopentenyl-diphosphate delta-isomerase protein	1.01121	0.00027333	CM044621:4,099,837..4,100,466(-)	upregulated
TVAGG3_0275720	negative regulation of peptidyl-cysteine S-nitrosylation	2.1863	1.29347e-28	CM044621:4,124,562..4,125,719(-)	upregulated
TVAGG3_0275730	unspecified product	1.27302	0.0239142	CM044621:4,126,409..4,126,984(+)	upregulated
TVAGG3_0275770	regulation of response to stimulus	1.03404	3.2093e-07	CM044621:4,132,875..4,136,450(+)	upregulated
TVAGG3_0275820	armadillo (ARM) repeat-containing protein family	1.40994	9.26639e-10	CM044621:4,146,968..4,150,195(+)	upregulated
TVAGG3_0275840	protein ubiquitination	1.14802	1.66654e-07	CM044621:4,151,828..4,152,643(+)	upregulated
TVAGG3_0276050	ubiquitin-like family	1.35752	2.28516e-05	CM044621:4,191,504..4,191,983(-)	upregulated
TVAGG3_0276070	RNA polymerase II transcription regulator recruiting protein	1.41817	7.8766e-13	CM044621:4,195,570..4,196,052(-)	upregulated
TVAGG3_0276080	Serine/threonine-protein phosphatase 4 regulatory subunit 3-like central domain-containing protein [Source:UniProtKB/TrEMBL;Acc:A2DVN3]	2.05105	1.80485e-06	CM044621:4,196,900..4,198,147(+)	upregulated
TVAGG3_0276170	protein ubiquitination	1.35089	5.64619e-08	CM044621:4,212,237..4,213,085(+)	upregulated
TVAGG3_0276760	Ankyrin repeat family	2.55071	2.45132e-11	CM044621:4,323,643..4,324,041(-)	upregulated
TVAGG3_0276770	protein ubiquitination	2.21397	5.35898e-12	CM044621:4,324,166..4,325,716(-)	upregulated
TVAGG3_0276840	vault protein inter-alpha-trypsin domain-containing protein	1.37112	0.00123913	CM044621:4,336,701..4,337,201(-)	upregulated
TVAGG3_0277750	ENTH domain-containing protein [Source:UniProtKB/TrEMBL;Acc:A2ESH8]	1.57156	0.000175446	CM044621:4,488,265..4,488,789(+)	upregulated
TVAGG3_0277840	spectrin binding	1.53773	5.3313e-20	CM044621:4,501,061..4,504,363(-)	upregulated
TVAGG3_0277870	unspecified product	1.50073	0.00149449	CM044621:4,515,169..4,516,017(-)	upregulated
TVAGG3_0277880	unspecified product	1.4998	0.000906902	CM044621:4,517,204..4,518,052(+)	upregulated
TVAGG3_0277970	VPS9 domain-containing protein [Source:UniProtKB/TrEMBL;Acc:A2ESF7]	2.54905	1.6037e-66	CM044621:4,530,870..4,532,693(-)	upregulated
TVAGG3_0278470	unspecified product	1.31123	2.30484e-11	CM044621:4,589,758..4,591,168(+)	upregulated
TVAGG3_0278580	protein ubiquitination	2.69959	4.31374e-20	CM044621:4,619,145..4,620,023(-)	upregulated
TVAGG3_0278710	unspecified product	1.51508	0.00273458	CM044621:4,648,937..4,649,269(-)	upregulated
TVAGG3_0278810	protein kinase protein	1.2515	0.000158916	CM044621:4,669,080..4,670,291(+)	upregulated
TVAGG3_0278850	Ankyrin repeat family	1.61307	5.62463e-26	CM044621:4,686,180..4,687,022(+)	upregulated
TVAGG3_0279160	ankyrin repeat and SOCS box-containing protein 4 family	1.41431	3.48534e-06	CM044621:4,733,751..4,736,078(+)	upregulated
TVAGG3_0279190	vault protein inter-alpha-trypsin domain-containing protein	3.97504	1.4065e-102	CM044621:4,739,108..4,741,297(+)	upregulated
TVAGG3_0279560	Zinc finger, C2H2 type family protein [Source:UniProtKB/TrEMBL;Acc:A2DWA1]	1.0385	0.00295623	CM044621:4,791,526..4,791,864(-)	upregulated
TVAGG3_0279930	LP04239P family	2.8265	2.25474e-10	CM044621:4,845,465..4,846,852(+)	upregulated
TVAGG3_0281450	phospholipase C/P1 nuclease family	1.01729	0.0133944	CM044621:5,143,630..5,144,151(+)	upregulated
TVAGG3_0281510	proteasome regulatory particle assembly	2.08688	5.79126e-06	CM044621:5,154,486..5,155,673(-)	upregulated
TVAGG3_0281520	armadillo (ARM) repeat-containing protein family	1.15434	5.47187e-12	CM044621:5,157,760..5,160,309(+)	upregulated
TVAGG3_0281740	Calcium-binding protein, putative [Source:UniProtKB/TrEMBL;Acc:A2DYB6]	1.02756	4.9743e-07	CM044621:5,206,879..5,207,319(+)	upregulated
TVAGG3_0281990	RNA polymerase II transcription regulator recruiting protein	1.88843	0.000523273	CM044621:5,262,467..5,262,955(+)	upregulated
TVAGG3_0282210	MazG nucleotide pyrophosphohydrolase domain-containing protein	1.96232	0.00267819	CM044621:5,295,611..5,296,288(+)	upregulated
TVAGG3_0283060	unspecified product	1.27954	5.51504e-07	CM044621:5,436,654..5,437,097(+)	upregulated
TVAGG3_0283080	Ankyrin repeat family	1.53947	1.61149e-06	CM044621:5,442,713..5,443,831(-)	upregulated
TVAGG3_0283230	protein ubiquitination	2.60813	6.9177e-45	CM044621:5,482,493..5,483,377(+)	upregulated
TVAGG3_0283250	Ankyrin repeat family	2.9493	6.24013e-17	CM044621:5,485,714..5,485,944(+)	upregulated
TVAGG3_0283610	spectrin binding	1.85657	0.00031651	CM044621:5,549,614..5,550,195(+)	upregulated
TVAGG3_0283670	ankyrin repeat protein family	1.38319	4.51453e-16	CM044621:5,559,901..5,560,866(-)	upregulated
TVAGG3_0283680	spectrin binding	1.24476	0.000237026	CM044621:5,561,031..5,561,672(-)	upregulated
TVAGG3_0283780	protein serine/threonine kinase protein	1.78228	9.14157e-22	CM044621:5,584,545..5,585,723(+)	upregulated
TVAGG3_0283810	unspecified product	1.93297	9.87493e-07	CM044621:5,593,725..5,593,976(-)	upregulated
TVAGG3_0284010	proteasome regulatory particle assembly	3.83308	6.80732e-56	CM044621:5,628,632..5,629,240(+)	upregulated
TVAGG3_0284040	protein ubiquitination	4.02722	1.4202e-48	CM044621:5,631,271..5,631,618(+)	upregulated
TVAGG3_0284120	HMG-box family	2.57158	2.81591e-13	CM044621:5,644,031..5,644,444(+)	upregulated
TVAGG3_0285300	ankyrin repeat protein family	1.04904	3.19488e-06	CM044621:5,839,717..5,840,994(-)	upregulated
TVAGG3_0285440	unspecified product	2.99727	0.00718039	CM044621:5,852,774..5,853,379(+)	upregulated
TVAGG3_0285690	RNA polymerase II transcription regulator recruiting protein	3.79968	0.00120382	CM044621:5,892,411..5,892,728(-)	upregulated
TVAGG3_0286240	unspecified product	2.27259	0.000831829	CM044621:5,979,712..5,981,027(+)	upregulated
TVAGG3_0286380	RNA polymerase II transcription regulator recruiting protein	1.5856	4.07476e-05	CM044621:6,007,333..6,007,872(-)	upregulated
TVAGG3_0287400	unspecified product	2.41448	8.04876e-18	CM044621:6,217,402..6,217,782(+)	upregulated
TVAGG3_0287480	protein ubiquitination	1.30123	0.0130932	CM044621:6,236,537..6,237,847(-)	upregulated
TVAGG3_0288350	protein ubiquitination	1.46278	1.93399e-08	CM044621:6,352,056..6,353,156(+)	upregulated
TVAGG3_0288360	Ankyrin repeat family	1.89767	4.97487e-14	CM044621:6,353,342..6,354,061(+)	upregulated
TVAGG3_0288770	Initiator binding domain-containing protein [Source:UniProtKB/TrEMBL;Acc:A2DNS6]	1.01271	8.12082e-06	CM044621:6,423,492..6,424,196(+)	upregulated
TVAGG3_0288920	cyclin-dependent kinase inhibitor 2C-related family	2.82841	1.27582e-26	CM044621:6,461,964..6,462,380(+)	upregulated
TVAGG3_0289380	unspecified product	2.30652	9.68238e-30	CM044621:6,521,607..6,522,083(-)	upregulated
TVAGG3_0289440	ATPase activity, coupled to transmembrane movement of substances	1.69643	3.50606e-08	CM044621:6,532,068..6,534,482(-)	upregulated
TVAGG3_0289480	ATPase activity, coupled to transmembrane movement of substances	3.95043	3.91956e-05	CM044621:6,540,508..6,542,904(-)	upregulated
TVAGG3_0289490	ATPase activity, coupled to transmembrane movement of substances	3.58629	5.43785e-17	CM044621:6,544,784..6,546,094(+)	upregulated
TVAGG3_0289500	RNA polymerase II transcription regulator recruiting protein	2.59684	1.7533e-11	CM044621:6,548,337..6,548,894(-)	upregulated
TVAGG3_0289990	protein ubiquitination	1.36497	1.68621e-09	CM044621:6,649,003..6,649,848(+)	upregulated
TVAGG3_0290020	HECT domain-containing protein [Source:UniProtKB/TrEMBL;Acc:A2DJS4]	1.53087	1.39063e-07	CM044621:6,660,382..6,665,418(-)	upregulated
TVAGG3_0290060	transposon family	1.04906	5.55796e-06	CM044621:6,671,438..6,672,364(+)	upregulated
TVAGG3_0290180	unspecified product	1.02507	0.04874	CM044621:6,705,154..6,705,618(-)	upregulated
TVAGG3_0290190	Tubby C-terminal domain-containing protein [Source:UniProtKB/TrEMBL;Acc:A2DJT8]	1.58391	6.28934e-10	CM044621:6,706,438..6,707,409(+)	upregulated
TVAGG3_0290210	O-acyltransferase protein	1.38986	1.95133e-14	CM044621:6,708,426..6,709,733(-)	upregulated
TVAGG3_0290280	RNA polymerase II transcription regulator recruiting protein	3.25456	3.39772e-28	CM044621:6,724,169..6,724,660(-)	upregulated
TVAGG3_0290350	protein serine/threonine kinase protein	1.35251	1.25244e-16	CM044621:6,733,592..6,734,878(+)	upregulated
TVAGG3_0290360	unspecified product	1.17539	0.0179957	CM044621:6,735,483..6,735,947(-)	upregulated
TVAGG3_0290920	ankyrin repeat and SOCS box-containing protein 4 family	3.63294	1.14078e-59	CM044621:6,827,818..6,829,791(-)	upregulated
TVAGG3_0291110	Initiator binding domain-containing protein [Source:UniProtKB/TrEMBL;Acc:A2D9W7]	1.05017	0.000178772	CM044621:6,865,382..6,866,122(+)	upregulated
TVAGG3_0291150	putative TM nitroreductase family	1.04143	3.31572e-07	CM044621:6,870,330..6,871,130(-)	upregulated
TVAGG3_0291190	unspecified product	1.55202	1.91465e-08	CM044621:6,876,510..6,878,657(-)	upregulated
TVAGG3_0291440	ankyrin repeat protein family	3.04316	7.56488e-62	CM044621:6,917,924..6,920,269(+)	upregulated
TVAGG3_0291480	protein ubiquitination	1.73639	7.28099e-06	CM044621:6,924,188..6,924,799(+)	upregulated
TVAGG3_0291570	adenosylhomocysteinase protein	1.22653	0.00470809	CM044621:6,942,811..6,943,020(-)	upregulated
TVAGG3_0291580	putative TM nitroreductase family	2.25798	3.05792e-07	CM044621:6,943,305..6,944,120(-)	upregulated
TVAGG3_0291590	RNA polymerase II transcription regulator recruiting protein	1.7976	0.000202423	CM044621:6,946,373..6,946,843(-)	upregulated
TVAGG3_0292100	experimental autoimmune prostatitis antigen 2-related family	1.60048	7.776e-11	CM044621:7,015,146..7,016,933(-)	upregulated
TVAGG3_0293110	unspecified product	1.6138	3.92005e-17	CM044621:7,187,944..7,188,519(-)	upregulated
TVAGG3_0293900	unspecified product	1.82524	6.00669e-31	CM044621:7,274,141..7,274,479(-)	upregulated
TVAGG3_0295210	unspecified product	4.97672	9.42758e-60	CM044621:7,524,803..7,526,123(+)	upregulated
TVAGG3_0295360	glycoprotein 38 family	1.92964	2.43543e-05	CM044621:7,554,044..7,554,718(+)	upregulated
TVAGG3_0295900	unspecified product	4.53611	4.17447e-48	CM044621:7,631,558..7,633,091(-)	upregulated
TVAGG3_0295910	unspecified product	4.55527	1.50026e-52	CM044621:7,635,834..7,636,046(-)	upregulated
TVAGG3_0295930	unspecified product	4.65073	5.92383e-42	CM044621:7,637,764..7,639,053(-)	upregulated
TVAGG3_0296130	glycoprotein 38 family	1.56345	0.0159117	CM044621:7,667,128..7,668,552(+)	upregulated
TVAGG3_0297660	unspecified product	20.9358	3.42128e-06	CM044621:7,877,952..7,878,176(+)	upregulated
TVAGG3_0297830	unspecified product	5.50152	3.25523e-05	CM044621:7,911,075..7,912,595(-)	upregulated
TVAGG3_0298100	glycoprotein 38 family	5.45623	0.00604228	CM044621:7,965,804..7,966,625(+)	upregulated
TVAGG3_0298170	glycoprotein 38 family	5.87308	7.76552e-05	CM044621:7,981,047..7,981,601(+)	upregulated
TVAGG3_0298230	glycoprotein 38 family	2.875	0.0320737	CM044621:7,995,522..7,995,743(+)	upregulated
TVAGG3_0299420	glycoprotein 38 family	1.78582	1.65985e-07	CM044621:8,294,784..8,295,203(-)	upregulated
TVAGG3_0299430	T-Q ester bond containing domain-containing protein [Source:UniProtKB/TrEMBL;Acc:A2GDX3]	1.77395	6.96268e-08	CM044621:8,299,176..8,299,962(-)	upregulated
TVAGG3_0299800	MULE transposase domain-containing protein	1.68916	4.15772e-06	CM044621:8,346,170..8,347,639(+)	upregulated
TVAGG3_0299880	protein serine/threonine kinase protein	2.73613	6.63778e-17	CM044621:8,362,789..8,364,377(+)	upregulated
TVAGG3_0300190	RNA polymerase II transcription regulator recruiting protein	2.35196	0.000162414	CM044621:8,416,835..8,417,359(-)	upregulated
TVAGG3_0300200	negative regulation of mitochondrial outer membrane permeabilization protein	1.21299	1.00215e-05	CM044621:8,419,023..8,420,186(-)	upregulated
TVAGG3_0300230	unspecified product	2.64105	5.85098e-18	CM044621:8,424,859..8,426,244(+)	upregulated
TVAGG3_0300240	antigen BSP-related family	1.2013	1.23601e-05	CM044621:8,426,811..8,428,928(+)	upregulated
TVAGG3_0300340	AAA domain-containing family	1.10849	0.000698994	CM044621:8,447,440..8,448,762(-)	upregulated
TVAGG3_0300500	regulation of response to stimulus	1.15663	1.39535e-05	CM044621:8,487,360..8,489,321(-)	upregulated
TVAGG3_0300750	ankyrin repeat protein family	3.17204	4.16275e-20	CM044621:8,536,051..8,537,223(-)	upregulated
TVAGG3_0302550	cyclin-dependent kinase inhibitor 2C-related family	3.43055	2.02601e-65	CM044621:8,803,504..8,806,377(+)	upregulated
TVAGG3_0302560	unspecified product	1.57779	8.50661e-12	CM044621:8,807,209..8,807,661(+)	upregulated
TVAGG3_0302600	choline transmembrane transporter protein	1.4861	3.07076e-22	CM044621:8,824,276..8,826,270(+)	upregulated
TVAGG3_0302700	protein of unknown function (DUF3447)	1.04632	0.000132176	CM044621:8,842,422..8,843,504(-)	upregulated
TVAGG3_0302750	E2F TDP 2 family	1.20994	0.0494914	CM044621:8,861,044..8,861,820(+)	upregulated
TVAGG3_0303140	protein of unknown function (DUF3447)	1.32831	1.04322e-05	CM044621:8,923,092..8,924,153(+)	upregulated
TVAGG3_0303180	STKc PDK1 domain-containing protein	1.58958	1.59871e-05	CM044621:8,927,353..8,928,639(-)	upregulated
TVAGG3_0303210	surface antigen family	1.25704	2.70979e-11	CM044621:8,934,391..8,936,940(-)	upregulated
TVAGG3_0303220	ribonuclease inhibitor domain-containing protein	1.2002	0.000173455	CM044621:8,937,067..8,937,465(-)	upregulated
TVAGG3_0303230	Ubiquitin-like domain-containing protein [Source:UniProtKB/TrEMBL;Acc:A2DHR1]	2.29958	7.58061e-29	CM044621:8,937,843..8,939,054(+)	upregulated
TVAGG3_0303250	PQ-loop repeat-containing protein 1-like protein family	1.11823	2.51942e-06	CM044621:8,941,378..8,942,211(-)	upregulated
TVAGG3_0303260	unspecified product	2.13885	0.00843548	CM044621:8,943,337..8,943,747(-)	upregulated
TVAGG3_0303270	unspecified product	1.89499	9.91214e-05	CM044621:8,943,798..8,944,385(-)	upregulated
TVAGG3_0303290	unspecified product	3.19973	2.25487e-05	CM044621:8,948,132..8,948,509(+)	upregulated
TVAGG3_0303300	spectrin binding	1.4518	9.25469e-17	CM044621:8,952,421..8,953,911(+)	upregulated
TVAGG3_0303440	nicotinamide metabolic process	1.22466	2.48458e-07	CM044621:8,970,474..8,971,088(-)	upregulated
TVAGG3_0304050	armadillo (ARM) repeat-containing protein family	1.04404	0.001008	CM044621:9,066,373..9,068,856(+)	upregulated
TVAGG3_0304130	unspecified product	3.21786	7.90265e-06	CM044621:9,087,188..9,088,504(-)	upregulated
TVAGG3_0304200	protein kinase protein	3.90589	1.42924e-14	CM044621:9,104,206..9,105,165(-)	upregulated
TVAGG3_0304240	Post-SET domain-containing protein [Source:UniProtKB/TrEMBL;Acc:A2E1Q9]	1.7335	5.7096e-06	CM044621:9,116,720..9,117,283(+)	upregulated
TVAGG3_0304280	ankyrin repeat and SOCS box-containing protein 4 family	1.26403	0.000982703	CM044621:9,121,159..9,122,670(-)	upregulated
TVAGG3_0304410	Rho GDP-dissociation inhibitor protein	1.77941	1.38856e-09	CM044621:9,145,074..9,145,472(+)	upregulated
TVAGG3_0304430	von Willebrand factor A domain-containing protein 5A family	4.55977	2.04573e-102	CM044621:9,147,228..9,149,294(-)	upregulated
TVAGG3_0304740	surface antigen family	2.38985	0.00264728	CM044621:9,193,414..9,195,633(-)	upregulated
TVAGG3_0305070	RNA 2',3'-cyclic phosphodiesterase family	1.2332	0.0177711	CM044621:9,234,840..9,235,574(-)	upregulated
TVAGG3_0305680	ribonuclease inhibitor domain-containing protein	1.51836	7.09136e-06	CM044621:9,341,483..9,342,085(+)	upregulated
TVAGG3_0306180	proprotein convertase subtilisin/kexin-related family	1.04347	1.0845e-05	CM044621:9,422,901..9,425,483(-)	upregulated
TVAGG3_0306210	positive regulation of cell cycle G2/M phase transition	1.62436	1.12767e-08	CM044621:9,428,117..9,428,887(-)	upregulated
TVAGG3_0306590	cytochrome B-C1 complex subunit 6, mitochondrial family	1.92159	0.000281555	CM044621:9,488,484..9,489,197(-)	upregulated
TVAGG3_0306620	unspecified product	2.49568	0.00206596	CM044621:9,490,501..9,491,088(+)	upregulated
TVAGG3_0307670	guanylate cyclase protein	1.41946	1.25587e-05	CM044621:9,644,480..9,649,258(-)	upregulated
TVAGG3_0308010	protein ubiquitination	1.2582	0.00706764	CM044621:9,707,059..9,708,344(-)	upregulated
TVAGG3_0309290	Tvp15 (fibronectiin-like protein 2, flp2)	2.36668	2.84599e-28	CM044621:9,920,204..9,920,584(+)	upregulated
TVAGG3_0309560	enolase	2.3987	4.27283e-10	CM044621:9,972,228..9,973,646(-)	upregulated
TVAGG3_0309580	cellular response to bisphenol A	1.00548	0.000138451	CM044621:9,976,818..9,977,858(-)	upregulated
TVAGG3_0309590	phosphoprotein phosphatase protein	1.04488	6.25557e-05	CM044621:9,978,533..9,979,696(-)	upregulated
TVAGG3_0309700	STKc GSK3 domain-containing protein	1.9437	1.6144e-27	CM044621:9,996,178..9,997,203(-)	upregulated
TVAGG3_0309830	RNA-binding domain, RBD family-containing protein	2.48388	5.32191e-13	CM044621:10,023,443..10,024,108(+)	upregulated
TVAGG3_0310580	tweety family	2.12471	1.33229e-33	CM044621:10,155,020..10,156,987(+)	upregulated
TVAGG3_0310660	ATPase activity, coupled to transmembrane movement of substances	1.05345	0.0188155	CM044621:10,169,871..10,171,303(+)	upregulated
TVAGG3_0310670	ATPase activity, coupled to transmembrane movement of substances	1.14037	0.0204269	CM044621:10,169,238..10,169,471(+)	upregulated
TVAGG3_0310950	unspecified product	2.3361	0.00108795	CM044621:10,225,792..10,226,019(+)	upregulated
TVAGG3_0310960	integrase core domain-containing protein	3.80447	0.0413258	CM044621:10,226,322..10,227,110(+)	upregulated
TVAGG3_0311020	spectrin binding	1.23335	0.00783447	CM044621:10,242,446..10,243,387(+)	upregulated
TVAGG3_0311040	guanylate cyclase protein	1.41772	5.42262e-15	CM044621:10,247,800..10,252,371(-)	upregulated
TVAGG3_0311620	unfolded protein binding	2.02376	6.39358e-41	CM044621:10,323,834..10,326,026(+)	upregulated
TVAGG3_0311650	armadillo (ARM) repeat-containing protein family	1.72389	1.37468e-16	CM044621:10,331,065..10,333,155(-)	upregulated
TVAGG3_0311660	unspecified product	1.40983	3.87639e-08	CM044621:10,334,529..10,336,541(-)	upregulated
TVAGG3_0311670	unspecified product	1.89069	1.06651e-14	CM044621:10,337,122..10,338,192(-)	upregulated
TVAGG3_0311740	5'-3' exonuclease protein	2.0111	6.44921e-12	CM044621:10,353,856..10,355,652(-)	upregulated
TVAGG3_0311810	histone acetyltransferase HPA2 and related acetyltransferases family	1.0654	0.0281931	CM044621:10,373,309..10,373,797(-)	upregulated
TVAGG3_0311870	RNA polymerase II transcription regulator recruiting protein	2.14032	1.13239e-05	CM044621:10,386,834..10,387,358(+)	upregulated
TVAGG3_0312280	Gamma-gliadin [Source:UniProtKB/TrEMBL;Acc:A2GBN3]	4.41389	0.00114511	CM044621:10,447,001..10,447,612(+)	upregulated
TVAGG3_0314080	alpha-amylase protein	1.03362	2.02041e-06	CM044621:10,770,839..10,772,296(+)	upregulated
TVAGG3_0314660	ubiquitin-like family	1.26693	2.40338e-10	CM044621:10,856,056..10,856,397(-)	upregulated
TVAGG3_0314670	Ankyrin repeat family	1.21288	0.000526103	CM044621:10,860,081..10,861,403(+)	upregulated
TVAGG3_0314690	unspecified product	3.88055	0.0011067	CM044621:10,861,966..10,862,100(+)	upregulated
TVAGG3_0314700	unspecified product	2.73259	2.27394e-07	CM044621:10,862,434..10,862,568(-)	upregulated
TVAGG3_0314940	spectrin binding	1.39603	1.77718e-05	CM044621:10,890,574..10,891,890(+)	upregulated
TVAGG3_0315040	thioredoxin-disulfide reductase protein	1.30695	4.11956e-11	CM044621:10,913,715..10,914,719(+)	upregulated
TVAGG3_0315420	protein ubiquitination	3.90474	7.49386e-25	CM044621:10,993,821..10,995,125(+)	upregulated
TVAGG3_0315460	ATPase activity, coupled to transmembrane movement of substances	3.84588	0.00336829	CM044621:11,002,222..11,004,702(+)	upregulated
TVAGG3_0315890	unspecified product	1.25102	1.39429e-09	CM044621:11,086,777..11,087,061(+)	upregulated
TVAGG3_0317020	ankyrin repeat and SOCS box-containing protein 4 family	1.04864	1.2661e-06	CM044621:11,272,504..11,274,045(+)	upregulated
TVAGG3_0317050	transcription factor MYB24 (Myb1,Myb3r3)	1.29981	1.42674e-05	CM044621:11,281,013..11,281,633(+)	upregulated
TVAGG3_0317160	unspecified product	1.06386	0.0194691	CM044621:11,301,132..11,301,863(-)	upregulated
TVAGG3_0317350	unspecified product	1.16969	8.27514e-05	CM044621:11,331,635..11,333,365(-)	upregulated
TVAGG3_0317370	unspecified product	1.93747	0.0338995	CM044621:11,338,884..11,340,926(-)	upregulated
TVAGG3_0317870	ankyrin repeat protein family	3.08245	4.15947e-21	CM044621:11,425,658..11,427,347(+)	upregulated
TVAGG3_0317900	ankyrin repeat protein family	2.41233	4.66173e-34	CM044621:11,431,791..11,433,569(-)	upregulated
TVAGG3_0318070	myeloid leukemia factor family	1.74476	1.75927e-06	CM044621:11,464,365..11,465,177(+)	upregulated
TVAGG3_0318730	ankyrin repeat-containing protein DDB G0279043 family	1.13605	0.00191746	CM044621:11,568,454..11,569,644(+)	upregulated
TVAGG3_0318800	microtubule binding CLASP family	1.0829	6.19444e-06	CM044621:11,578,746..11,581,238(-)	upregulated
TVAGG3_0318940	cyclin-dependent kinase inhibitor 2C-related family	1.38832	5.41915e-08	CM044621:11,606,587..11,607,645(-)	upregulated
TVAGG3_0318950	spectrin binding	1.635	9.4698e-09	CM044621:11,607,751..11,608,296(-)	upregulated
TVAGG3_0319000	unspecified product	1.64888	1.0737e-23	CM044621:11,616,491..11,616,862(-)	upregulated
TVAGG3_0319120	intracellular auxin transport	1.868	0.0459459	CM044621:11,631,309..11,632,313(-)	upregulated
TVAGG3_0319130	proteasome regulatory particle assembly	1.6305	0.000604522	CM044621:11,633,675..11,633,971(-)	upregulated
TVAGG3_0319140	protein ubiquitination	1.24951	2.09737e-05	CM044621:11,634,378..11,635,799(-)	upregulated
TVAGG3_0319510	cyclin-dependent kinase inhibitor 2C-related family	2.19025	2.46405e-12	CM044621:11,693,727..11,695,529(-)	upregulated
TVAGG3_0319550	GTPase, IMAP family member-related family	3.85308	1.00577e-28	CM044621:11,700,579..11,701,817(-)	upregulated
TVAGG3_0319590	intracellular sterol transport	1.01538	5.72767e-05	CM044621:11,717,000..11,717,479(-)	upregulated
TVAGG3_0319900	guanyl-nucleotide exchange factor protein	2.32973	5.8329e-50	CM044621:11,770,732..11,772,948(+)	upregulated
TVAGG3_0320000	unspecified product	2.33031	2.89901e-23	CM044621:11,788,811..11,789,575(+)	upregulated
TVAGG3_0320070	mannose-6-phosphate isomerase, class I	1.3432	8.28872e-05	CM044621:11,799,567..11,800,694(-)	upregulated
TVAGG3_0320190	unspecified product	1.62846	4.48902e-09	CM044621:11,815,730..11,816,980(+)	upregulated
TVAGG3_0320940	unspecified product	1.26712	0.0414142	CM044621:11,957,150..11,957,845(+)	upregulated
TVAGG3_0321070	cyclin-dependent kinase inhibitor 2C-related family	1.59124	8.85116e-21	CM044621:11,978,102..11,979,003(-)	upregulated
TVAGG3_0321080	cyclin-dependent kinase inhibitor 2C-related family	1.61168	1.24995e-24	CM044621:11,979,126..11,980,383(-)	upregulated
TVAGG3_0321180	protein ubiquitination	1.77765	1.74349e-05	CM044621:12,004,163..12,005,527(+)	upregulated
TVAGG3_0321330	unspecified product	2.17874	8.03664e-10	CM044621:12,024,218..12,024,415(-)	upregulated
TVAGG3_0321420	beta-lactamase family	1.43035	4.44699e-09	CM044621:12,052,267..12,053,955(-)	upregulated
TVAGG3_0321430	Golgi to endosome transport	1.33597	1.29329e-12	CM044621:12,054,329..12,055,219(-)	upregulated
TVAGG3_0321470	unspecified product	1.68359	0.0135396	CM044621:12,065,048..12,065,263(-)	upregulated
TVAGG3_0321880	ribonuclease inhibitor domain-containing protein	1.21449	0.00174797	CM044621:12,141,934..12,142,392(+)	upregulated
TVAGG3_0321890	unspecified product	1.39358	1.97258e-06	CM044621:12,142,576..12,143,265(+)	upregulated
TVAGG3_0322130	ankyrin repeat domain-containing protein 61 family	2.63008	3.26045e-13	CM044621:12,195,359..12,197,203(-)	upregulated
TVAGG3_0322140	bifunctional inhibitor/lipid-transfer protein/seed storage 2s albumin superfamily protein family	1.69796	1.51645e-08	CM044621:12,197,663..12,199,783(-)	upregulated
TVAGG3_0322350	unspecified product	3.51143	4.29398e-05	CM044621:12,224,045..12,224,431(+)	upregulated
TVAGG3_0322560	arsenical pump membrane protein family	1.56187	0.000539241	CM044621:12,247,067..12,248,398(+)	upregulated
TVAGG3_0322660	unspecified product	1.56507	4.8641e-11	CM044621:12,268,877..12,269,794(+)	upregulated
TVAGG3_0322720	cysteine S-palmitoyltransferase protein	2.91813	6.35633e-33	CM044621:12,278,037..12,279,026(-)	upregulated
TVAGG3_0322790	GTPase protein	1.78159	8.34516e-22	CM044621:12,282,783..12,283,367(+)	upregulated
TVAGG3_0323080	XYPPX repeat family protein [Source:UniProtKB/TrEMBL;Acc:A2DFS2]	3.09423	2.40474e-29	CM044621:12,340,289..12,341,779(+)	upregulated
TVAGG3_0323520	transcription factor, enhancer of yellow 2 family	3.22695	3.90434e-16	CM044621:12,421,441..12,422,205(+)	upregulated
TVAGG3_0323540	RNA polymerase II transcription regulator recruiting protein	3.82802	7.40873e-07	CM044621:12,424,224..12,424,787(+)	upregulated
TVAGG3_0323720	polynucleotide adenylyltransferase protein	1.1711	3.61519e-05	CM044621:12,460,131..12,461,534(+)	upregulated
TVAGG3_0323750	unspecified product	1.59538	0.00425216	CM044621:12,465,242..12,466,717(-)	upregulated
TVAGG3_0323760	unspecified product	1.2741	0.0397644	CM044621:12,467,682..12,468,434(+)	upregulated
TVAGG3_0323880	regulation of choline O-acetyltransferase protein	1.75425	6.8345e-16	CM044621:12,497,781..12,499,667(+)	upregulated
TVAGG3_0324210	spectrin binding	1.51072	1.64871e-11	CM044621:12,571,324..12,572,166(-)	upregulated
TVAGG3_0324820	unspecified product	1.09611	0.00629599	CM044621:12,666,795..12,667,550(+)	upregulated
TVAGG3_0324890	cyclin-dependent kinase inhibitor 2C-related family	1.19126	6.2763e-10	CM044621:12,678,724..12,679,104(-)	upregulated
TVAGG3_0325090	NAD(P)H oxidoreductase-related family	2.12293	0.0160443	CM044621:12,719,815..12,720,537(+)	upregulated
TVAGG3_0325100	cyclin-dependent kinase inhibitor 2C-related family	1.49051	8.2292e-16	CM044621:12,721,412..12,723,724(+)	upregulated
TVAGG3_0325550	unspecified product	1.65805	9.08985e-16	CM044621:12,792,111..12,793,856(+)	upregulated
TVAGG3_0325560	von Willebrand factor A domain-containing protein 5A family	3.76815	4.622e-49	CM044621:12,794,258..12,796,519(+)	upregulated
TVAGG3_0325570	armadillo (ARM) repeat-containing protein family	1.43539	9.89039e-11	CM044621:12,796,933..12,797,856(+)	upregulated
TVAGG3_0326210	protein ubiquitination	1.31091	1.12948e-09	CM044621:12,891,962..12,892,426(-)	upregulated
TVAGG3_0326220	spectrin binding	1.36115	6.36244e-11	CM044621:12,892,532..12,893,077(-)	upregulated
TVAGG3_0326410	cyclin-dependent kinase inhibitor 2C-related family	2.19982	8.22617e-21	CM044621:12,934,713..12,935,894(-)	upregulated
TVAGG3_0326420	spectrin binding	2.08233	2.62141e-15	CM044621:12,936,160..12,937,146(-)	upregulated
TVAGG3_0327910	GTPase protein	2.04677	1.39222e-10	CM044621:13,152,978..13,153,577(-)	upregulated
TVAGG3_0328260	coagulation factor 5/8 C-terminal domain-containing protein family	2.12725	1.27571e-22	CM044621:13,212,488..13,215,685(+)	upregulated
TVAGG3_0328370	unspecified product	3.5015	3.11913e-20	CM044621:13,235,456..13,236,034(-)	upregulated
TVAGG3_0328540	unspecified product	1.50248	1.13987e-06	CM044621:13,264,284..13,265,117(+)	upregulated
TVAGG3_0328570	unspecified product	1.24206	0.000176228	CM044621:13,267,665..13,267,859(-)	upregulated
TVAGG3_0328710	ubiquitinyl hydrolase protein	1.11937	0.0348403	CM044621:13,279,730..13,281,988(-)	upregulated
TVAGG3_0329780	Initiator binding domain-containing protein [Source:UniProtKB/TrEMBL;Acc:A2G8G4]	2.26489	2.39772e-20	CM044621:13,447,503..13,448,264(+)	upregulated
TVAGG3_0330170	spectrin binding	1.3436	1.7731e-09	CM044621:13,506,058..13,507,137(-)	upregulated
TVAGG3_0330460	Rab-GTPase-TBC domain family	1.81349	1.20543e-12	CM044621:13,553,690..13,554,715(+)	upregulated
TVAGG3_0330500	RNA polymerase II transcription regulator recruiting protein	1.88875	0.0153646	CM044621:13,560,555..13,561,076(+)	upregulated
TVAGG3_0330550	cysteine synthase family protein domain-containing protein	1.66324	6.19971e-06	CM044621:13,569,928..13,570,827(-)	upregulated
TVAGG3_0330560	ubiquitinyl hydrolase protein	2.43665	4.21073e-25	CM044621:13,571,515..13,572,330(-)	upregulated
TVAGG3_0330770	unspecified product	1.49038	7.74466e-08	CM044621:13,613,018..13,613,311(+)	upregulated
TVAGG3_0330870	unspecified product	1.21401	0.00343786	CM044621:13,636,761..13,637,082(+)	upregulated
TVAGG3_0331870	protein kinase protein	1.47506	4.55669e-12	CM044621:13,783,757..13,784,551(-)	upregulated
TVAGG3_0332100	ribulose-phosphate 3-epimerase protein	1.24499	1.10659e-07	CM044621:13,816,366..13,817,043(+)	upregulated
TVAGG3_0332120	myeloid leukemia factor family	2.00519	1.45328e-06	CM044621:13,818,800..13,819,702(+)	upregulated
TVAGG3_0332320	cyclin-dependent kinase inhibitor 2C-related family	2.63887	4.55925e-49	CM044621:13,856,189..13,856,770(-)	upregulated
TVAGG3_0332680	spectrin binding	1.03098	0.000998672	CM044621:13,905,710..13,907,362(-)	upregulated
TVAGG3_0334660	protein ubiquitination	2.15234	2.64789e-06	CM044621:14,245,088..14,246,560(+)	upregulated
TVAGG3_0334670	unspecified product	1.08393	0.000322945	CM044621:14,250,312..14,251,262(+)	upregulated
TVAGG3_0334760	guanylate cyclase protein	1.07778	7.90547e-07	CM044621:14,271,239..14,275,963(-)	upregulated
TVAGG3_0335470	unspecified product	1.89508	1.95141e-22	CM044621:14,437,712..14,439,262(-)	upregulated
TVAGG3_0335530	spectrin binding	1.54311	5.41904e-13	CM044621:14,446,828..14,448,309(+)	upregulated
TVAGG3_0336150	HSP70 NBD domain-containing protein	1.13753	2.53095e-15	CM044621:14,593,183..14,595,309(-)	upregulated
TVAGG3_0336250	Bap-like [Source:UniProtKB/TrEMBL;Acc:A2DMK3]	1.26776	7.76579e-13	CM044621:14,614,964..14,616,670(+)	upregulated
TVAGG3_0336530	protein ubiquitination	5.20513	3.43765e-05	CM044621:14,656,608..14,656,955(-)	upregulated
TVAGG3_0337250	spectrin binding	1.05516	0.000212547	CM044621:14,750,958..14,752,181(+)	upregulated
TVAGG3_0337360	myeloid leukemia factor family	2.33987	9.80325e-19	CM044621:14,775,465..14,776,346(+)	upregulated
TVAGG3_0337540	FMN binding	2.94701	5.23935e-25	CM044621:14,805,527..14,806,534(-)	upregulated
TVAGG3_0337580	DNA binding	2.06486	9.44889e-16	CM044621:14,825,748..14,826,197(-)	upregulated
TVAGG3_0337600	Surface antigen BspA-like [Source:UniProtKB/TrEMBL;Acc:A2E5Y4]	1.47	1.76786e-05	CM044621:14,831,137..14,832,093(-)	upregulated
TVAGG3_0337630	tweety family	1.45691	5.1285e-10	CM044621:14,842,365..14,843,834(-)	upregulated
TVAGG3_0337640	ubiquitin protein ligase protein	2.12505	2.17725e-11	CM044621:14,845,605..14,847,137(+)	upregulated
TVAGG3_0337650	ubiquitin protein ligase protein	1.85344	9.62552e-19	CM044621:14,847,210..14,849,420(+)	upregulated
TVAGG3_0337660	ubiquitin protein ligase protein	1.72042	4.50241e-12	CM044621:14,849,626..14,851,416(+)	upregulated
TVAGG3_0337760	retrograde trans-synaptic signaling by lipid	2.17499	3.62981e-13	CM044621:14,872,076..14,873,008(+)	upregulated
TVAGG3_0338550	unspecified product	1.65578	9.74985e-34	CM044621:14,990,581..14,991,102(-)	upregulated
TVAGG3_0339080	cytochrome B-C1 complex subunit 6, mitochondrial family	1.89941	0.000650035	CM044621:15,062,031..15,062,726(+)	upregulated
TVAGG3_0339860	unspecified product	1.63273	1.78654e-34	CM044621:15,186,493..15,192,903(-)	upregulated
TVAGG3_0340920	DH domain-containing protein [Source:UniProtKB/TrEMBL;Acc:A2DH63]	2.19229	2.94091e-40	CM044621:15,350,784..15,352,442(+)	upregulated
TVAGG3_0340940	protein of unknown function, DUF1349 family	1.55198	0.000176675	CM044621:15,356,537..15,357,091(+)	upregulated
TVAGG3_0341380	tumor suppressor protein 101 family	1.09356	2.15551e-06	CM044621:15,426,052..15,426,933(-)	upregulated
TVAGG3_0341490	ankyrin repeat and SOCS box-containing protein 4 family	1.13444	7.5573e-07	CM044621:15,456,800..15,458,620(+)	upregulated
TVAGG3_0341600	bifunctional inhibitor/lipid-transfer protein/seed storage 2s albumin superfamily protein family	1.2246	4.64366e-11	CM044621:15,480,498..15,483,227(+)	upregulated
TVAGG3_0341660	malate dehydrogenase family	2.01513	2.09223e-11	CM044621:15,487,496..15,488,485(-)	upregulated
TVAGG3_0341690	ankyrin repeat-containing family	1.7468	2.22026e-13	CM044621:15,494,790..15,497,798(+)	upregulated
TVAGG3_0341700	protein kinase-like (PK-like) family	1.32689	7.30047e-19	CM044621:15,498,792..15,500,042(+)	upregulated
TVAGG3_0342270	Ankyrin repeat family	1.44268	0.00238966	CM044621:15,577,885..15,580,215(+)	upregulated
TVAGG3_0342300	Thioredoxin domain-containing protein [Source:UniProtKB/TrEMBL;Acc:A2F2X1]	1.37151	7.00245e-10	CM044621:15,582,610..15,583,317(+)	upregulated
TVAGG3_0342310	cysteine-type peptidase protein	1.29558	0.015174	CM044621:15,583,831..15,584,748(-)	upregulated
TVAGG3_0342730	3-oxo-5-alpha-steroid 4-dehydrogenase protein	1.85146	1.52301e-10	CM044621:15,641,151..15,641,963(+)	upregulated
TVAGG3_0343590	ubiquitin-activating enzyme E1 family	1.61667	1.97866e-18	CM044621:15,755,697..15,758,261(+)	upregulated
TVAGG3_0343870	somatostatin receptor binding	1.45587	7.90142e-05	CM044621:15,802,530..15,803,213(-)	upregulated
TVAGG3_0344770	unspecified product	1.13935	0.0126184	CM044621:15,931,852..15,932,253(-)	upregulated
TVAGG3_0344810	t-SNARE coiled-coil homology domain-containing protein [Source:UniProtKB/TrEMBL;Acc:A2ERP1]	1.28234	0.00218681	CM044621:15,936,937..15,937,338(+)	upregulated
TVAGG3_0345030	expressed protein family	1.28761	5.74745e-10	CM044621:15,970,141..15,973,794(-)	upregulated
TVAGG3_0345110	protein ubiquitination	1.01062	7.82061e-05	CM044621:15,984,567..15,985,691(+)	upregulated
TVAGG3_0345150	4-carboxymuconolactone decarboxylase family protein family	1.42316	9.28776e-05	CM044621:15,987,269..15,987,970(+)	upregulated
TVAGG3_0347310	armadillo (ARM) repeat-containing protein family	1.55872	7.39807e-07	CM044621:16,312,855..16,314,300(+)	upregulated
TVAGG3_0348880	DDE endonuclease family	2.98882	1.0004e-07	CM044621:16,579,102..16,579,881(-)	upregulated
TVAGG3_0349970	rubrerythrin family	2.28681	0.006939	CM044621:16,765,253..16,765,828(-)	upregulated
TVAGG3_0350020	cyclin-dependent kinase inhibitor 2C-related family	1.1902	9.26517e-06	CM044621:16,780,430..16,780,855(-)	upregulated
TVAGG3_0350030	protein kinase protein	1.19094	8.25917e-09	CM044621:16,781,096..16,782,442(-)	upregulated
TVAGG3_0350050	positive regulation of myosin-light-chain-phosphatase protein	1.4916	0.0353954	CM044621:16,784,402..16,785,364(-)	upregulated
TVAGG3_0350250	ATPase activity, coupled to transmembrane movement of substances	1.34884	1.48609e-05	CM044621:16,810,071..16,812,653(-)	upregulated
TVAGG3_0350320	spectrin binding	3.26729	5.5155e-07	CM044621:16,824,273..16,824,650(-)	upregulated
TVAGG3_0350340	ankyrin repeat and SOCS box-containing protein 4 family	2.15918	3.87026e-13	CM044621:16,828,113..16,829,828(-)	upregulated
TVAGG3_0350470	alpha-l-fucosidase family	1.47059	5.21671e-29	CM044621:16,848,937..16,852,002(-)	upregulated
TVAGG3_0351170	C2 domain-containing protein	3.38234	6.27311e-08	CM044621:16,968,254..16,968,667(+)	upregulated
TVAGG3_0352130	FG-GAP repeat family	1.03919	0.0276508	CM044621:17,098,088..17,098,363(+)	upregulated
TVAGG3_0352140	unspecified product	1.18749	0.00433724	CM044621:17,100,808..17,101,320(+)	upregulated
TVAGG3_0352340	helicase conserved C-terminal domain containing protein family	1.94309	2.15324e-52	CM044621:17,132,103..17,135,528(+)	upregulated
TVAGG3_0352380	unspecified product	1.29747	0.00969653	CM044621:17,142,665..17,143,207(-)	upregulated
TVAGG3_0352510	MULE transposase domain-containing protein	2.44008	3.76016e-09	CM044621:17,164,757..17,165,452(-)	upregulated
TVAGG3_0352600	HNH endonuclease family	1.87467	0.00342262	CM044621:17,170,899..17,171,606(-)	upregulated
TVAGG3_0352640	unspecified product	2.15959	0.00145618	CM044621:17,173,156..17,173,740(+)	upregulated
TVAGG3_0353170	unspecified product	3.28225	8.16056e-09	CM044621:17,246,465..17,249,371(-)	upregulated
TVAGG3_0353180	unspecified product	4.22345	4.40712e-06	CM044621:17,249,627..17,251,099(-)	upregulated
TVAGG3_0353210	negative regulation of response to water deprivation	1.0232	0.000102248	CM044621:17,254,885..17,255,628(-)	upregulated
TVAGG3_0353440	unspecified product	1.04459	1.88814e-05	CM044621:17,285,750..17,286,313(-)	upregulated
TVAGG3_0354260	bifunctional inhibitor/lipid-transfer protein/seed storage 2s albumin superfamily protein family	1.87463	2.11722e-33	CM044621:17,452,074..17,453,315(-)	upregulated
TVAGG3_0354350	DNA polymerase theta-related family	1.61113	1.02964e-07	CM044621:17,466,616..17,469,744(-)	upregulated
TVAGG3_0354430	RNA polymerase II transcription regulator recruiting protein	3.65287	3.48651e-09	CM044621:17,481,587..17,482,081(+)	upregulated
TVAGG3_0355100	NADP-specific glutamate dehydrogenase 1-related family	2.10016	1.05895e-06	CM044621:17,572,645..17,573,988(+)	upregulated
TVAGG3_0355140	Right handed beta helix domain-containing protein [Source:UniProtKB/TrEMBL;Acc:A2G1Z2]	1.58981	4.78478e-06	CM044621:17,579,369..17,580,328(+)	upregulated
TVAGG3_0355420	unspecified product	2.69184	0.000165529	CM044621:17,653,574..17,653,795(+)	upregulated
TVAGG3_0355470	antigen BSP-related family	1.00017	8.6248e-05	CM044621:17,660,135..17,662,330(-)	upregulated
TVAGG3_0355670	unspecified product	2.29496	2.44199e-42	CM044621:17,700,905..17,701,504(-)	upregulated
TVAGG3_0356730	galactokinase protein	1.70501	1.34417e-19	CM044621:17,855,043..17,856,242(+)	upregulated
TVAGG3_0357980	sperm-tail PG-rich repeat-containing protein	2.22332	1.39742e-10	CM044621:18,082,840..18,083,901(+)	upregulated
TVAGG3_0358170	Golgi to endosome transport	1.85782	8.71981e-20	CM044621:18,144,440..18,145,090(+)	upregulated
TVAGG3_0358480	unspecified product	1.10741	1.58725e-05	CM044621:18,176,566..18,178,098(-)	upregulated
TVAGG3_0358620	RNA polymerase II transcription regulator recruiting protein	2.61533	3.94372e-08	CM044621:18,214,904..18,215,425(+)	upregulated
TVAGG3_0358640	YhfA family	1.05033	0.0193764	CM044621:18,217,915..18,218,334(+)	upregulated
TVAGG3_0358920	transcription factor, enhancer of yellow 2 family	3.13187	1.00202e-06	CM044621:18,256,193..18,256,915(+)	upregulated
TVAGG3_0359050	MAP kinase kinase kinase protein	1.64813	2.77288e-07	CM044621:18,283,843..18,284,784(+)	upregulated
TVAGG3_0359070	IQ calmodulin-binding motif family protein [Source:UniProtKB/TrEMBL;Acc:A2E8H2]	1.06727	0.000718804	CM044621:18,288,557..18,289,624(+)	upregulated
TVAGG3_0359430	unspecified product	2.18779	1.03551e-05	CM044621:18,343,670..18,344,143(+)	upregulated
TVAGG3_0359440	unspecified product	3.59635	0.0462252	CM044621:18,344,186..18,344,962(-)	upregulated
TVAGG3_0359500	transcription-initiator DNA-binding domain ibd family	1.16795	0.000698707	CM044621:18,352,926..18,353,528(-)	upregulated
TVAGG3_0359640	DDE endonuclease family	4.18591	2.38464e-05	CM044621:18,412,229..18,413,152(+)	upregulated
TVAGG3_0359710	flavodoxin-like fold	1.20831	0.0254218	CM044621:18,434,460..18,435,053(-)	upregulated
TVAGG3_0359720	glucokinase family	1.2642	4.6328e-07	CM044621:18,435,566..18,436,693(-)	upregulated
TVAGG3_0359780	leucine-rich repeats (6 copies)-containing protein	1.33336	1.31833e-06	CM044621:18,446,069..18,448,234(+)	upregulated
TVAGG3_0360460	unspecified product	1.8189	4.6973e-05	CM044621:18,580,841..18,581,299(-)	upregulated
TVAGG3_0360530	Lys63-specific deubiquitinase protein	1.36062	1.1888e-09	CM044621:18,592,603..18,593,172(+)	upregulated
TVAGG3_0360630	RNA polymerase II transcription regulator recruiting protein	1.33472	0.00184027	CM044621:18,608,775..18,609,341(+)	upregulated
TVAGG3_0360970	glycine-rich protein family	2.17403	3.61205e-10	CM044621:18,654,965..18,655,516(+)	upregulated
TVAGG3_0361140	cytochrome B-C1 complex subunit 6, mitochondrial family	1.63951	0.000219089	CM044621:18,673,740..18,674,447(-)	upregulated
TVAGG3_0361180	unspecified product	3.30861	0.0121924	CM044621:18,676,033..18,676,620(+)	upregulated
TVAGG3_0361310	unspecified product	3.26512	6.80732e-56	CM044621:18,700,002..18,701,153(+)	upregulated
TVAGG3_0361710	3-oxo-5-alpha-steroid 4-dehydrogenase protein	1.48589	0.000134479	CM044621:18,768,767..18,769,492(-)	upregulated
TVAGG3_0361870	protein serine/threonine kinase protein	2.54277	5.89421e-11	CM044621:18,795,129..18,795,728(-)	upregulated
TVAGG3_0362100	unspecified product	2.18956	5.75404e-09	CM044621:18,840,607..18,841,782(+)	upregulated
TVAGG3_0362110	winged helix DNA-binding domain family	1.06003	0.00374778	CM044621:18,843,907..18,844,650(+)	upregulated
TVAGG3_0362220	nuclear envelope reassembly	1.12934	1.08864e-06	CM044621:18,870,530..18,871,369(-)	upregulated
TVAGG3_0363090	cyclin-dependent kinase inhibitor 2C-related family	2.17619	1.07766e-15	CM044621:19,002,875..19,005,100(+)	upregulated
TVAGG3_0363390	ankyrin repeat and SOCS box-containing protein 4 family	1.21273	1.30464e-05	CM044621:19,065,811..19,067,418(+)	upregulated
TVAGG3_0363450	RNA polymerase II transcription regulator recruiting protein	1.01717	0.000151153	CM044621:19,078,863..19,079,396(-)	upregulated
TVAGG3_0363500	spectrin binding	1.28471	8.56734e-05	CM044621:19,092,703..19,093,779(+)	upregulated
TVAGG3_0363860	ubiquitin-like family	2.47087	3.13483e-08	CM044621:19,163,136..19,163,645(-)	upregulated
TVAGG3_0363890	DNA binding	1.64217	2.34716e-08	CM044621:19,171,901..19,172,335(-)	upregulated
TVAGG3_0363910	protein ubiquitination	2.26245	2.05058e-10	CM044621:19,177,019..19,178,059(-)	upregulated
TVAGG3_0363940	endonuclease I family	1.62184	0.000426378	CM044621:19,183,082..19,183,621(+)	upregulated
TVAGG3_0363990	protein serine/threonine kinase protein	1.12874	4.11198e-05	CM044621:19,191,207..19,192,208(-)	upregulated
TVAGG3_0365460	riboflavin kinase protein	2.42121	1.07915e-09	CM044621:19,414,415..19,414,834(-)	upregulated
TVAGG3_0365480	GTPase protein	1.75833	2.78817e-28	CM044621:19,419,673..19,420,230(+)	upregulated
TVAGG3_0365540	RNA polymerase II transcription regulator recruiting protein	1.05062	0.00876485	CM044621:19,430,715..19,431,266(+)	upregulated
TVAGG3_0365610	unspecified product	1.24124	4.79988e-05	CM044621:19,442,446..19,443,540(+)	upregulated
TVAGG3_0365630	unspecified product	2.50185	0.00601795	CM044621:19,446,871..19,447,260(+)	upregulated
TVAGG3_0365680	unspecified product	1.18308	0.00169004	CM044621:19,452,515..19,453,159(+)	upregulated
TVAGG3_0365800	protein serine/threonine kinase protein	3.49033	7.05078e-23	CM044621:19,490,111..19,491,013(-)	upregulated
TVAGG3_0365880	Tvp15, putative [Source:UniProtKB/TrEMBL;Acc:A2E611]	1.99164	5.15065e-13	CM044621:19,519,581..19,519,961(+)	upregulated
TVAGG3_0365900	E2F TDP 2 family	1.05708	4.10227e-09	CM044621:19,524,513..19,525,280(+)	upregulated
TVAGG3_0365980	GTPase protein	3.35915	8.35111e-06	CM044621:19,538,535..19,539,098(+)	upregulated
TVAGG3_0365990	Integral membrane protein [Source:UniProtKB/TrEMBL;Acc:A2E620]	1.11089	6.67769e-05	CM044621:19,539,534..19,540,262(+)	upregulated
TVAGG3_0366130	mRNA binding	2.81662	5.47036e-42	CM044621:19,562,541..19,563,785(+)	upregulated
TVAGG3_0366410	BAR domain-containing protein [Source:UniProtKB/TrEMBL;Acc:A2E649]	1.00784	0.00338335	CM044621:19,609,326..19,610,126(-)	upregulated
TVAGG3_0366460	transcription factor, enhancer of yellow 2 family	1.95643	1.7615e-05	CM044621:19,614,730..19,615,494(-)	upregulated
TVAGG3_0366500	Right handed beta helix domain-containing protein [Source:UniProtKB/TrEMBL;Acc:A2E654]	1.05208	4.72959e-09	CM044621:19,625,783..19,626,829(-)	upregulated
TVAGG3_0366610	HNH endonuclease family	1.35209	0.0100466	CM044621:19,643,969..19,644,658(+)	upregulated
TVAGG3_0366730	LP04239P family	4.69064	0.00544526	CM044621:19,675,661..19,676,377(-)	upregulated
TVAGG3_0366850	GTP binding	1.39538	0.000230961	CM044621:19,706,187..19,706,702(-)	upregulated
TVAGG3_0367050	unspecified product	1.25235	1.84136e-10	CM044621:19,740,557..19,741,726(+)	upregulated
TVAGG3_0367460	DNAJ-like protein subfamily C member family	1.05912	7.18551e-05	CM044621:19,797,142..19,798,308(+)	upregulated
TVAGG3_0367760	nerve growth factor signaling pathway	1.13306	2.74358e-11	CM044621:19,844,359..19,845,540(+)	upregulated
TVAGG3_0367930	MazG nucleotide pyrophosphohydrolase domain-containing protein	1.20003	0.0231081	CM044621:19,870,627..19,871,319(+)	upregulated
TVAGG3_0368720	bifunctional inhibitor/lipid-transfer protein/seed storage 2s albumin superfamily protein family	1.84467	5.22907e-25	CM044621:19,972,391..19,974,895(+)	upregulated
TVAGG3_0369220	bifunctional inhibitor/lipid-transfer protein/seed storage 2s albumin superfamily protein family	1.0967	8.14917e-12	CM044621:20,033,787..20,036,132(+)	upregulated
TVAGG3_0371050	seven transmembrane protein 1-related family	1.35163	0.000946349	CM044621:20,279,070..20,279,588(-)	upregulated
TVAGG3_0371150	histone ubiquitination	1.851	2.87382e-33	CM044621:20,293,244..20,296,117(-)	upregulated
TVAGG3_0371200	unspecified product	1.8424	0.0186894	CM044621:20,301,480..20,301,683(+)	upregulated
TVAGG3_0371230	presequence protease family	1.12958	7.05316e-19	CM044621:20,304,368..20,307,232(-)	upregulated
TVAGG3_0371240	C2H2-type domain-containing protein [Source:UniProtKB/TrEMBL;Acc:A2FDT4]	1.17563	0.000690643	CM044621:20,307,872..20,309,146(-)	upregulated
TVAGG3_0371250	RNA binding	2.00864	1.0885e-12	CM044621:20,309,723..20,310,259(-)	upregulated
TVAGG3_0371260	RNA binding	2.17288	4.72928e-10	CM044621:20,310,339..20,310,599(-)	upregulated
TVAGG3_0371300	bifunctional inhibitor/lipid-transfer protein/seed storage 2s albumin superfamily protein family	1.57524	6.07816e-06	CM044621:20,318,027..20,319,424(+)	upregulated
TVAGG3_0371350	unspecified product	1.23999	5.16002e-07	CM044621:20,333,076..20,333,966(-)	upregulated
TVAGG3_0372580	ATPase activity, coupled to transmembrane movement of substances	2.32141	5.76166e-09	CM044621:20,502,403..20,504,106(-)	upregulated
TVAGG3_0372590	ATPase activity, coupled to transmembrane movement of substances	2.35238	4.81418e-09	CM044621:20,504,112..20,504,987(-)	upregulated
TVAGG3_0372600	ATPase activity, coupled to transmembrane movement of substances	3.06487	1.20998e-33	CM044621:20,505,361..20,507,685(+)	upregulated
TVAGG3_0372670	RNA polymerase II transcription regulator recruiting protein	1.14363	4.84086e-12	CM044621:20,514,705..20,515,247(+)	upregulated
TVAGG3_0372980	Right handed beta helix domain-containing protein [Source:UniProtKB/TrEMBL;Acc:A2EZ14]	1.20544	3.17843e-06	CM044621:20,621,706..20,622,560(-)	upregulated
TVAGG3_0372990	unspecified product	1.27522	1.71074e-06	CM044621:20,622,934..20,624,106(-)	upregulated
TVAGG3_0373020	RNA polymerase II transcription regulator recruiting protein	2.43739	2.74715e-19	CM044621:20,626,973..20,627,524(-)	upregulated
TVAGG3_0373300	spectrin binding	1.25445	1.82352e-11	CM044621:20,665,745..20,667,196(+)	upregulated
TVAGG3_0373800	RNA-binding domain, RBD family-containing protein	1.16811	0.00441918	CM044621:20,767,360..20,768,079(-)	upregulated
TVAGG3_0374000	unspecified product	1.66285	6.56971e-08	CM044621:20,817,128..20,817,712(-)	upregulated
TVAGG3_0374200	RNA polymerase II transcription regulator recruiting protein	1.02868	5.57211e-06	CM044621:20,846,351..20,846,836(-)	upregulated
TVAGG3_0374600	malic enzyme	2.13403	1.36358e-37	CM044621:20,889,428..20,890,624(+)	upregulated
TVAGG3_0374610	retrograde vesicle-mediated transport, Golgi to ER	1.23532	0.000715176	CM044621:20,891,238..20,891,837(+)	upregulated
TVAGG3_0374640	ankyrin repeat and SOCS box-containing protein 4 family	1.17192	0.00162781	CM044621:20,893,961..20,895,835(+)	upregulated
TVAGG3_0374990	glucose import	1.33868	0.00337787	CM044621:20,939,013..20,940,245(+)	upregulated
TVAGG3_0375000	unspecified product	2.00849	0.0353338	CM044621:20,940,696..20,940,902(+)	upregulated
TVAGG3_0375300	Right handed beta helix domain-containing protein [Source:UniProtKB/TrEMBL;Acc:A2FEQ0]	2.91811	1.82807e-11	CM044621:20,982,936..20,983,976(+)	upregulated
TVAGG3_0375890	protein ubiquitination	2.52486	3.17355e-14	CM044621:21,084,241..21,085,300(-)	upregulated
TVAGG3_0376470	Ankyrin repeat family	1.62075	1.25458e-10	CM044621:21,171,123..21,172,622(-)	upregulated
TVAGG3_0376480	LIM domain containing protein family	1.00384	4.41268e-05	CM044621:21,173,233..21,175,368(-)	upregulated
TVAGG3_0377930	ABC transporter type 1, transmembrane domain domain-containing protein	2.83432	8.22757e-18	CM044621:21,404,461..21,405,885(+)	upregulated
TVAGG3_0378640	MULE transposase domain-containing protein	3.09418	0.0467844	CM044621:21,516,889..21,517,292(+)	upregulated
TVAGG3_0378670	regulation of choline O-acetyltransferase protein	2.60125	0.00444793	CM044621:21,522,601..21,523,848(-)	upregulated
TVAGG3_0378720	unspecified product	3.04495	0.006939	CM044621:21,530,819..21,531,377(+)	upregulated
TVAGG3_0378860	unspecified product	1.51375	0.000799167	CM044621:21,564,261..21,564,713(+)	upregulated
TVAGG3_0379100	protein kinase protein	1.54679	1.04586e-17	CM044621:21,613,180..21,614,031(-)	upregulated
TVAGG3_0379480	integrase core domain-containing protein	2.09192	0.0358778	CM044621:21,696,417..21,697,385(+)	upregulated
TVAGG3_0379530	ankyrin repeat and SOCS box-containing protein 4 family	1.72584	3.9802e-19	CM044621:21,704,055..21,705,863(+)	upregulated
TVAGG3_0380250	cysteine biosynthetic process from serine	1.00182	0.0103653	CM044621:21,818,502..21,819,983(+)	upregulated
TVAGG3_0380680	RNA polymerase II transcription regulator recruiting protein	2.83296	3.71781e-16	CM044621:21,895,638..21,896,135(+)	upregulated
TVAGG3_0380750	ankyrin repeat protein family	1.96301	1.33425e-07	CM044621:21,915,890..21,917,782(-)	upregulated
TVAGG3_0380760	unspecified product	1.59223	1.11076e-08	CM044621:21,918,305..21,923,197(-)	upregulated
TVAGG3_0380950	RelA-associated inhibitor family	1.37572	0.00457594	CM044621:21,957,261..21,958,163(-)	upregulated
TVAGG3_0381060	protein kinase-like (PK-like) family	1.5094	3.01404e-06	CM044621:21,983,930..21,985,618(+)	upregulated
TVAGG3_0381130	protein ubiquitination	1.61956	2.00344e-05	CM044621:21,996,356..21,997,717(+)	upregulated
TVAGG3_0381150	positive regulation of cilium movement	1.78903	5.57508e-13	CM044621:21,998,696..21,999,943(-)	upregulated
TVAGG3_0382080	FMN binding	1.22971	0.000192953	CM044621:22,171,030..22,172,082(+)	upregulated
TVAGG3_0382090	ankyrin repeat protein family	1.95567	1.94623e-08	CM044621:22,172,618..22,173,463(-)	upregulated
TVAGG3_0382320	unspecified product	1.08538	1.85423e-07	CM044621:22,208,735..22,209,757(+)	upregulated
TVAGG3_0382400	vacuolar protein sorting-associated protein 11-like protein family	1.05947	9.15929e-10	CM044621:22,229,078..22,232,227(-)	upregulated
TVAGG3_0382890	glycoprotein 38 family	1.70823	3.10998e-07	CM044621:22,288,143..22,289,480(+)	upregulated
TVAGG3_0382910	spectrin binding	1.1676	1.80102e-06	CM044621:22,293,048..22,294,718(+)	upregulated
TVAGG3_0383960	ankyrin repeat and SOCS box-containing protein 4 family	2.0865	1.39149e-11	CM044621:22,438,575..22,440,287(-)	upregulated
TVAGG3_0383990	spectrin binding	1.11895	2.44878e-05	CM044621:22,445,901..22,447,133(-)	upregulated
TVAGG3_0384360	protein kinase protein	1.82129	5.41653e-06	CM044621:22,512,874..22,514,058(+)	upregulated
TVAGG3_0384370	cyclin-dependent kinase inhibitor 2C-related family	1.89939	7.2471e-05	CM044621:22,514,330..22,514,584(+)	upregulated
TVAGG3_0384640	regulation of choline O-acetyltransferase protein	1.88386	1.47085e-40	CM044621:22,594,719..22,596,815(-)	upregulated
TVAGG3_0384750	Gamma-gliadin [Source:UniProtKB/TrEMBL;Acc:A2DQ20]	5.04999	0.00241771	CM044621:22,608,893..22,609,474(+)	upregulated
TVAGG3_0384890	regulation of choline O-acetyltransferase protein	1.89455	4.45773e-32	CM044621:22,623,838..22,625,862(-)	upregulated
TVAGG3_0384950	ubiquitin-protein transferase protein	1.78459	4.09986e-22	CM044621:22,638,541..22,640,589(+)	upregulated
TVAGG3_0385100	tRNA thio-modification	1.44276	5.8378e-05	CM044621:22,665,003..22,665,989(-)	upregulated
TVAGG3_0385440	thioredoxin-like family	3.12206	1.28937e-56	CM044621:22,732,353..22,733,951(-)	upregulated
TVAGG3_0385510	family protein-related family	1.23672	0.000299198	CM044621:22,742,318..22,743,295(+)	upregulated
TVAGG3_0385560	family protein-related family	2.32632	8.54473e-08	CM044621:22,749,698..22,750,675(+)	upregulated
TVAGG3_0385650	regulation of choline O-acetyltransferase protein	1.64316	3.10531e-15	CM044621:22,770,559..22,772,580(+)	upregulated
TVAGG3_0386190	protein kinase protein	1.37673	3.40984e-06	CM044621:22,855,162..22,856,487(-)	upregulated
TVAGG3_0386870	unspecified product	1.02378	1.85404e-09	CM044621:22,939,457..22,940,452(+)	upregulated
TVAGG3_0386890	Calcium-binding protein, putative [Source:UniProtKB/TrEMBL;Acc:A2FA54]	3.93086	3.13459e-23	CM044621:22,942,474..22,942,998(-)	upregulated
TVAGG3_0387510	Cullin family	1.21864	2.82925e-07	CM044621:23,035,886..23,038,381(+)	upregulated
TVAGG3_0387570	MULE transposase domain-containing protein	3.05201	5.16139e-09	CM044621:23,045,635..23,047,104(+)	upregulated
TVAGG3_0388120	aspartyl aminopeptidase family	1.28254	1.78277e-09	CM044621:23,203,579..23,204,679(-)	upregulated
TVAGG3_0388160	myotrophin family	1.18662	7.51864e-08	CM044621:23,207,904..23,209,178(-)	upregulated
TVAGG3_0388170	spectrin binding	1.3307	0.000695711	CM044621:23,209,223..23,209,876(-)	upregulated
TVAGG3_0388270	protein ubiquitination	1.38855	3.08273e-09	CM044621:23,233,601..23,235,133(+)	upregulated
TVAGG3_0388660	unspecified product	2.20384	1.55515e-93	CM044621:23,301,458..23,304,097(+)	upregulated
TVAGG3_0389430	SWI5-dependent recombination DNA repair protein 1-like protein family	1.81654	2.12531e-07	CM044621:23,423,388..23,423,963(-)	upregulated
TVAGG3_0389700	unspecified product	1.32982	5.89473e-05	CM044621:23,474,636..23,474,947(+)	upregulated
TVAGG3_0390300	protein ubiquitination	1.1426	0.0486454	CM044621:23,551,625..23,552,986(-)	upregulated
TVAGG3_0390320	unspecified product	1.83644	2.60698e-22	CM044621:23,555,226..23,555,900(+)	upregulated
TVAGG3_0390540	double-strand break repair protein, MRE11-like	1.05216	2.20841e-08	CM044621:23,597,446..23,599,134(+)	upregulated
TVAGG3_0390740	proteasome regulatory particle assembly	2.45434	1.82395e-07	CM044621:23,630,341..23,631,570(+)	upregulated
TVAGG3_0390750	cyclin-dependent kinase inhibitor 2C-related family	1.7393	0.0177208	CM044621:23,631,867..23,632,157(+)	upregulated
TVAGG3_0390780	ankyrin repeat-containing protein DDB G0279043 family	1.19829	0.000210009	CM044621:23,634,550..23,636,598(-)	upregulated
TVAGG3_0391090	protein kinase protein	1.9097	0.0104814	CM044621:23,719,952..23,720,935(+)	upregulated
TVAGG3_0391800	regulation of vesicle fusion	1.24165	1.4034e-05	CM044621:23,854,916..23,855,875(+)	upregulated
TVAGG3_0391860	RNA-binding protein, putative [Source:UniProtKB/TrEMBL;Acc:A2D8Q6]	1.15655	1.68324e-14	CM044621:23,863,875..23,864,702(-)	upregulated
TVAGG3_0392260	ankyrin repeat, PH and SEC7 domain containing protein SECG-related family	2.95996	9.26236e-43	CM044621:23,941,180..23,943,015(-)	upregulated
TVAGG3_0392410	unspecified product	2.29552	2.73373e-21	CM044621:23,964,835..23,965,425(+)	upregulated
TVAGG3_0392740	Transmembrane protein [Source:UniProtKB/TrEMBL;Acc:A2D8K2]	1.80699	1.27529e-13	CM044621:24,019,183..24,019,734(-)	upregulated
TVAGG3_0392770	regulation of protein import into mitochondrial outer membrane	2.08792	1.99103e-06	CM044621:24,023,150..24,023,479(+)	upregulated
TVAGG3_0392810	bacterial hemolysins family	4.4596	5.75882e-103	CM044621:24,035,513..24,036,559(+)	upregulated
TVAGG3_0392900	Right handed beta helix domain-containing protein [Source:UniProtKB/TrEMBL;Acc:A2D8J1]	1.48312	5.23095e-06	CM044621:24,065,995..24,066,972(+)	upregulated
TVAGG3_0392970	ankyrin repeat and SOCS box-containing protein 4 family	2.25631	4.25426e-40	CM044621:24,077,412..24,079,463(+)	upregulated
TVAGG3_0393460	spectrin binding	1.41642	7.57697e-10	CM044621:24,161,252..24,163,054(-)	upregulated
TVAGG3_0393480	spectrin binding	1.19909	1.0183e-05	CM044621:24,165,994..24,167,097(-)	upregulated
TVAGG3_0394080	vacuolar protein sorting 55 family	1.77606	3.10731e-12	CM044621:24,291,130..24,291,525(-)	upregulated
TVAGG3_0394110	TPR-like family	1.8659	2.48759e-22	CM044621:24,297,167..24,298,180(-)	upregulated
TVAGG3_0394730	Clan AA, family A2, retrotansposon aspartic peptidase	1.49303	6.9614e-07	CM044621:24,408,822..24,409,559(-)	upregulated
TVAGG3_0394770	unspecified product	2.50393	4.33778e-06	CM044621:24,415,806..24,416,357(-)	upregulated
TVAGG3_0395360	unspecified product	2.12516	2.86e-37	CM044621:24,492,789..24,494,486(-)	upregulated
TVAGG3_0395990	unspecified product	1.75401	0.000235144	CM044621:24,606,550..24,607,107(-)	upregulated
TVAGG3_0397640	Ricin B-like lectins family	1.44244	2.73651e-12	CM044621:24,830,109..24,831,149(-)	upregulated
TVAGG3_0398100	glycoprotein 38 family	1.08614	0.0159117	CM044621:24,908,927..24,909,874(+)	upregulated
TVAGG3_0398670	unspecified product	2.67491	0.0169176	CM044621:25,017,462..25,018,049(-)	upregulated
TVAGG3_0398680	unspecified product	3.0895	0.00759696	CM044621:25,018,433..25,018,807(+)	upregulated
TVAGG3_0398780	Bap-like [Source:UniProtKB/TrEMBL;Acc:A2G6C9]	2.11295	5.1416e-10	CM044621:25,033,336..25,034,628(+)	upregulated
TVAGG3_0398810	ubiquitinyl hydrolase protein	1.40795	5.3659e-10	CM044621:25,039,144..25,042,080(+)	upregulated
TVAGG3_0400550	unspecified product	2.61952	0.0070705	CM044621:25,414,805..25,415,484(-)	upregulated
TVAGG3_0400570	unspecified product	4.45226	6.01865e-11	CM044621:25,418,329..25,419,600(+)	upregulated
TVAGG3_0400790	cysteine-type peptidase protein	4.45496	3.43931e-12	CM044621:25,445,314..25,446,066(+)	upregulated
TVAGG3_0400940	amelogenin-related protein family	1.45419	4.09792e-07	CM044621:25,476,774..25,478,831(-)	upregulated
TVAGG3_0401010	unspecified product	2.22076	1.02546e-15	CM044621:25,492,671..25,494,245(-)	upregulated
TVAGG3_0401170	HSC70CB, isoform G-related family	1.31924	0.000717954	CM044621:25,522,974..25,525,370(-)	upregulated
TVAGG3_0401210	Right handed beta helix domain-containing protein [Source:UniProtKB/TrEMBL;Acc:A2ELS3]	1.09106	0.00142412	CM044621:25,530,416..25,531,597(+)	upregulated
TVAGG3_0401230	RNA polymerase II transcription regulator recruiting protein	5.54742	8.83205e-05	CM044621:25,535,441..25,536,016(+)	upregulated
TVAGG3_0401480	unspecified product	3.96544	0.0471484	CM044621:25,569,270..25,569,632(-)	upregulated
TVAGG3_0401510	MazG nucleotide pyrophosphohydrolase domain-containing protein	1.15775	0.0100305	CM044621:25,571,074..25,571,649(+)	upregulated
TVAGG3_0402960	Macroglobulin domain-containing protein [Source:UniProtKB/TrEMBL;Acc:A2GN43]	1.21325	0.000235144	CM044621:25,800,382..25,801,404(-)	upregulated
TVAGG3_0403300	unspecified product	1.48616	7.47883e-05	CM044621:25,861,414..25,862,244(+)	upregulated
TVAGG3_0403550	Ubiquitin-like domain-containing protein [Source:UniProtKB/TrEMBL;Acc:A2FVD3]	1.68659	4.73211e-10	CM044621:25,901,150..25,901,761(-)	upregulated
TVAGG3_0403950	Ig-like domain-containing protein [Source:UniProtKB/TrEMBL;Acc:A2ETL3]	1.66326	1.02427e-07	CM044621:25,976,497..25,979,028(-)	upregulated
TVAGG3_0403960	unspecified product	2.26095	7.91626e-05	CM044621:25,979,247..25,981,067(-)	upregulated
TVAGG3_0403970	unspecified product	2.03917	0.000146211	CM044621:25,981,182..25,982,732(-)	upregulated
TVAGG3_0404010	CAAX prenyl protease 1 family	1.53643	2.94579e-06	CM044621:25,993,708..25,995,018(-)	upregulated
TVAGG3_0404040	armadillo (ARM) repeat-containing protein family	2.53205	9.13168e-09	CM044621:25,997,773..25,999,005(+)	upregulated
TVAGG3_0404050	cyclin-dependent kinase inhibitor 2C-related family	1.17677	0.00545735	CM044621:26,000,240..26,001,034(-)	upregulated
TVAGG3_0404120	DENN domain-containing family	1.76236	7.26048e-20	CM044621:26,013,788..26,015,272(+)	upregulated
TVAGG3_0404490	unspecified product	2.92784	0.000171882	CM044621:26,063,815..26,064,180(-)	upregulated
TVAGG3_0405380	von Willebrand factor A domain-containing protein 5A family	1.77323	1.69126e-17	CM044621:26,207,634..26,209,802(+)	upregulated
TVAGG3_0405410	unspecified product	1.34472	1.11511e-15	CM044621:26,213,655..26,214,161(-)	upregulated
TVAGG3_0405610	phage tail repeat-like family	1.91782	0.0328119	CM044621:26,251,003..26,251,845(-)	upregulated
TVAGG3_0406230	unspecified product	3.11354	2.8564e-05	CM044621:26,349,109..26,349,692(-)	upregulated
TVAGG3_0407220	Ankyrin repeat protein [Source:UniProtKB/TrEMBL;Acc:A2EBJ4]	2.07157	0.0282676	CM044621:26,490,309..26,490,500(-)	upregulated
TVAGG3_0407230	histone-lysine N-methyltransferase family	2.71932	1.99336e-07	CM044621:26,490,692..26,492,044(-)	upregulated
TVAGG3_0408220	PX domain family	2.03698	0.000409125	CM044621:26,631,162..26,631,581(-)	upregulated
TVAGG3_0408430	spectrin binding	1.63277	0.00233524	CM044621:26,660,716..26,661,735(-)	upregulated
TVAGG3_0408790	glycoprotein 38 family	1.40722	0.0448166	CM044621:26,720,658..26,722,187(-)	upregulated
TVAGG3_0408950	HNH endonuclease family	2.9694	0.0393959	CM044621:26,737,503..26,738,201(-)	upregulated
TVAGG3_0409420	vacuolar protein sorting 55 family	1.09011	4.20641e-11	CM044621:26,831,082..26,831,462(+)	upregulated
TVAGG3_0410180	protein ubiquitination	2.23079	6.12701e-31	CM044621:26,962,861..26,964,093(+)	upregulated
TVAGG3_0410530	unspecified product	1.67587	0.00171071	CM044621:27,010,557..27,011,147(-)	upregulated
TVAGG3_0410690	unspecified product	2.74056	0.0177108	CM044621:27,035,938..27,036,165(+)	upregulated
TVAGG3_0410730	protein kinase protein	3.95384	9.28093e-29	CM044621:27,041,298..27,042,485(-)	upregulated
TVAGG3_0411020	Right handed beta helix domain-containing protein [Source:UniProtKB/TrEMBL;Acc:A2ER68]	1.16529	1.24301e-05	CM044621:27,114,754..27,115,686(-)	upregulated
TVAGG3_0411270	GTPase, IMAP family member-related family	2.65489	1.45926e-24	CM044621:27,160,372..27,161,574(-)	upregulated
TVAGG3_0411280	GTPase, IMAP family member-related family	2.7857	1.26615e-29	CM044621:27,161,806..27,163,053(+)	upregulated
TVAGG3_0411320	GEO04055P1 family	1.53103	1.11668e-09	CM044621:27,167,404..27,167,859(+)	upregulated
TVAGG3_0411650	DNA binding	4.2614	6.67327e-13	CM044621:27,212,494..27,212,760(+)	upregulated
TVAGG3_0412000	Ankyrin repeat family	2.55711	2.9957e-22	CM044621:27,287,809..27,290,784(+)	upregulated
TVAGG3_0412010	Mar1 transposase [Source:UniProtKB/TrEMBL;Acc:A2EKI2]	1.67618	2.74269e-06	CM044621:27,291,975..27,292,136(-)	upregulated
TVAGG3_0412020	Ankyrin repeat family	2.63232	3.74866e-28	CM044621:27,292,928..27,295,408(+)	upregulated
TVAGG3_0412070	unspecified product	1.03495	3.40185e-07	CM044621:27,306,649..27,308,520(-)	upregulated
TVAGG3_0412390	spectrin binding	1.78757	4.37477e-07	CM044621:27,353,520..27,355,265(-)	upregulated
TVAGG3_0413780	Transmembrane protein [Source:UniProtKB/TrEMBL;Acc:A2EY74]	3.21122	4.23667e-08	CM044621:27,619,165..27,620,040(-)	upregulated
TVAGG3_0414430	temperature-gated cation channel protein	1.54199	0.000613344	CM044621:27,741,445..27,742,314(-)	upregulated
TVAGG3_0414440	ATP binding	1.37531	0.00391308	CM044621:27,742,495..27,745,902(+)	upregulated
TVAGG3_0414870	unspecified product	1.10609	8.73208e-05	CM044621:27,809,783..27,810,079(+)	upregulated
TVAGG3_0415910	unspecified product	1.37152	0.00698274	CM044621:27,947,241..27,948,257(+)	upregulated
TVAGG3_0415920	ribonuclease inhibitor domain-containing protein	4.61995	1.97939e-12	CM044621:27,948,709..27,950,265(-)	upregulated
TVAGG3_0415940	ribonuclease inhibitor domain-containing protein	2.60713	0.00192428	CM044621:27,953,224..27,954,909(-)	upregulated
TVAGG3_0416500	histidine phosphatase superfamily (branch 2) family	1.11401	0.0193903	CM044621:28,042,635..28,043,267(-)	upregulated
TVAGG3_0416510	unspecified product	2.19014	2.328e-11	CM044621:28,045,892..28,046,224(-)	upregulated
TVAGG3_0416830	histidine phosphatase superfamily (branch 2) family	1.14347	0.00412175	CM044621:28,098,310..28,098,942(-)	upregulated
TVAGG3_0416840	histidine phosphatase superfamily (branch 2) family	1.81626	4.18486e-11	CM044621:28,100,114..28,101,283(-)	upregulated
TVAGG3_0416860	acid phosphatase protein	2.16858	4.11202e-13	CM044621:28,101,988..28,103,187(+)	upregulated
TVAGG3_0417090	unspecified product	1.13605	7.95611e-05	CM044621:28,133,965..28,134,735(-)	upregulated
TVAGG3_0417150	glucose import	1.98613	3.90889e-06	CM044621:28,153,037..28,154,341(-)	upregulated
TVAGG3_0417190	Cytosolic repetitive antigen, putative [Source:UniProtKB/TrEMBL;Acc:A2FNN7]	2.0583	6.41466e-12	CM044621:28,160,058..28,160,759(+)	upregulated
TVAGG3_0417200	UBC core domain-containing protein [Source:UniProtKB/TrEMBL;Acc:A2FNN6]	1.45982	6.34187e-06	CM044621:28,160,917..28,161,588(+)	upregulated
TVAGG3_0417460	modification-dependent protein catabolic process	1.03203	0.000563897	CM044621:28,204,867..28,206,138(-)	upregulated
TVAGG3_0417950	spectrin binding	1.64913	4.15647e-08	CM044621:28,282,544..28,283,095(-)	upregulated
TVAGG3_0418380	spectrin binding	1.08051	0.00207168	CM044621:28,339,158..28,340,444(+)	upregulated
TVAGG3_0418610	cyclin-dependent kinase inhibitor 2C-related family	1.09906	0.0463032	CM044621:28,374,319..28,374,684(+)	upregulated
TVAGG3_0419110	unspecified product	1.12214	0.0244483	CM044621:28,446,109..28,446,312(+)	upregulated
TVAGG3_0419340	Right handed beta helix domain-containing protein [Source:UniProtKB/TrEMBL;Acc:A2E547]	2.14725	0.0110427	CM044621:28,497,643..28,498,893(+)	upregulated
TVAGG3_0420200	unspecified product	5.8663	0.000169828	CM044621:28,603,655..28,603,851(+)	upregulated
TVAGG3_0420510	protein ubiquitination	1.50536	0.000754118	CM044621:28,656,443..28,658,440(-)	upregulated
TVAGG3_0420620	serine-type endopeptidase protein	1.68168	0.000216164	CM044621:28,672,577..28,673,539(+)	upregulated
TVAGG3_0420650	unspecified product	2.02559	8.44602e-22	CM044621:28,677,279..28,677,737(-)	upregulated
TVAGG3_0421230	unspecified product	1.90729	1.36832e-17	CM044621:28,781,685..28,782,578(-)	upregulated
TVAGG3_0421270	unspecified product	2.52785	1.22414e-43	CM044621:28,786,814..28,787,245(-)	upregulated
TVAGG3_0421620	diflavin flavoprotein A 2-related family	3.6379	2.29993e-25	CM044621:28,859,211..28,861,826(-)	upregulated
TVAGG3_0422820	unspecified product	1.09879	6.53642e-06	CM044621:29,044,683..29,045,141(+)	upregulated
TVAGG3_0423040	RNA polymerase II transcription regulator recruiting protein	2.14445	7.35079e-11	CM044621:29,087,464..29,087,922(-)	upregulated
TVAGG3_0423080	RNA polymerase II transcription regulator recruiting protein	1.46167	0.000542999	CM044621:29,098,301..29,099,200(-)	upregulated
TVAGG3_0423850	e2F-like (mammalian transcription factor) family	1.85827	0.00329341	CM044621:29,226,328..29,227,065(-)	upregulated
TVAGG3_0425150	unspecified product	1.99062	0.00763809	CM044621:29,460,785..29,462,863(-)	upregulated
TVAGG3_0427020	ankyrin repeat protein family	1.55421	2.0671e-16	CM044621:29,809,886..29,811,334(-)	upregulated
TVAGG3_0427060	IgGFc-binding protein N-terminal domain-containing protein [Source:UniProtKB/TrEMBL;Acc:A2FL58]	1.06039	1.16183e-06	CM044621:29,814,868..29,816,919(+)	upregulated
TVAGG3_0427460	microtubule binding	1.11815	4.41268e-05	CM044621:29,873,894..29,874,658(-)	upregulated
TVAGG3_0427690	RNA polymerase II transcription regulator recruiting protein	3.10077	2.83172e-25	CM044621:29,913,963..29,914,445(+)	upregulated
TVAGG3_0427810	nitroreductase family protein	1.43762	4.18716e-06	CM044621:29,938,241..29,938,783(+)	upregulated
TVAGG3_0428050	antigen BSP-related family	1.88894	5.71164e-13	CM044621:29,977,159..29,980,689(+)	upregulated
TVAGG3_0428080	leucine-rich repeats (6 copies)-containing protein	1.85628	3.02338e-07	CM044621:29,985,774..29,987,504(+)	upregulated
TVAGG3_0428230	Peptidase S72 domain-containing protein [Source:UniProtKB/TrEMBL;Acc:A2EMR1]	1.0826	1.92271e-05	CM044621:30,011,821..30,012,828(-)	upregulated
TVAGG3_0428600	cyclin-dependent kinase inhibitor 2C-related family	1.56726	1.86865e-14	CM044621:30,084,920..30,086,836(+)	upregulated
TVAGG3_0430840	GTPase protein	1.15264	1.95778e-05	CM044621:30,452,538..30,452,849(-)	upregulated
TVAGG3_0430870	Phorbol-ester/DAG-type domain-containing protein [Source:UniProtKB/TrEMBL;Acc:A2EFD2]	1.19821	4.85057e-08	CM044621:30,456,195..30,456,761(-)	upregulated
TVAGG3_0431160	protein ubiquitination	1.29158	5.17056e-07	CM044621:30,501,713..30,503,314(+)	upregulated
TVAGG3_0432480	unspecified product	1.62171	0.0392778	CM044621:30,700,714..30,702,021(+)	upregulated
TVAGG3_0433660	unspecified product	1.09335	5.48147e-06	CM044621:30,894,870..30,896,444(-)	upregulated
TVAGG3_0436020	barbed-end actin filament uncapping	1.10453	1.49058e-08	CM044621:31,234,615..31,238,184(+)	upregulated
TVAGG3_0436030	regulation of choline O-acetyltransferase protein	1.24081	0.000340266	CM044621:31,238,611..31,240,497(-)	upregulated
TVAGG3_0436060	regulation of choline O-acetyltransferase protein	1.03646	6.68237e-08	CM044621:31,245,623..31,247,266(-)	upregulated
TVAGG3_0436180	myeloid leukemia factor family	2.28065	0.000863461	CM044621:31,269,988..31,270,686(-)	upregulated
TVAGG3_0436900	pantothenate kinase protein	3.93525	0.0396591	CM044621:31,371,767..31,372,657(+)	upregulated
TVAGG3_0438020	Bap-like [Source:UniProtKB/TrEMBL;Acc:A2DU99]	1.15173	0.000375223	CM044621:31,526,388..31,533,380(-)	upregulated
TVAGG3_0438110	RNA binding	1.7968	1.10942e-21	CM044621:31,556,474..31,557,061(+)	upregulated
TVAGG3_0438130	phosphoprotein phosphatase protein	1.02911	1.32432e-07	CM044621:31,558,256..31,559,146(-)	upregulated
TVAGG3_0438150	phosphoprotein phosphatase protein	1.67334	5.55e-08	CM044621:31,559,993..31,560,925(-)	upregulated
TVAGG3_0438190	unspecified product	1.38478	1.1584e-11	CM044621:31,575,703..31,576,506(-)	upregulated
TVAGG3_0438250	glycine-rich protein family	4.25331	0.0195628	CM044621:31,586,221..31,586,844(-)	upregulated
TVAGG3_0438560	unspecified product	1.69431	1.37027e-05	CM044621:31,637,484..31,638,044(+)	upregulated
TVAGG3_0438880	unspecified product	4.45052	4.12127e-24	CM044621:31,682,130..31,683,728(+)	upregulated
TVAGG3_0438930	unspecified product	1.05032	2.19897e-06	CM044621:31,691,637..31,692,533(+)	upregulated
TVAGG3_0439060	unspecified product	2.74102	0.00785083	CM044621:31,711,535..31,711,762(+)	upregulated
TVAGG3_0440170	ZGC:162945 family	2.51288	3.53081e-46	CM044621:31,882,477..31,883,019(-)	upregulated
TVAGG3_0440240	spectrin binding	1.98124	4.93734e-05	CM044621:31,893,147..31,894,259(-)	upregulated
TVAGG3_0440250	proteasome regulatory particle assembly	1.68966	0.0284646	CM044621:31,894,343..31,894,679(-)	upregulated
TVAGG3_0441550	protein ubiquitination	1.45343	0.0245233	CM044621:32,111,600..32,112,808(-)	upregulated
TVAGG3_0441640	poly ADP-ribose polymerase family, member PARP family	1.01857	5.24599e-05	CM044621:32,134,610..32,136,328(-)	upregulated
TVAGG3_0442480	Initiator binding domain-containing protein [Source:UniProtKB/TrEMBL;Acc:A2EX20]	1.14545	3.33882e-06	CM044621:32,255,934..32,256,857(+)	upregulated
TVAGG3_0442550	DNA binding	1.26383	0.00013169	CM044621:32,275,840..32,276,346(+)	upregulated
TVAGG3_0443870	E2F TDP 2 family	1.38751	6.96375e-06	CM044621:32,455,224..32,455,964(-)	upregulated
TVAGG3_0444200	spectrin binding	1.51579	7.91624e-18	CM044621:32,519,265..32,520,182(+)	upregulated
TVAGG3_0444730	ATPase activity, coupled to transmembrane movement of substances	7.39926	4.54223e-55	CM044621:32,618,329..32,620,095(+)	upregulated
TVAGG3_0445150	S-adenosylmethionine synthetase family	1.86537	3.35058e-08	CM044621:32,693,976..32,695,130(-)	upregulated
TVAGG3_0445170	unspecified product	1.50671	4.31826e-07	CM044621:32,697,398..32,697,844(-)	upregulated
TVAGG3_0445380	Cadherin domain-containing protein [Source:UniProtKB/TrEMBL;Acc:A2EFT7]	4.58213	0.000728492	CM044621:32,728,475..32,731,246(+)	upregulated
TVAGG3_0445390	unspecified product	4.26491	0.00661709	CM044621:32,731,684..32,733,177(+)	upregulated
TVAGG3_0445400	glycine-rich protein family	3.94252	0.00509726	CM044621:32,733,184..32,734,122(+)	upregulated
TVAGG3_0445440	glucose import	1.42275	0.0340792	CM044621:32,740,968..32,741,918(-)	upregulated
TVAGG3_0445450	lyase-related-related family	1.70365	0.000201223	CM044621:32,743,101..32,743,463(+)	upregulated
TVAGG3_0445460	lyase-related-related family	2.06958	4.85793e-07	CM044621:32,743,552..32,743,923(-)	upregulated
TVAGG3_0445470	pseudouridine 5'-phosphatase protein	1.26682	5.42017e-08	CM044621:32,744,597..32,745,271(+)	upregulated
TVAGG3_0445640	phosphoprotein phosphatase protein	1.51948	7.77076e-12	CM044621:32,773,823..32,775,028(-)	upregulated
TVAGG3_0446080	unspecified product	1.17073	5.43781e-07	CM044621:32,833,051..32,833,569(-)	upregulated
TVAGG3_0447150	unspecified product	2.59251	0.00391308	CM044621:32,964,388..32,964,864(-)	upregulated
TVAGG3_0447160	unspecified product	2.58084	0.0131496	CM044621:32,966,579..32,966,989(-)	upregulated
TVAGG3_0448540	DDE endonuclease family	3.36481	0.00672106	CM044621:33,214,605..33,215,231(-)	upregulated
TVAGG3_0449180	LMO2823 protein family	2.14271	4.13715e-06	CM044621:33,333,069..33,334,373(+)	upregulated
TVAGG3_0450250	flavodoxin-like fold	1.51143	0.0306264	CM044621:33,501,510..33,501,740(-)	upregulated
TVAGG3_0450260	flavodoxin-like fold	1.38028	0.00501689	CM044621:33,501,894..33,502,085(-)	upregulated
TVAGG3_0450960	flavodoxin-like fold	1.29	2.46896e-07	CM044621:33,604,207..33,604,551(+)	upregulated
TVAGG3_0450990	flavodoxin-like fold	1.38217	0.000124148	CM044621:33,605,869..33,606,099(+)	upregulated
TVAGG3_0451330	unspecified product	2.86932	0.00289086	CM044621:33,668,089..33,668,412(+)	upregulated
TVAGG3_0452760	negative regulation of peptidyl-cysteine S-nitrosylation	1.32241	5.53668e-12	CM044621:33,907,151..33,908,284(-)	upregulated
TVAGG3_0452810	phosphodiesterase HL family	1.43373	5.89116e-05	CM044621:33,917,014..33,917,712(+)	upregulated
TVAGG3_0452860	adaptin, alpha/gamma/epsilon family	1.65184	7.97083e-09	CM044621:33,920,702..33,922,903(+)	upregulated
TVAGG3_0452890	ubiquitin-like family	1.4551	9.7957e-10	CM044621:33,925,976..33,926,440(-)	upregulated
TVAGG3_0452900	unspecified product	1.06757	0.000381651	CM044621:33,927,824..33,929,311(-)	upregulated
TVAGG3_0453910	ubiquitinyl hydrolase protein	1.15947	2.30652e-09	CM044621:34,096,141..34,101,060(-)	upregulated
TVAGG3_0454340	regulation of choline O-acetyltransferase activity	1.52475	6.79448e-05	CM044621:34,174,684..34,176,552(+)	upregulated
TVAGG3_0454690	GTPase protein	1.24026	0.000413394	CM044621:34,235,825..34,236,433(+)	upregulated
TVAGG3_0455630	putative TM nitroreductase family	1.09339	0.0040276	CM044621:34,430,967..34,431,794(+)	upregulated
TVAGG3_0455680	spectrin binding	2.06342	1.45662e-09	CM044621:34,439,465..34,441,783(+)	upregulated
TVAGG3_0456350	VPS9 domain family	1.18952	6.49358e-07	CM044621:34,534,686..34,536,206(+)	upregulated
TVAGG3_0456410	copine family	1.13572	2.74519e-05	CM044621:34,546,738..34,548,381(+)	upregulated
TVAGG3_0456720	MCRA family	1.92623	0.0198082	CM044621:34,601,665..34,603,377(-)	upregulated
TVAGG3_0456960	RNA polymerase II transcription regulator recruiting protein	5.72639	9.57651e-25	CM044621:34,626,880..34,627,443(+)	upregulated
TVAGG3_0457090	unspecified product	2.85895	0.0330186	CM044621:34,637,591..34,638,076(+)	upregulated
TVAGG3_0458210	membrane-spanning 4-domains subfamily A MS4A -related family	2.38801	0.000768856	CM044618:134,045..134,839(-)	upregulated
TVAGG3_0458230	unspecified product	3.85807	0.00113495	CM044618:135,746..136,012(+)	upregulated
TVAGG3_0459100	protein folding	1.39041	3.08538e-07	CM044618:265,681..266,649(+)	upregulated
TVAGG3_0459130	unspecified product	1.38463	1.56471e-12	CM044618:270,466..270,939(+)	upregulated
TVAGG3_0459810	RNA polymerase II transcription regulator recruiting protein	1.75825	1.83555e-26	CM044618:378,126..378,863(-)	upregulated
TVAGG3_0460410	serine-type endopeptidase protein	1.728	1.80148e-17	CM044618:461,932..462,990(-)	upregulated
TVAGG3_0460480	DnaK protein [Source:UniProtKB/TrEMBL;Acc:A2FRW3]	2.68246	9.57082e-38	CM044618:472,031..474,067(-)	upregulated
TVAGG3_0460500	MULE transposase domain-containing protein	1.28396	0.0429	CM044618:476,156..476,698(-)	upregulated
TVAGG3_0460710	RNA polymerase II transcription regulator recruiting protein	2.47552	1.91273e-08	CM044618:532,999..533,487(+)	upregulated
TVAGG3_0460780	unspecified product	1.20264	1.04057e-07	CM044618:552,274..553,842(-)	upregulated
TVAGG3_0460790	spermatogenesis	1.40291	3.29086e-13	CM044618:554,137..555,306(+)	upregulated
TVAGG3_0460810	glycoprotein 38 family	2.15313	0.0297296	CM044618:557,383..557,826(+)	upregulated
TVAGG3_0460830	glycoprotein 38 family	2.7556	0.0183562	CM044618:565,310..566,344(+)	upregulated
TVAGG3_0460940	RNA polymerase II transcription regulator recruiting protein	1.72764	0.000926277	CM044618:592,358..592,846(-)	upregulated
TVAGG3_0461450	bifunctional inhibitor/lipid-transfer protein/seed storage 2s albumin superfamily protein family	1.29195	0.0196133	CM044618:656,943..658,748(-)	upregulated
TVAGG3_0462730	hyphally regulated cell wall protein 1 family	2.70472	3.14433e-43	CM044618:838,417..849,417(+)	upregulated
TVAGG3_0463000	Mar1 transposase [Source:UniProtKB/TrEMBL;Acc:A2FFA6]	2.69587	0.00707293	CM044618:887,365..887,514(-)	upregulated
TVAGG3_0463010	bifunctional inhibitor/lipid-transfer protein/seed storage 2s albumin superfamily protein family	1.2372	0.0240962	CM044618:887,817..889,575(-)	upregulated
TVAGG3_0464190	cytochrome B-C1 complex subunit 6, mitochondrial family	2.26479	0.0104625	CM044618:1,051,270..1,051,974(+)	upregulated
TVAGG3_0464290	ubiquitin-like family	2.02326	2.80024e-21	CM044618:1,066,012..1,066,287(+)	upregulated
TVAGG3_0464350	protein serine/threonine kinase protein	1.22131	6.72897e-06	CM044618:1,079,459..1,080,340(+)	upregulated
TVAGG3_0464370	MAP kinase kinase protein	2.35377	8.6786e-17	CM044618:1,081,712..1,082,764(-)	upregulated
TVAGG3_0464380	protein serine/threonine kinase protein	1.63416	1.69099e-14	CM044618:1,085,576..1,086,631(+)	upregulated
TVAGG3_0464550	protein serine/threonine kinase protein	1.47457	0.000229402	CM044618:1,107,964..1,108,914(+)	upregulated
TVAGG3_0464770	MULE transposase domain-containing protein	2.39522	0.0241144	CM044618:1,134,921..1,135,460(-)	upregulated
TVAGG3_0468020	Gamma-gliadin [Source:UniProtKB/TrEMBL;Acc:A2E1K0]	1.90649	0.0389009	CM044618:1,763,079..1,763,648(+)	upregulated
TVAGG3_0468180	RING-type domain-containing protein [Source:UniProtKB/TrEMBL;Acc:A2ET43]	1.01269	9.3112e-05	CM044618:1,787,020..1,788,507(+)	upregulated
TVAGG3_0469420	Gamma-gliadin [Source:UniProtKB/TrEMBL;Acc:A2HG60]	1.51618	0.0413297	CM044618:1,954,820..1,955,383(+)	upregulated
TVAGG3_0470250	unspecified product	1.20335	6.43306e-11	CM044618:2,143,516..2,146,203(-)	upregulated
TVAGG3_0470390	protein polyubiquitination	1.7916	1.62841e-18	CM044618:2,162,971..2,164,827(-)	upregulated
TVAGG3_0470400	protein polyubiquitination	1.65527	5.18217e-14	CM044618:2,165,063..2,166,466(-)	upregulated
TVAGG3_0470410	unspecified product	1.56168	5.86292e-06	CM044618:2,167,150..2,168,058(-)	upregulated
TVAGG3_0470420	unspecified product	2.04217	0.00518537	CM044618:2,168,173..2,168,412(-)	upregulated
TVAGG3_0470440	protein of unknown function (DUF3447)	1.71069	0.000496524	CM044618:2,169,806..2,170,654(+)	upregulated
TVAGG3_0470450	cyclin-dependent kinase inhibitor 2C-related family	1.57023	0.00741093	CM044618:2,171,089..2,171,424(+)	upregulated
TVAGG3_0470820	unspecified product	1.44036	0.000574148	CM044618:2,214,922..2,215,170(-)	upregulated
TVAGG3_0471700	glucokinase family	1.08672	0.0494654	CM044618:2,356,322..2,357,449(-)	upregulated
TVAGG3_0471830	cyclin-dependent kinase inhibitor 2C-related family	2.11655	7.57579e-16	CM044618:2,380,254..2,382,464(-)	upregulated
TVAGG3_0471890	GTPase activator protein	1.19611	2.57131e-06	CM044618:2,395,394..2,397,076(-)	upregulated
TVAGG3_0471960	unspecified product	4.65136	0.0054348	CM044618:2,413,829..2,415,571(+)	upregulated
TVAGG3_0472040	spectrin binding	2.06053	9.52003e-17	CM044618:2,429,533..2,431,314(+)	upregulated
TVAGG3_0472060	chromosome organization	1.47818	5.53668e-12	CM044618:2,433,728..2,435,848(-)	upregulated
TVAGG3_0472120	cysteine-type peptidase protein	1.91429	0.00013283	CM044618:2,448,607..2,449,539(-)	upregulated
TVAGG3_0472350	unspecified product	2.96035	0.0260984	CM044618:2,482,282..2,482,690(+)	upregulated
TVAGG3_0472690	protein serine/threonine kinase protein	1.1145	4.03264e-05	CM044618:2,524,578..2,526,368(+)	upregulated
TVAGG3_0473000	unspecified product	3.98829	0.045592	CM044618:2,569,572..2,569,895(-)	upregulated
TVAGG3_0473500	RNA polymerase II transcription regulator recruiting protein	1.73157	7.35241e-15	CM044618:2,634,216..2,634,953(-)	upregulated
TVAGG3_0473580	lung seven transmembrane receptor family	1.28786	0.00319682	CM044618:2,647,757..2,648,938(-)	upregulated
TVAGG3_0474340	MazG nucleotide pyrophosphohydrolase domain-containing protein	3.0075	0.0233255	CM044618:2,744,587..2,745,144(+)	upregulated
TVAGG3_0474980	ankycorbin family	1.85335	7.42324e-23	CM044618:2,864,941..2,869,374(-)	upregulated
TVAGG3_0475380	unspecified product	5.12	0.00289615	CM044618:2,919,487..2,919,834(-)	upregulated
TVAGG3_0475680	cysteine-type peptidase activity	1.46465	0.00999563	CM044618:2,950,598..2,951,529(-)	upregulated
TVAGG3_0475750	spectrin binding	2.35876	1.45072e-40	CM044618:2,968,262..2,969,323(-)	upregulated
TVAGG3_0476740	unspecified product	1.62724	8.48777e-08	CM044618:3,153,747..3,154,347(+)	upregulated
TVAGG3_0477410	RNA polymerase II transcription regulator recruiting protein	1.77033	4.05989e-16	CM044618:3,265,506..3,266,138(-)	upregulated
TVAGG3_0477420	cyclin-dependent kinase inhibitor 2C-related family	1.18453	0.00025811	CM044618:3,268,396..3,269,073(-)	upregulated
TVAGG3_0477430	spectrin binding	1.16633	1.41985e-05	CM044618:3,269,279..3,271,161(-)	upregulated
TVAGG3_0477500	unspecified product	1.12486	3.71691e-07	CM044618:3,284,271..3,284,819(-)	upregulated
TVAGG3_0478490	RNA polymerase II transcription regulator recruiting protein	1.34865	4.21756e-08	CM044618:3,367,949..3,368,554(+)	upregulated
TVAGG3_0478830	ankyrin repeat and SOCS box-containing protein 4 family	1.3105	3.56452e-07	CM044618:3,416,995..3,418,329(-)	upregulated
TVAGG3_0479220	protein ubiquitination	1.66849	1.40534e-07	CM044618:3,497,874..3,499,010(+)	upregulated
TVAGG3_0479970	glutamine synthetase family	1.25601	1.82395e-07	CM044618:3,595,098..3,597,194(+)	upregulated
TVAGG3_0480000	unspecified product	2.68013	0.000166977	CM044618:3,604,642..3,605,376(-)	upregulated
TVAGG3_0480060	Initiator binding domain-containing protein [Source:UniProtKB/TrEMBL;Acc:A2FAJ0]	1.17761	1.72075e-09	CM044618:3,613,730..3,614,350(-)	upregulated
TVAGG3_0480120	S-adenosyl-L-methionine-dependent methyltransferases family	1.42676	8.14417e-09	CM044618:3,629,261..3,629,857(-)	upregulated
TVAGG3_0480130	spectrin binding	2.70343	0.00557235	CM044618:3,630,834..3,631,373(-)	upregulated
TVAGG3_0480150	cilia- and flagella-associated protein 100 family	1.38521	4.66701e-08	CM044618:3,633,192..3,634,514(+)	upregulated
TVAGG3_0480510	protein ubiquitination	1.6383	5.41004e-13	CM044618:3,688,764..3,691,655(-)	upregulated
TVAGG3_0480540	glycoprotein 38 family	2.07359	2.62559e-28	CM044618:3,694,911..3,697,367(+)	upregulated
TVAGG3_0480550	unspecified product	1.97085	1.77488e-12	CM044618:3,697,371..3,697,937(+)	upregulated
TVAGG3_0480880	unspecified product	1.38565	0.0203001	CM044618:3,749,965..3,750,408(+)	upregulated
TVAGG3_0481200	tetratricopeptide repeat domain domain-containing protein	1.01851	5.60736e-05	CM044618:3,828,195..3,829,685(+)	upregulated
TVAGG3_0481210	methyladenine glycosylase family	1.76791	0.000429023	CM044618:3,829,952..3,830,530(-)	upregulated
TVAGG3_0482720	rubrerythrin family	3.59159	0.000120274	CM044618:4,058,517..4,059,101(-)	upregulated
TVAGG3_0483760	phosphoprotein phosphatase protein	1.22303	0.0201381	CM044618:4,216,973..4,218,001(+)	upregulated
TVAGG3_0483790	RNA polymerase II transcription regulator recruiting protein	1.5781	4.46814e-22	CM044618:4,223,060..4,223,497(-)	upregulated
TVAGG3_0483840	tRNA binding	4.01276	1.70704e-09	CM044618:4,229,455..4,230,087(-)	upregulated
TVAGG3_0484050	methyltransferase domain-containing protein	2.12111	4.48902e-09	CM044618:4,271,375..4,272,175(+)	upregulated
TVAGG3_0484420	HNH endonuclease family	1.8143	2.05752e-06	CM044618:4,312,403..4,313,721(-)	upregulated
TVAGG3_0484790	unspecified product	2.65138	0.0222959	CM044618:4,363,738..4,364,998(+)	upregulated
TVAGG3_0485370	ankyrin repeat protein family	1.02271	4.59529e-07	CM044618:4,442,741..4,443,694(-)	upregulated
TVAGG3_0485380	spectrin binding	1.11748	0.00585983	CM044618:4,443,974..4,444,243(-)	upregulated
TVAGG3_0485990	ankyrin repeat and SOCS box-containing protein 4 family	1.43567	3.92019e-08	CM044618:4,506,962..4,508,878(-)	upregulated
TVAGG3_0486590	serine-type endopeptidase protein	1.6788	1.49624e-08	CM044618:4,633,724..4,635,190(+)	upregulated
TVAGG3_0486850	spectrin binding	1.55739	0.0011139	CM044618:4,672,933..4,674,219(-)	upregulated
TVAGG3_0487150	RNA polymerase II transcription regulator recruiting protein	1.64701	0.000604939	CM044618:4,713,957..4,714,481(+)	upregulated
TVAGG3_0487420	antigen BSP-related family	1.09893	3.53336e-07	CM044618:4,746,333..4,748,735(+)	upregulated
TVAGG3_0487440	unspecified product	1.3121	6.86509e-08	CM044618:4,750,472..4,750,948(+)	upregulated
TVAGG3_0487470	proteasome regulatory particle assembly	1.4591	4.54013e-05	CM044618:4,753,514..4,753,714(-)	upregulated
TVAGG3_0487480	ankyrin repeat and SOCS box-containing protein 4 family	1.5079	4.20848e-09	CM044618:4,754,029..4,754,838(-)	upregulated
TVAGG3_0487490	protein of unknown function (DUF3447)	1.25088	9.13605e-05	CM044618:4,754,845..4,755,531(-)	upregulated
TVAGG3_0487580	Ankyrin repeat family	1.37416	2.81189e-05	CM044618:4,774,536..4,775,213(-)	upregulated
TVAGG3_0487770	unspecified product	2.06939	2.02445e-37	CM044618:4,812,510..4,812,983(+)	upregulated
TVAGG3_0487780	unspecified product	1.93767	2.17307e-08	CM044618:4,824,727..4,825,836(-)	upregulated
TVAGG3_0487810	ankyrin repeat and SOCS box-containing protein 4 family	1.37883	1.92954e-07	CM044618:4,831,292..4,832,899(-)	upregulated
TVAGG3_0490630	unspecified product	1.47063	1.53529e-08	CM044618:5,422,789..5,423,226(+)	upregulated
TVAGG3_0490660	serine threonine-protein phosphatase family	1.88575	2.4922e-48	CM044618:5,425,604..5,426,518(+)	upregulated
TVAGG3_0490960	ankyrin repeat and SOCS box-containing protein 4 family	1.75513	0.00391308	CM044618:5,457,759..5,459,267(-)	upregulated
TVAGG3_0490970	unspecified product	1.52336	5.69839e-06	CM044618:5,460,508..5,461,962(-)	upregulated
TVAGG3_0491100	ankyrin repeat and SOCS box-containing protein 4 family	1.17728	6.37712e-05	CM044618:5,485,515..5,487,035(-)	upregulated
TVAGG3_0491140	ankyrin repeat and SOCS box-containing protein 4 family	1.84592	1.3527e-08	CM044618:5,493,744..5,495,462(-)	upregulated
TVAGG3_0492930	proteasome regulatory particle assembly	1.29452	5.04146e-05	CM044618:5,768,352..5,769,800(+)	upregulated
TVAGG3_0493130	ankyrin repeat protein family	1.45013	1.78359e-09	CM044618:5,800,706..5,801,983(-)	upregulated
TVAGG3_0494600	ankyrin repeat and SOCS box-containing protein 4 family	1.44947	2.52037e-05	CM044618:6,035,973..6,037,859(-)	upregulated
TVAGG3_0495640	protein modification by small protein conjugation	2.63821	2.57241e-122	CM044618:6,192,329..6,195,220(-)	upregulated
TVAGG3_0495670	protein modification by small protein conjugation	2.64716	1.691e-77	CM044618:6,201,417..6,202,592(-)	upregulated
TVAGG3_0495680	protein modification by small protein conjugation	2.62085	5.53496e-15	CM044618:6,202,685..6,202,912(-)	upregulated
TVAGG3_0495740	unspecified product	1.57969	0.0385058	CM044618:6,214,061..6,214,359(+)	upregulated
TVAGG3_0496010	Initiator binding domain-containing protein [Source:UniProtKB/TrEMBL;Acc:A2F564]	1.94988	3.22996e-15	CM044618:6,252,969..6,253,769(-)	upregulated
TVAGG3_0496060	adenyl-nucleotide exchange factor protein	1.1357	0.0019232	CM044618:6,261,030..6,261,779(-)	upregulated
TVAGG3_0496080	unspecified product	1.52232	0.00269136	CM044618:6,265,194..6,267,080(+)	upregulated
TVAGG3_0496090	armadillo (ARM) repeat-containing protein family	2.74361	1.01236e-15	CM044618:6,267,140..6,267,871(-)	upregulated
TVAGG3_0496280	glutenin, high molecular weight subunit PW212-related protein family	1.86692	5.64385e-10	CM044618:6,299,049..6,299,573(-)	upregulated
TVAGG3_0496290	glutenin, high molecular weight subunit PW212-related protein family	1.63797	4.22811e-08	CM044618:6,299,583..6,300,848(-)	upregulated
TVAGG3_0496300	endonuclease protein	2.66727	3.92845e-15	CM044618:6,304,982..6,306,339(-)	upregulated
TVAGG3_0496310	unspecified product	6.96303	2.08402e-06	CM044618:6,314,072..6,314,518(+)	upregulated
TVAGG3_0496340	ubiquitin protein ligase protein	1.11947	1.2994e-06	CM044618:6,324,984..6,325,937(-)	upregulated
TVAGG3_0496380	unspecified product	3.34585	2.58291e-47	CM044618:6,328,668..6,329,825(-)	upregulated
TVAGG3_0497870	unspecified product	1.38196	9.69767e-11	CM044618:6,665,426..6,665,779(-)	upregulated
TVAGG3_0498240	MazG nucleotide pyrophosphohydrolase domain-containing protein	1.39441	0.0107692	CM044618:6,716,474..6,717,166(-)	upregulated
TVAGG3_0498400	RNA polymerase II transcription regulator recruiting protein	1.01403	2.55869e-09	CM044618:6,741,042..6,741,656(+)	upregulated
TVAGG3_0499570	unspecified product	1.97993	0.0107113	CM044618:6,913,713..6,913,991(+)	upregulated
TVAGG3_0501010	PCI domain family	1.06792	7.74902e-07	CM044618:7,331,495..7,332,625(+)	upregulated
TVAGG3_0501080	RNA polymerase II transcription regulator recruiting protein	2.73586	3.44776e-15	CM044618:7,341,108..7,341,683(-)	upregulated
[truncated: 3,141 more rows]

## Sheet: control vs MTZ_TSA
Differentially expressed genes between B7268 control and treated with metronidazole and trichostatin A
[truncated: 5,382 more rows]
