# Supplementary material for: Targeting histone acetylation to overcome drug resistance in the parasite Trichomonas vaginalis
Source: bioRxiv. 2025 Jan 7:2025.01.07.631743. Preprint. [Version 1] doi: 10.1101/2025.01.07.631743 (PMC11741363; doi:10.1101/2025.01.07.631743)
Supplement: Supplement 3 [file media-3.xlsx]

## Sheet: Hoja 1
Supplementary Dataset 1. Differentially expressed genes between NYH209 and B7268 T. vaginalis strains
GeneID	Product Description	log2FoldChange	padj	Genomic Location (Gene)	More expressed in
TVAGG3_0000790	protein kinase protein	1.75061	0.000129394	CM044620:162,366..164,813(-)	NYH209
TVAGG3_0000980	acylglycerol lipase protein	2.03494	1.85369e-05	CM044620:188,381..188,971(+)	NYH209
TVAGG3_0001150	pyrophosphate--fructose 6-phosphate 1-phosphotransferase 2	1.83103	2.04697e-07	CM044620:219,153..220,433(-)	NYH209
TVAGG3_0002100	glycoprotein 38 family	1.5571	0.00761938	CM044620:375,408..376,907(+)	NYH209
TVAGG3_0002220	protein serine/threonine kinase protein	1.21746	0.0148423	CM044620:396,774..397,742(+)	NYH209
TVAGG3_0002700	acid phosphatase protein	1.56197	3.35169e-05	CM044620:458,512..459,702(-)	NYH209
TVAGG3_0002810	amino acid transmembrane transporter protein	6.28589	5.71499e-48	CM044620:486,001..487,386(+)	NYH209
TVAGG3_0004290	regulation of response to stimulus	1.77843	0.0336486	CM044620:731,002..731,997(-)	NYH209
TVAGG3_0004500	ribonuclease inhibitor domain-containing protein	1.93753	0.00228837	CM044620:772,423..773,487(+)	NYH209
TVAGG3_0005070	unspecified product	1.35024	0.036286	CM044620:856,410..857,111(+)	NYH209
TVAGG3_0005160	armadillo (ARM) repeat-containing protein family	1.94771	0.0290253	CM044620:877,993..880,248(-)	NYH209
TVAGG3_0005440	unspecified product	2.35648	0.0024266	CM044620:916,767..917,705(-)	NYH209
TVAGG3_0007410	glycine-rich protein family	2.63865	1.50531e-10	CM044620:1,228,755..1,229,762(+)	NYH209
TVAGG3_0007450	ribonuclease inhibitor domain-containing protein	3.17993	3.55605e-09	CM044620:1,235,154..1,235,735(-)	NYH209
TVAGG3_0007630	protein serine/threonine kinase protein	1.01444	0.0313612	CM044620:1,287,834..1,289,330(-)	NYH209
TVAGG3_0009140	tubulin polyglutamylase TTLl9-related family	1.23345	0.0290253	CM044620:1,513,645..1,514,934(+)	NYH209
TVAGG3_0012070	pre-mRNA splicing factor family	1.1777	0.00440361	CM044620:1,987,636..1,989,579(-)	NYH209
TVAGG3_0012210	unspecified product	4.10559	1.60375e-13	CM044620:2,016,048..2,017,025(-)	NYH209
TVAGG3_0013330	unspecified product	1.26097	0.0184004	CM044620:2,187,718..2,189,307(+)	NYH209
TVAGG3_0013390	unspecified product	1.39542	0.0204336	CM044620:2,198,001..2,199,584(-)	NYH209
TVAGG3_0013670	ankyrin repeat and SOCS box-containing protein 4 family	1.44751	0.0137591	CM044620:2,246,330..2,248,825(+)	NYH209
TVAGG3_0013850	aspartate aminotransferase family	1.30171	0.00444759	CM044620:2,291,342..2,292,538(+)	NYH209
TVAGG3_0013900	protein ubiquitination	3.40051	1.71322e-10	CM044620:2,298,899..2,299,720(+)	NYH209
TVAGG3_0013910	spectrin binding	3.10734	1.67269e-13	CM044620:2,299,758..2,300,864(+)	NYH209
TVAGG3_0014780	N-acylglucosamine-2-epimerase family	1.26982	0.000525679	CM044620:2,451,291..2,452,469(-)	NYH209
TVAGG3_0014790	histone H3/CENP-A	1.66669	1.14899e-06	CM044620:2,453,032..2,453,448(+)	NYH209
TVAGG3_0017350	glycine decarboxylation via glycine cleavage system	11.4323	1.69957e-12	CM044620:2,818,555..2,818,956(+)	NYH209
TVAGG3_0017480	glycoprotein 38 family	1.06308	0.00572895	CM044620:2,842,574..2,843,590(-)	NYH209
TVAGG3_0018810	Second domain of FERM family	4.25553	0.000303177	CM044620:3,076,472..3,079,552(+)	NYH209
TVAGG3_0018820	Second domain of FERM family	1.98226	1.4039e-05	CM044620:3,079,618..3,092,346(+)	NYH209
TVAGG3_0019830	calcium-binding protein family	1.2857	0.00116993	CM044620:3,253,374..3,253,877(-)	NYH209
TVAGG3_0020390	RNA polymerase II transcription regulator recruiting protein	1.97841	5.78649e-05	CM044620:3,366,045..3,366,572(+)	NYH209
TVAGG3_0020920	cilia- and flagella-associated protein 77 family	1.05766	0.043512	CM044620:3,461,016..3,461,867(-)	NYH209
TVAGG3_0021740	ribonuclease H-like family	4.18975	2.81598e-07	CM044620:3,578,291..3,579,702(+)	NYH209
TVAGG3_0026980	glycosyltransferase family	7.89473	1.50856e-05	CM044620:4,191,138..4,192,067(-)	NYH209
TVAGG3_0027190	glucose import	9.96578	2.33178e-09	CM044620:4,218,747..4,220,006(-)	NYH209
TVAGG3_0027560	protein of unknown function, DUF563 family	7.33272	0.000140019	CM044620:4,292,497..4,292,877(-)	NYH209
TVAGG3_0028210	ribonuclease inhibitor domain-containing protein	1.68626	0.00514062	CM044620:4,390,092..4,390,946(-)	NYH209
TVAGG3_0029630	CCCH zinc finger family	2.09597	0.00878579	CM044620:4,588,364..4,589,614(-)	NYH209
TVAGG3_0031730	alpha tubulin	2.91805	2.54802e-21	CM044620:4,857,257..4,858,615(+)	NYH209
TVAGG3_0032570	enolase	1.23222	0.000688927	CM044620:4,991,889..4,993,307(-)	NYH209
TVAGG3_0032930	EamA-like transporter family	1.73717	6.31668e-07	CM044620:5,047,612..5,048,670(-)	NYH209
TVAGG3_0035420	BspA type Leucine rich repeat region (6 copies) family	2.24351	0.000186182	CM044620:5,499,277..5,501,055(-)	NYH209
TVAGG3_0037980	protein deglutamylation	1.29649	0.0424131	CM044620:5,910,610..5,912,187(+)	NYH209
TVAGG3_0038480	zinc ion binding	1.55658	1.68149e-05	CM044620:5,986,435..5,988,435(-)	NYH209
TVAGG3_0039410	aggrephagy protein	1.49717	0.00020994	CM044620:6,090,117..6,096,917(-)	NYH209
TVAGG3_0040000	leucine-rich repeats (6 copies)-containing protein	1.73461	0.000231161	CM044620:6,170,987..6,173,611(-)	NYH209
TVAGG3_0041140	pseudouridine 5'-phosphatase protein	2.13499	0.0187419	CM044620:6,411,814..6,412,548(+)	NYH209
TVAGG3_0043000	DNA polymerase zeta catalytic subunit family	3.65569	2.92265e-11	CM044620:6,672,957..6,675,755(-)	NYH209
TVAGG3_0043370	cyclin-dependent kinase inhibitor 2C-related family	1.12373	0.01421	CM044620:6,741,521..6,744,238(-)	NYH209
TVAGG3_0043380	unspecified product	7.60048	4.93028e-05	CM044620:6,746,520..6,747,392(+)	NYH209
TVAGG3_0045170	regulation of response to stimulus	2.54396	7.32347e-05	CM044620:7,050,218..7,052,182(-)	NYH209
TVAGG3_0045750	STKc GSK3 domain-containing protein	1.39777	0.0135981	CM044620:7,143,039..7,144,046(-)	NYH209
TVAGG3_0045950	ribonuclease inhibitor domain-containing protein	2.45677	0.000751916	CM044620:7,175,508..7,176,437(+)	NYH209
TVAGG3_0046490	helicase protein	1.94441	4.41709e-05	CM044620:7,250,638..7,252,350(+)	NYH209
TVAGG3_0048080	sulfatase family	2.57846	3.05862e-08	CM044620:7,608,915..7,610,612(-)	NYH209
TVAGG3_0048450	negative regulation of protein autoubiquitination	4.70028	8.96097e-13	CM044620:7,692,094..7,693,023(-)	NYH209
TVAGG3_0048460	negative regulation of protein autoubiquitination	4.7731	0.000134463	CM044620:7,693,169..7,693,540(-)	NYH209
TVAGG3_0049050	serine-type endopeptidase protein	1.85256	0.00118837	CM044620:7,799,656..7,800,354(+)	NYH209
TVAGG3_0049650	meiosis-specific crossover protein Msh5 (MutS-like protein)	2.80234	9.91496e-09	CM044620:7,950,810..7,953,116(+)	NYH209
TVAGG3_0050100	intracellular transport of viral protein in host cell	1.71242	8.89225e-07	CM044620:8,091,711..8,092,040(-)	NYH209
TVAGG3_0050270	armadillo (ARM) repeat-containing protein family	3.97533	2.32733e-08	CM044620:8,117,144..8,118,523(+)	NYH209
TVAGG3_0054000	Clan MH, family M20, peptidase T-like metallopeptidase dapE	1.07492	0.0033803	CM044620:8,718,186..8,719,610(-)	NYH209
TVAGG3_0054350	GTPase protein	4.86821	0.0349998	CM044620:8,781,275..8,781,871(-)	NYH209
TVAGG3_0054360	voltage-gated chloride channel protein	2.4244	0.0468849	CM044620:8,782,537..8,784,204(-)	NYH209
TVAGG3_0055610	ribonuclease inhibitor domain-containing protein	5.163	0.000514314	CM044620:8,972,123..8,974,467(-)	NYH209
TVAGG3_0056040	dextransucrase protein	4.56233	3.2117e-06	CM044620:9,030,996..9,032,201(+)	NYH209
TVAGG3_0056100	bifunctional inhibitor/lipid-transfer protein/seed storage 2s albumin superfamily protein family	1.97332	1.45911e-08	CM044620:9,036,994..9,039,597(+)	NYH209
TVAGG3_0058270	Right handed beta helix domain-containing protein [Source:UniProtKB/TrEMBL;Acc:A2FB55]	3.00203	0.000455042	CM044620:9,316,755..9,317,780(-)	NYH209
TVAGG3_0058650	TNFR-Cys domain-containing protein [Source:UniProtKB/TrEMBL;Acc:A2DMW6]	1.45175	0.00884346	CM044620:9,388,587..9,389,204(-)	NYH209
TVAGG3_0059120	spectrin binding	1.42577	0.022179	CM044620:9,458,224..9,459,609(+)	NYH209
TVAGG3_0059280	ATPase activity, coupled to transmembrane movement of substances	1.72425	0.0392291	CM044620:9,492,045..9,492,497(+)	NYH209
TVAGG3_0059780	armadillo repeat-containing protein 4 (armc4) family	1.28248	0.00101542	CM044620:9,574,459..9,576,789(+)	NYH209
TVAGG3_0059800	PQ loop repeat-containing protein	1.14984	0.0022356	CM044620:9,578,475..9,579,404(-)	NYH209
TVAGG3_0059930	ribonuclease inhibitor domain-containing protein	1.69903	0.00292472	CM044620:9,603,171..9,605,249(-)	NYH209
TVAGG3_0060210	RNA-binding domain, RBD family-containing protein	7.7404	4.08929e-06	CM044620:9,650,503..9,651,045(-)	NYH209
TVAGG3_0060710	EF-hand domain-containing protein [Source:UniProtKB/TrEMBL;Acc:A2FTT6]	1.21667	0.0407835	CM044620:9,748,557..9,749,135(+)	NYH209
TVAGG3_0060720	thiomorpholine-carboxylate dehydrogenase protein	5.72808	0.00377344	CM044620:9,749,362..9,750,351(-)	NYH209
TVAGG3_0063380	unspecified product	3.54149	0.00908507	CM044620:10,205,223..10,205,510(-)	NYH209
TVAGG3_0063680	unspecified product	3.39382	0.000548243	CM044620:10,251,607..10,251,768(+)	NYH209
TVAGG3_0071640	protein kinase protein	9.13706	8.56805e-08	CM044620:11,371,414..11,372,001(+)	NYH209
TVAGG3_0071980	ornithine carbamoyltransferase protein	1.17225	0.000636426	CM044620:11,453,431..11,454,372(+)	NYH209
TVAGG3_0072590	ribosomal protein family	1.62566	4.31056e-07	CM044620:11,532,815..11,533,372(+)	NYH209
TVAGG3_0073580	deoxyribose-phosphate aldolase protein	1.36734	3.09471e-05	CM044620:11,695,661..11,696,410(-)	NYH209
TVAGG3_0073660	surface antigen family	1.59333	0.000227368	CM044620:11,708,993..11,710,915(+)	NYH209
TVAGG3_0074000	alpha tubulin	2.9706	5.80491e-21	CM044620:11,776,104..11,777,462(-)	NYH209
TVAGG3_0074220	GTPase protein	6.92727	0.000636023	CM044620:11,813,887..11,814,372(+)	NYH209
TVAGG3_0075330	molybdenum cofactor sulfurtransferase protein	1.54143	0.000420288	CM044620:11,991,641..11,993,683(+)	NYH209
TVAGG3_0076250	glycine-rich protein family	1.67649	0.0041626	CM044620:12,138,990..12,139,646(-)	NYH209
TVAGG3_0076950	glycine-rich protein family	2.47144	5.63711e-07	CM044620:12,253,470..12,254,621(-)	NYH209
TVAGG3_0077070	glycoprotein 38 family	1.65188	0.0208651	CM044620:12,290,999..12,292,855(+)	NYH209
TVAGG3_0077100	protein of unknown function (DUF3447)	5.50257	0.0409125	CM044620:12,297,973..12,298,725(+)	NYH209
TVAGG3_0077140	S-layer like family, C-terminal region-containing protein	2.43195	0.00308934	CM044620:12,306,881..12,309,460(-)	NYH209
TVAGG3_0078150	dynein light chain binding	1.26623	0.000299634	CM044620:12,478,327..12,490,107(-)	NYH209
TVAGG3_0079290	DNA repair DEAD helicase RAD3/XP-D subfamily member family	1.83183	0.000110948	CM044620:12,665,693..12,668,347(-)	NYH209
TVAGG3_0080380	proline-rich extensin signature family	6.93576	0.000574597	CM044620:12,815,579..12,816,523(-)	NYH209
TVAGG3_0080400	unspecified product	2.93477	0.000180309	CM044620:12,818,151..12,818,546(-)	NYH209
TVAGG3_0080410	DNAJ protein ERDJ3A family	6.28611	0.00482161	CM044620:12,818,743..12,819,687(+)	NYH209
TVAGG3_0080550	hedgehog receptor protein	1.43575	0.00193624	CM044620:12,843,318..12,843,860(+)	NYH209
TVAGG3_0080560	cytoplasmic translation	1.38611	1.45006e-05	CM044620:12,844,293..12,844,571(+)	NYH209
TVAGG3_0080880	tubulin beta 4 chain	1.13001	0.0019026	CM044620:12,904,035..12,905,378(+)	NYH209
TVAGG3_0080890	actin	1.49813	1.75383e-06	CM044620:12,905,734..12,906,864(-)	NYH209
TVAGG3_0080910	unspecified product	1.59357	4.91593e-05	CM044620:12,909,158..12,911,245(-)	NYH209
TVAGG3_0080930	transcription initiation from RNA polymerase III promoter	1.32888	0.00701346	CM044620:12,912,746..12,913,366(-)	NYH209
TVAGG3_0081000	AUTOPHAGY-related protein 101 family	1.53589	0.00617383	CM044620:12,932,060..12,932,632(-)	NYH209
TVAGG3_0081410	ankyrin repeat and SOCS box-containing protein 4 family	3.83625	0.000151723	CM044620:12,983,329..12,984,744(+)	NYH209
TVAGG3_0081450	Ral GTPase-activating protein subunit alpha/beta N-terminal domain-containing protein [Source:UniProtKB/TrEMBL;Acc:A2G018]	3.16773	2.13444e-15	CM044620:12,988,952..12,991,066(-)	NYH209
TVAGG3_0082580	flavodoxin-like fold family protein	3.02382	4.43069e-05	CM044620:13,157,452..13,158,159(-)	NYH209
TVAGG3_0082880	Chain M Ribosomal Protein L7ae	5.10529	9.70762e-10	CM044620:13,201,000..13,201,374(+)	NYH209
TVAGG3_0084660	unspecified product	8.6868	5.73875e-07	CM044620:13,446,462..13,447,088(-)	NYH209
TVAGG3_0084830	spectrin binding	1.7416	0.00168982	CM044620:13,479,435..13,480,220(+)	NYH209
TVAGG3_0084840	protein domain specific binding	1.06698	0.00788889	CM044620:13,480,851..13,481,570(+)	NYH209
TVAGG3_0084860	fatty-acyl-CoA binding	5.65492	0.00461801	CM044620:13,485,870..13,487,327(-)	NYH209
TVAGG3_0084870	Intimal thickness related receptor IRP domain-containing protein [Source:UniProtKB/TrEMBL;Acc:A2G039]	1.34262	0.0448231	CM044620:13,487,707..13,489,143(-)	NYH209
TVAGG3_0085040	cyclin-dependent kinase inhibitor 2C-related family	1.91921	0.0021614	CM044620:13,514,174..13,515,430(+)	NYH209
TVAGG3_0085060	cystatin/monellin family	1.36854	5.05886e-05	CM044620:13,517,798..13,518,073(-)	NYH209
TVAGG3_0085150	pectin lyase-like family	1.11337	0.040583	CM044620:13,529,626..13,531,191(+)	NYH209
TVAGG3_0085160	unspecified product	1.81543	0.0473402	CM044620:13,531,877..13,532,551(+)	NYH209
TVAGG3_0088440	unspecified product	9.14817	8.64273e-08	CM044620:14,007,932..14,008,396(-)	NYH209
TVAGG3_0088470	alpha tubulin	1.07496	0.00168106	CM044620:14,013,683..14,015,041(+)	NYH209
TVAGG3_0088550	nucleotide cyclase family	8.2621	3.4092e-06	CM044620:14,027,482..14,027,823(-)	NYH209
TVAGG3_0089330	60s ribosomal protein family	5.3412	1.64536e-16	CM044620:14,192,091..14,192,489(+)	NYH209
TVAGG3_0104480	ankyrin repeat and SOCS box-containing protein 4 family	6.79643	0.00110262	CM044620:16,193,503..16,194,594(-)	NYH209
TVAGG3_0104620	calponin homology domain-containing protein, DDB G0272472-related family	1.38688	9.50948e-05	CM044620:16,212,912..16,214,741(-)	NYH209
TVAGG3_0105260	unspecified product	7.81434	2.16783e-05	CM044620:16,333,186..16,337,217(+)	NYH209
TVAGG3_0105270	unspecified product	8.09336	6.84572e-06	CM044620:16,337,709..16,340,696(-)	NYH209
TVAGG3_0105280	transcription-initiator DNA-binding domain ibd family	6.93856	0.000562964	CM044620:16,341,342..16,341,947(+)	NYH209
TVAGG3_0105300	unspecified product	7.24971	0.000201346	CM044620:16,343,793..16,344,515(+)	NYH209
TVAGG3_0106640	nuclear chaperone required for maturation and nuclear export of pre-60s ribosome subunits	4.92309	3.11644e-07	CM044620:16,572,981..16,573,223(-)	NYH209
TVAGG3_0106740	xanthine dehydrogenase family	1.07314	0.00794178	CM044620:16,596,104..16,600,027(+)	NYH209
TVAGG3_0108850	threonine synthase protein	1.70735	7.00223e-06	CM044620:16,865,779..16,867,068(+)	NYH209
TVAGG3_0115520	attachment subunit-related family	4.5453	5.04594e-06	CM044620:17,673,953..17,674,660(+)	NYH209
TVAGG3_0115530	unspecified product	3.22034	0.0179134	CM044620:17,674,694..17,675,008(+)	NYH209
TVAGG3_0120480	glucose import	3.1191	6.50678e-26	CM044620:18,309,374..18,310,690(-)	NYH209
TVAGG3_0125170	aortic smooth muscle cell differentiation protein family	1.81872	0.00144569	CM044620:18,970,965..18,971,558(+)	NYH209
TVAGG3_0126690	charged multivesicular body protein family	2.95002	0.000139428	CM044620:19,161,611..19,162,000(+)	NYH209
TVAGG3_0126760	phosphoglycerate dehydrogenase protein	10.0327	2.14045e-18	CM044620:19,172,534..19,173,724(+)	NYH209
TVAGG3_0127660	Ankyrin repeat family	8.42239	2.04806e-06	CM044620:19,309,165..19,309,326(+)	NYH209
TVAGG3_0130070	unspecified product	6.91829	0.000103721	CM044620:19,672,725..19,673,591(+)	NYH209
TVAGG3_0130800	ribonuclease kappa family	1.38545	0.000253093	CM044620:19,782,254..19,782,631(-)	NYH209
TVAGG3_0133860	DUF4817 domain-containing protein [Source:UniProtKB/TrEMBL;Acc:A2EG73]	8.66707	6.86378e-07	CM044620:20,198,154..20,198,660(-)	NYH209
TVAGG3_0133870	cysteine proteinases family	7.91522	1.40193e-05	CM044620:20,198,956..20,199,795(-)	NYH209
TVAGG3_0133880	G-quadruplex DNA unwinding	7.50134	7.26142e-05	CM044620:20,199,869..20,200,342(-)	NYH209
TVAGG3_0133890	G-quadruplex DNA unwinding	7.49518	7.64969e-05	CM044620:20,200,355..20,201,233(-)	NYH209
TVAGG3_0144400	ankyrin repeat protein family	3.23692	1.8012e-05	CM044620:21,957,236..21,958,513(-)	NYH209
TVAGG3_0144700	unspecified product	2.01829	0.0242609	CM044620:22,003,628..22,003,984(+)	NYH209
TVAGG3_0145490	unspecified product	6.28874	2.67233e-09	CM044620:22,092,393..22,093,022(+)	NYH209
TVAGG3_0146730	A-agglutinin attachment subunit, putative [Source:UniProtKB/TrEMBL;Acc:A2E3V5]	1.37889	0.00295197	CM044620:22,280,125..22,281,360(-)	NYH209
TVAGG3_0146910	pectin lyase-like family	2.26112	0.000293104	CM044620:22,308,170..22,308,574(-)	NYH209
TVAGG3_0146930	immunoglobulins domain-containing protein	1.69945	6.09492e-06	CM044620:22,311,292..22,314,990(-)	NYH209
TVAGG3_0147510	acylglycerol lipase protein	1.02008	0.0238515	CM044620:22,410,949..22,411,860(+)	NYH209
TVAGG3_0148980	antigen BSP-related family	10.1049	1.08485e-09	CM044620:22,645,101..22,646,987(+)	NYH209
TVAGG3_0151440	unspecified product	3.93111	9.51706e-06	CM044620:23,001,848..23,002,618(-)	NYH209
TVAGG3_0151450	unspecified product	1.69389	0.0318284	CM044620:23,003,146..23,003,859(-)	NYH209
TVAGG3_0153630	protein serine/threonine kinase protein	2.48362	1.87463e-05	CM044620:23,358,301..23,359,269(+)	NYH209
TVAGG3_0154550	UDP-glucose:glycoprotein glucosyltransferase protein	1.14107	0.00562465	CM044620:23,500,190..23,503,366(-)	NYH209
TVAGG3_0154630	protein modification by small protein conjugation	1.5958	8.81694e-07	CM044620:23,517,466..23,517,894(+)	NYH209
TVAGG3_0154940	unspecified product	6.97254	0.000496591	CM044620:23,573,729..23,574,385(+)	NYH209
TVAGG3_0154950	unspecified product	7.44606	9.82194e-05	CM044620:23,574,900..23,575,142(-)	NYH209
TVAGG3_0154960	coagulation factor 5/8 C-terminal domain-containing protein family	4.69898	1.06035e-07	CM044620:23,575,417..23,578,178(-)	NYH209
TVAGG3_0155300	phosphomannomutase 45a family	1.33445	4.0691e-05	CM044620:23,642,204..23,643,964(+)	NYH209
TVAGG3_0155340	heat shock protein 70	1.17354	0.00146174	CM044620:23,646,458..23,648,431(-)	NYH209
TVAGG3_0158200	Surface antigen BspA-like [Source:UniProtKB/TrEMBL;Acc:A2F5H3]	6.75872	0.00107343	CM044620:24,143,684..24,144,826(-)	NYH209
TVAGG3_0159350	alpha amylase, catalytic domain-containing protein	1.05648	0.00216666	CM044620:24,340,313..24,341,800(-)	NYH209
TVAGG3_0161320	glycine-rich protein family	1.18655	0.0126585	CM044620:24,648,174..24,649,091(+)	NYH209
TVAGG3_0163260	Initiator binding domain-containing protein [Source:UniProtKB/TrEMBL;Acc:A2ELK6]	5.77851	0.0225746	CM044620:24,903,095..24,903,679(+)	NYH209
TVAGG3_0163330	unspecified product	1.28051	0.000640677	CM044620:24,912,820..24,913,335(+)	NYH209
TVAGG3_0163730	cyclin-dependent kinase inhibitor 2C-related family	5.76412	0.0238155	CM044620:24,987,450..24,989,159(-)	NYH209
TVAGG3_0163780	phosphoglycerate dehydrogenase protein	3.26524	2.53033e-18	CM044620:24,998,595..24,999,785(+)	NYH209
TVAGG3_0163800	iron-sulfur flavoprotein	1.49061	0.0218125	CM044620:25,002,179..25,002,850(+)	NYH209
TVAGG3_0164790	CLN3 protein family	2.12013	6.18405e-05	CM044620:25,141,323..25,142,591(-)	NYH209
TVAGG3_0165320	protein CBG06246 family	6.75146	0.00117063	CM044620:25,212,168..25,214,090(+)	NYH209
TVAGG3_0165350	unspecified product	5.50257	0.0409125	CM044620:25,217,748..25,218,698(+)	NYH209
TVAGG3_0165360	unspecified product	9.19465	6.68952e-08	CM044620:25,218,739..25,220,538(+)	NYH209
TVAGG3_0165910	antigen BSP-related family	1.84306	1.75497e-05	CM044620:25,328,053..25,333,176(+)	NYH209
TVAGG3_0165970	Ankyrin repeat family	3.0683	0.0436865	CM044620:25,341,835..25,343,856(+)	NYH209
TVAGG3_0166180	ankyrin repeat protein family	2.91767	0.0032302	CM044620:25,382,623..25,383,159(+)	NYH209
TVAGG3_0167270	protein ubiquitination	1.47667	0.016348	CM044620:25,584,280..25,585,368(-)	NYH209
TVAGG3_0170880	phosphoribulokinase family protein-related protein family	1.00617	0.00755234	CM044620:26,186,369..26,187,931(-)	NYH209
TVAGG3_0171890	armadillo repeat-containing protein 3 family	1.01079	0.045783	CM044620:26,332,321..26,334,903(+)	NYH209
TVAGG3_0172800	unspecified product	4.7173	0.0482573	CM044620:26,478,539..26,478,991(-)	NYH209
TVAGG3_0172840	protein polyubiquitination	1.96653	0.00148745	CM044620:26,486,358..26,487,944(-)	NYH209
TVAGG3_0172880	pfkB family carbohydrate kinase family	1.12669	0.00275934	CM044620:26,495,009..26,495,887(+)	NYH209
TVAGG3_0173170	Right handed beta helix domain-containing protein [Source:UniProtKB/TrEMBL;Acc:A2EGP2]	2.38574	0.00122292	CM044620:26,548,685..26,549,653(-)	NYH209
TVAGG3_0174120	Right handed beta helix domain-containing protein [Source:UniProtKB/TrEMBL;Acc:A2DE29]	1.84984	0.00028827	CM044620:26,687,827..26,688,798(-)	NYH209
TVAGG3_0174460	nucleoside transmembrane transporter protein	1.52256	0.0128779	CM044620:26,737,833..26,739,209(+)	NYH209
TVAGG3_0174480	unspecified product	1.62607	0.0115018	CM044620:26,743,933..26,744,166(-)	NYH209
TVAGG3_0174510	armadillo (ARM) repeat-containing protein family	1.52817	2.97018e-05	CM044620:26,747,326..26,749,860(-)	NYH209
TVAGG3_0174660	ribonuclease inhibitor domain-containing protein	1.68414	0.0142347	CM044620:26,781,008..26,782,198(+)	NYH209
TVAGG3_0175670	RelA-associated inhibitor family	5.21202	0.0168693	CM044620:26,982,371..26,983,336(-)	NYH209
TVAGG3_0176700	Mediator complex subunit 14 [Source:UniProtKB/TrEMBL;Acc:A2FFG1]	1.39152	0.0384918	CM044620:27,159,596..27,162,562(-)	NYH209
TVAGG3_0177890	spectrin binding	1.50577	0.00527858	CM044620:27,338,657..27,340,441(-)	NYH209
TVAGG3_0178240	paraquat-inducible protein A (PqiA) family	1.55302	0.0487784	CM044620:27,391,564..27,394,557(-)	NYH209
TVAGG3_0178290	glycine-rich protein family	1.29504	0.0433955	CM044620:27,405,816..27,406,847(-)	NYH209
TVAGG3_0180940	spectrin binding	4.03792	0.00100333	CM044620:27,836,617..27,837,984(+)	NYH209
TVAGG3_0181260	unspecified product	5.56418	0.0347668	CM044620:27,897,131..27,897,505(+)	NYH209
TVAGG3_0181440	glycine-rich protein family	2.55213	0.000572856	CM044620:27,938,678..27,939,280(-)	NYH209
TVAGG3_0181930	ribonuclease inhibitor domain-containing protein	1.74662	0.000474753	CM044620:28,015,794..28,017,470(+)	NYH209
TVAGG3_0182720	proteasome regulatory particle assembly	1.2817	0.0264995	CM044620:28,138,162..28,139,670(-)	NYH209
TVAGG3_0182910	unspecified product	3.69025	0.00468939	CM044620:28,166,806..28,167,333(+)	NYH209
TVAGG3_0185120	sulfatase family	2.81059	0.00210438	CM044620:28,527,113..28,528,075(+)	NYH209
TVAGG3_0186480	unspecified product	4.43457	5.95393e-06	CM044620:28,760,861..28,761,154(-)	NYH209
TVAGG3_0189410	unspecified product	8.34552	2.40402e-06	CM044620:29,264,296..29,265,288(+)	NYH209
TVAGG3_0190440	protein serine/threonine kinase protein	10.5554	1.31403e-10	CM044620:29,420,306..29,421,115(-)	NYH209
TVAGG3_0191600	antigen BSP-related family	1.66439	3.98131e-05	CM044620:29,619,012..29,621,573(+)	NYH209
TVAGG3_0191770	antigen BSP-related family	3.01139	7.80202e-14	CM044620:29,659,649..29,664,568(+)	NYH209
TVAGG3_0194170	Clan PB, family C69, PipD-like cysteine peptidase	1.36924	0.000442324	CM044620:30,099,418..30,100,830(+)	NYH209
TVAGG3_0194210	unspecified product	6.3035	0.0046584	CM044620:30,104,454..30,104,768(-)	NYH209
TVAGG3_0194220	bifunctional inhibitor/lipid-transfer protein/seed storage 2s albumin superfamily protein family	11.8611	1.69034e-13	CM044620:30,104,876..30,106,696(-)	NYH209
TVAGG3_0194250	guanylate cyclase protein	4.4699	3.3325e-12	CM044620:30,119,084..30,123,814(+)	NYH209
TVAGG3_0194260	glycine-rich protein family	1.5653	0.00514198	CM044620:30,124,188..30,126,188(+)	NYH209
TVAGG3_0198760	Golgi vesicle docking protein family	3.91485	0.0415039	CM044620:30,861,842..30,863,059(-)	NYH209
TVAGG3_0198890	protein ubiquitination	5.49502	0.0407835	CM044620:30,891,836..30,893,833(+)	NYH209
TVAGG3_0198950	antigen BSP-related family	2.76782	0.00392838	CM044620:30,901,630..30,905,631(-)	NYH209
TVAGG3_0199210	beige/BEACH-related family	2.57926	0.00024698	CM044620:30,947,724..30,953,687(-)	NYH209
TVAGG3_0199230	ankyrin repeat protein family	1.28065	0.00013038	CM044620:30,955,922..30,958,507(-)	NYH209
TVAGG3_0199270	beige/BEACH-related family	1.10545	0.0205523	CM044620:30,965,138..30,971,920(-)	NYH209
TVAGG3_0200810	protein serine/threonine kinase protein	1.80397	0.00421628	CM044620:31,257,639..31,258,562(+)	NYH209
TVAGG3_0200920	ankyrin repeat protein family	7.97387	1.09918e-05	CM044620:31,279,442..31,280,662(-)	NYH209
TVAGG3_0201530	protein of unknown function (DUF4483)	1.34788	0.00957376	CM044620:31,375,087..31,375,758(-)	NYH209
TVAGG3_0201710	ubiquitinyl hydrolase protein	1.18017	0.00126845	CM044620:31,407,689..31,414,300(-)	NYH209
TVAGG3_0202300	NADP-specific glutamate dehydrogenase 1-related family	2.10111	3.99375e-09	CM044620:31,499,512..31,500,855(-)	NYH209
TVAGG3_0204220	ankyrin repeat-containing family	2.05957	0.000278833	CM044620:31,825,008..31,829,270(+)	NYH209
TVAGG3_0204440	galactose-binding domain-like family	3.31696	9.64198e-06	CM044620:31,864,433..31,865,101(+)	NYH209
TVAGG3_0204530	cyclin-dependent kinase inhibitor 2C-related family	3.98942	0.000227549	CM044620:31,876,606..31,877,109(+)	NYH209
TVAGG3_0205500	D-xylose 1-dehydrogenase (NADP+) protein	1.17363	0.00545233	CM044620:32,032,886..32,033,872(-)	NYH209
TVAGG3_0205570	Right handed beta helix domain-containing protein [Source:UniProtKB/TrEMBL;Acc:A2EC79]	1.20216	0.0345099	CM044620:32,040,635..32,041,312(+)	NYH209
TVAGG3_0205660	ankyrin repeat domain-containing protein 49 family	1.72296	0.000938275	CM044620:32,062,684..32,064,081(-)	NYH209
TVAGG3_0205680	SAM (S-adenosyl methionine) transporter family	2.94066	2.09673e-09	CM044620:32,066,213..32,067,559(+)	NYH209
TVAGG3_0208570	dedicator of cytokinesis DOCK family	1.08753	0.0238114	CM044620:32,465,655..32,469,950(-)	NYH209
TVAGG3_0208620	serine-type peptidase protein	2.00182	9.97289e-07	CM044620:32,478,949..32,480,463(-)	NYH209
TVAGG3_0208660	Bap-like [Source:UniProtKB/TrEMBL;Acc:A2FRQ9]	8.33475	2.60491e-06	CM044620:32,491,291..32,493,039(-)	NYH209
TVAGG3_0208680	unspecified product	7.0146	6.38455e-05	CM044620:32,493,523..32,495,277(-)	NYH209
TVAGG3_0208690	unspecified product	6.51078	0.000355752	CM044620:32,495,521..32,496,483(-)	NYH209
TVAGG3_0208700	Cadherin domain-containing protein [Source:UniProtKB/TrEMBL;Acc:A2FRQ6]	6.90106	4.25478e-18	CM044620:32,497,664..32,498,623(-)	NYH209
TVAGG3_0210240	ubiquitin specific protease 9 family	1.61985	0.00147188	CM044620:32,705,194..32,708,148(+)	NYH209
TVAGG3_0211120	Secreted protein [Source:UniProtKB/TrEMBL;Acc:A2GVB4]	6.32633	1.06703e-11	CM044620:32,833,933..32,834,172(-)	NYH209
TVAGG3_0212240	antigen BSP-related family	2.02855	0.0266592	CM044620:33,040,545..33,041,786(-)	NYH209
TVAGG3_0213180	spectrin binding	1.41999	0.0289063	CM044620:33,209,570..33,211,438(+)	NYH209
TVAGG3_0213630	EcPNP-I-like purine nucleoside phosphorylase domain-containing protein	1.05582	0.00760808	CM044620:33,275,128..33,275,838(+)	NYH209
TVAGG3_0214050	unspecified product	8.65487	6.55998e-07	CM044620:33,348,468..33,348,971(-)	NYH209
TVAGG3_0214550	Major Facilitator Superfamily (MFS) general substrate transporter family	1.13153	0.04796	CM044620:33,422,107..33,426,441(-)	NYH209
TVAGG3_0215110	RNA polymerase II transcription regulator recruiting protein	5.88844	0.0153545	CM044620:33,512,668..33,513,198(+)	NYH209
TVAGG3_0217000	unspecified product	4.748	0.0462719	CM044620:33,797,393..33,797,698(-)	NYH209
TVAGG3_0218260	UDP-glucose:glycoprotein glucosyltransferase family	1.2495	0.00139306	CM044620:34,007,883..34,011,779(-)	NYH209
TVAGG3_0218310	microtubule binding	1.08844	0.00203167	CM044620:34,022,340..34,027,463(+)	NYH209
TVAGG3_0221260	spectrin binding	1.68914	0.0172629	CM044620:34,626,901..34,628,379(+)	NYH209
TVAGG3_0221270	SCP domain-containing protein [Source:UniProtKB/TrEMBL;Acc:A2E9W1]	3.29176	8.86485e-17	CM044620:34,628,595..34,629,899(-)	NYH209
TVAGG3_0221630	proteasome regulatory particle assembly	4.17671	0.0265025	CM044620:34,685,144..34,686,208(-)	NYH209
TVAGG3_0221790	V-type proton ATPase subunit A family	2.0992	4.99936e-09	CM044620:34,715,255..34,717,579(+)	NYH209
TVAGG3_0222360	isopentenyl-diphosphate delta-isomerase protein	2.03645	0.02452	CM044620:34,805,006..34,805,635(-)	NYH209
TVAGG3_0222370	pecanex family	8.00144	1.02277e-05	CM044620:34,811,295..34,812,320(+)	NYH209
TVAGG3_0223040	biological adhesion protein	2.82726	3.12736e-15	CM044620:34,922,109..34,924,982(+)	NYH209
TVAGG3_0226140	unspecified product	2.09705	0.0473447	CM044620:35,388,296..35,388,931(+)	NYH209
TVAGG3_0226950	aldose 1-epimerase family	1.42998	0.000724615	CM044620:35,503,212..35,504,090(+)	NYH209
TVAGG3_0226990	unspecified product	6.10288	0.00993425	CM044620:35,507,133..35,508,708(-)	NYH209
TVAGG3_0227000	cyclin-dependent kinase inhibitor 2C-related family	5.96896	0.0132726	CM044620:35,509,218..35,511,902(-)	NYH209
TVAGG3_0227270	Arp2/3 complex-mediated actin nucleation	5.95425	3.72169e-18	CM044620:35,551,841..35,552,248(+)	NYH209
TVAGG3_0227290	inositol-3-phosphate synthase protein	2.56307	1.51449e-08	CM044620:35,554,785..35,556,323(-)	NYH209
TVAGG3_0227330	unspecified product	1.69286	0.00758216	CM044620:35,563,297..35,564,079(-)	NYH209
TVAGG3_0229240	ankyrin repeat and SOCS box-containing protein 4 family	5.16715	1.0922e-05	CM044620:35,851,136..35,853,250(+)	NYH209
TVAGG3_0230060	vault protein inter-alpha-trypsin domain-containing protein	2.11017	0.00169299	CM044620:36,026,928..36,027,860(-)	NYH209
TVAGG3_0231020	unspecified product	1.80236	0.000890593	CM044620:36,210,844..36,211,185(+)	NYH209
TVAGG3_0231520	EcPNP-I-like purine nucleoside phosphorylase domain-containing protein	1.19169	0.0022676	CM044620:36,297,780..36,298,490(+)	NYH209
TVAGG3_0231530	Spindle assembly abnormal protein 6 N-terminal domain-containing protein [Source:UniProtKB/TrEMBL;Acc:A2EU61]	1.89174	0.0110359	CM044620:36,298,703..36,299,329(+)	NYH209
TVAGG3_0231580	unspecified product	5.65464	3.98131e-05	CM044620:36,307,981..36,308,307(-)	NYH209
TVAGG3_0231860	unspecified product	2.06865	0.00698556	CM044620:36,374,252..36,374,764(-)	NYH209
TVAGG3_0232170	surface antigen family	2.142	0.000175336	CM044620:36,425,574..36,427,034(+)	NYH209
TVAGG3_0232670	unspecified product	1.04937	0.00295977	CM044620:36,501,744..36,502,508(-)	NYH209
TVAGG3_0232950	unspecified product	1.43053	0.0207277	CM044620:36,551,049..36,551,591(+)	NYH209
TVAGG3_0233360	glycine-rich protein family	7.6577	4.38412e-05	CM044620:36,613,102..36,613,938(+)	NYH209
TVAGG3_0235120	unspecified product	4.94441	0.0283039	CM044620:36,919,083..36,920,462(+)	NYH209
TVAGG3_0235980	nuclear chaperone required for maturation and nuclear export of pre-60s ribosome subunits	6.32793	0.000608905	CM044620:37,058,078..37,059,478(-)	NYH209
TVAGG3_0236550	surface antigen family	3.5139	0.000435686	CM044620:37,150,267..37,152,138(-)	NYH209
TVAGG3_0238700	spectrin binding	5.9469	0.0128597	CM044620:37,472,539..37,473,426(-)	NYH209
TVAGG3_0238740	ankyrin repeat protein family	1.2878	0.00634099	CM044620:37,478,873..37,479,886(+)	NYH209
TVAGG3_0239120	regulation of choline O-acetyltransferase protein	2.85606	9.94581e-09	CM044620:37,561,729..37,562,676(-)	NYH209
TVAGG3_0239160	protein ubiquitination	1.41587	0.0153354	CM044620:37,569,437..37,570,285(-)	NYH209
TVAGG3_0240340	unspecified product	1.92871	0.040583	CM044620:37,807,331..37,807,717(-)	NYH209
TVAGG3_0240420	unspecified product	1.45266	0.0439594	CM044620:37,829,818..37,830,390(+)	NYH209
TVAGG3_0241140	glycine-rich protein family	1.36229	0.00693925	CM044620:37,945,241..37,946,380(+)	NYH209
TVAGG3_0241290	spectrin binding	2.02471	0.000431134	CM044620:37,972,901..37,974,304(+)	NYH209
TVAGG3_0242310	cyclin-dependent kinase inhibitor 2C-related family	5.65001	0.00463725	CM044620:38,119,461..38,123,022(-)	NYH209
TVAGG3_0242400	glycine-rich protein family	4.1675	0.000227368	CM044620:38,137,850..38,138,779(-)	NYH209
TVAGG3_0242590	ribose/galactose isomerase family	1.09894	0.0366133	CM044620:38,176,448..38,176,882(-)	NYH209
TVAGG3_0242600	alpha tubulin	1.45885	3.37991e-05	CM044620:38,177,063..38,178,421(+)	NYH209
TVAGG3_0242610	glycine-rich protein family	5.62126	0.00501575	CM044620:38,179,091..38,179,726(+)	NYH209
TVAGG3_0242660	unspecified product	1.67104	0.0112961	CM044620:38,188,440..38,188,937(+)	NYH209
TVAGG3_0243440	ribonuclease inhibitor domain-containing protein	1.65125	0.0459464	CM044620:38,310,251..38,310,955(+)	NYH209
TVAGG3_0244470	unspecified product	1.88879	0.007211	CM044620:38,469,804..38,471,279(-)	NYH209
TVAGG3_0245250	F5/8 type C domain-containing protein [Source:UniProtKB/TrEMBL;Acc:A2F3F7]	4.71803	0.0454816	CM044620:38,629,703..38,630,269(+)	NYH209
TVAGG3_0246200	glycine-rich protein family	9.03948	1.29446e-07	CM044620:38,844,827..38,845,735(-)	NYH209
TVAGG3_0248000	acetylornithine deacetylase family	1.22181	0.0016753	CM044620:39,111,664..39,113,253(-)	NYH209
TVAGG3_0248870	WD40 repeat-containing protein	1.33509	0.0391599	CM044620:39,238,342..39,241,338(-)	NYH209
TVAGG3_0249000	spectrin binding	3.42665	0.000813391	CM044620:39,267,339..39,267,689(+)	NYH209
TVAGG3_0249010	phospholipase C/P1 nuclease family	3.77025	2.78953e-11	CM044620:39,267,771..39,268,469(-)	NYH209
TVAGG3_0249210	unspecified product	2.89669	0.0265823	CM044620:39,316,267..39,317,328(+)	NYH209
TVAGG3_0249220	unspecified product	2.57372	0.0133637	CM044620:39,317,330..39,318,424(+)	NYH209
TVAGG3_0249260	glucose import	1.21093	0.000185493	CM044620:39,323,444..39,324,643(-)	NYH209
TVAGG3_0250210	ATPase activity, coupled to transmembrane movement of substances	4.63712	1.22655e-12	CM044620:39,490,659..39,492,749(+)	NYH209
TVAGG3_0251810	glycine-rich protein family	2.13705	9.40365e-06	CM044620:39,742,450..39,742,989(+)	NYH209
TVAGG3_0251920	unspecified product	7.0297	0.000467734	CM044620:39,764,433..39,765,353(-)	NYH209
TVAGG3_0251990	spectrin binding	1.44599	0.0493821	CM044620:39,785,486..39,786,328(-)	NYH209
TVAGG3_0252000	zebrafish dkey-56m19.5 family	2.86887	0.00148818	CM044620:39,786,589..39,790,230(-)	NYH209
TVAGG3_0252600	structural constituent of cell wall	1.24716	0.00146598	CM044620:39,889,112..39,891,622(+)	NYH209
TVAGG3_0252810	ribonuclease inhibitor domain-containing protein	1.7761	0.0154745	CM044620:39,916,553..39,918,229(+)	NYH209
TVAGG3_0252820	structural constituent of cell wall	1.66583	0.0054141	CM044620:39,918,244..39,919,620(+)	NYH209
TVAGG3_0252960	Ig-like domain-containing protein [Source:UniProtKB/TrEMBL;Acc:A2F2E7]	3.10014	0.00216171	CM044620:39,952,251..39,953,066(-)	NYH209
TVAGG3_0252990	Surface antigen BspA-like [Source:UniProtKB/TrEMBL;Acc:A2F2F0]	3.67361	4.508e-08	CM044620:39,958,600..39,960,306(+)	NYH209
TVAGG3_0253000	unspecified product	5.55625	6.11711e-29	CM044620:39,960,377..39,961,876(-)	NYH209
TVAGG3_0253010	unspecified product	8.19396	6.78341e-07	CM044620:39,962,148..39,963,641(-)	NYH209
TVAGG3_0254450	IgGFc-binding protein N-terminal domain-containing protein [Source:UniProtKB/TrEMBL;Acc:A2EYU7]	3.21237	1.85193e-05	CM044620:40,164,997..40,166,079(-)	NYH209
TVAGG3_0254460	unspecified product	1.11124	0.00129951	CM044620:40,168,545..40,170,746(+)	NYH209
TVAGG3_0254900	amphoterin-induced protein family	1.55579	0.00474445	CM044621:41,480..43,570(-)	NYH209
TVAGG3_0255700	aminopeptidase protein	1.21479	0.0302837	CM044621:207,907..209,175(+)	NYH209
TVAGG3_0257140	unspecified product	3.67806	0.00159064	CM044621:646,924..647,544(-)	NYH209
TVAGG3_0257150	unspecified product	2.12375	0.0470217	CM044621:648,126..649,103(-)	NYH209
TVAGG3_0257430	platelet formation protein family	1.02435	0.00955019	CM044621:694,230..701,333(-)	NYH209
TVAGG3_0257470	nucleoside transmembrane transporter protein	1.33844	0.0177119	CM044621:712,357..713,631(+)	NYH209
TVAGG3_0258070	choline transmembrane transporter protein	2.45115	0.000128566	CM044621:911,059..912,462(+)	NYH209
TVAGG3_0258530	beta-lactamase family	1.0259	0.0292795	CM044621:999,490..1,001,433(-)	NYH209
TVAGG3_0258710	unspecified product	1.71823	0.000796261	CM044621:1,026,667..1,027,596(+)	NYH209
TVAGG3_0259130	unspecified product	8.28793	5.30691e-07	CM044621:1,106,287..1,107,066(+)	NYH209
TVAGG3_0259140	unspecified product	9.31463	4.69502e-08	CM044621:1,107,661..1,107,966(+)	NYH209
TVAGG3_0259150	Right handed beta helix domain-containing protein [Source:UniProtKB/TrEMBL;Acc:A2DUW7]	1.23978	0.0498659	CM044621:1,108,191..1,110,287(-)	NYH209
TVAGG3_0259400	serine-type peptidase protein	1.08371	0.0489381	CM044621:1,156,092..1,157,201(+)	NYH209
TVAGG3_0259660	Right handed beta helix domain-containing protein [Source:UniProtKB/TrEMBL;Acc:A2DUR9]	1.76653	0.000133558	CM044621:1,209,678..1,210,250(+)	NYH209
TVAGG3_0261070	unspecified product	1.27247	0.00458754	CM044621:1,479,055..1,479,648(-)	NYH209
TVAGG3_0261510	Intimal thickness related receptor IRP domain-containing protein [Source:UniProtKB/TrEMBL;Acc:A2DZS8]	1.67425	0.0246837	CM044621:1,558,358..1,559,686(-)	NYH209
TVAGG3_0262970	protein kinase protein	1.44559	0.00656403	CM044621:1,780,356..1,783,259(-)	NYH209
TVAGG3_0264030	ribonuclease inhibitor domain-containing protein	2.69446	4.33968e-06	CM044621:2,019,845..2,020,864(-)	NYH209
TVAGG3_0264200	spectrin binding	1.22321	0.0443469	CM044621:2,051,579..2,052,985(-)	NYH209
TVAGG3_0264240	intracellular sterol transport	1.49491	0.0246085	CM044621:2,061,677..2,062,615(-)	NYH209
TVAGG3_0264390	experimental autoimmune prostatitis antigen 2-related family	5.44885	2.19195e-11	CM044621:2,095,486..2,098,179(-)	NYH209
TVAGG3_0264400	regulation of response to stimulus	4.75683	7.95563e-06	CM044621:2,099,392..2,099,892(+)	NYH209
TVAGG3_0264430	protein ubiquitination	1.24732	0.0492492	CM044621:2,106,696..2,107,685(+)	NYH209
TVAGG3_0265460	protein ubiquitination	2.58058	0.0136124	CM044621:2,262,130..2,263,713(+)	NYH209
TVAGG3_0265500	structural constituent of cell wall	1.64035	0.0384857	CM044621:2,269,119..2,271,569(+)	NYH209
TVAGG3_0265520	spectrin binding	5.39838	0.0499751	CM044621:2,276,532..2,277,020(+)	NYH209
TVAGG3_0265920	antigen BSP-related family	1.74803	7.68658e-05	CM044621:2,363,188..2,365,122(+)	NYH209
TVAGG3_0265950	aminophospholipid transmembrane transporter protein	1.34802	0.00309343	CM044621:2,368,669..2,369,622(-)	NYH209
TVAGG3_0266010	Fertilin alpha subunit, putative [Source:UniProtKB/TrEMBL;Acc:A2DA26]	1.66248	0.0321266	CM044621:2,378,805..2,379,494(-)	NYH209
TVAGG3_0266440	ankyrin repeat and DEATH domain-containing protein family	6.41058	0.00352329	CM044621:2,440,482..2,440,844(+)	NYH209
TVAGG3_0266610	A-type inclusion protein-related family	1.38209	0.0136377	CM044621:2,495,714..2,502,466(-)	NYH209
TVAGG3_0266620	Gyrl-like family protein	2.42232	1.98051e-05	CM044621:2,502,980..2,503,573(+)	NYH209
TVAGG3_0267030	ankyrin repeat-containing family	1.81098	0.00235098	CM044621:2,573,492..2,575,612(-)	NYH209
TVAGG3_0267310	spectrin binding	2.26226	0.00241674	CM044621:2,636,104..2,637,474(+)	NYH209
TVAGG3_0269590	spectrin binding	3.76548	2.49552e-07	CM044621:3,029,194..3,030,492(+)	NYH209
TVAGG3_0272380	calcium ion binding	6.2536	0.00545575	CM044621:3,492,404..3,493,276(+)	NYH209
TVAGG3_0272540	ubiquitin family protein family	4.74409	0.000145046	CM044621:3,527,835..3,528,311(-)	NYH209
TVAGG3_0272550	ubiquitin family protein family	3.74127	0.0154346	CM044621:3,528,312..3,528,740(-)	NYH209
TVAGG3_0272980	spectrin binding	4.41663	0.013322	CM044621:3,598,320..3,599,921(+)	NYH209
TVAGG3_0273020	amino acid transmembrane transporter protein	2.13658	1.22938e-05	CM044621:3,605,291..3,606,586(-)	NYH209
TVAGG3_0273050	dynein heavy chain family protein family	1.29321	0.00282234	CM044621:3,609,886..3,621,684(+)	NYH209
TVAGG3_0273170	RelA-associated inhibitor family	2.12188	0.0410507	CM044621:3,636,004..3,637,005(+)	NYH209
TVAGG3_0273180	NET domain-containing protein [Source:UniProtKB/TrEMBL;Acc:A2DL75]	6.05715	0.00965408	CM044621:3,637,318..3,637,521(-)	NYH209
TVAGG3_0273870	DNA recombination	2.33605	3.49586e-07	CM044621:3,765,702..3,767,474(-)	NYH209
TVAGG3_0274350	leucine-rich repeats (6 copies)-containing protein	1.9546	0.000658119	CM044621:3,878,057..3,879,835(-)	NYH209
TVAGG3_0274530	glycine-rich protein family	1.31135	0.016348	CM044621:3,911,372..3,911,911(-)	NYH209
TVAGG3_0274600	inositol-3-phosphate synthase protein	2.61072	3.48161e-13	CM044621:3,944,792..3,946,327(+)	NYH209
TVAGG3_0275530	amino acid transmembrane transporter protein	1.12887	0.00407125	CM044621:4,089,833..4,091,233(+)	NYH209
TVAGG3_0275570	BspA type Leucine rich repeat region (6 copies) family	2.98263	0.000482669	CM044621:4,096,154..4,097,272(-)	NYH209
TVAGG3_0275710	somatostatin receptor binding	3.06185	0.0441932	CM044621:4,123,714..4,124,379(+)	NYH209
TVAGG3_0275990	zinc ion transmembrane transporter protein	1.89774	0.000333962	CM044621:4,179,175..4,179,801(-)	NYH209
TVAGG3_0276020	l-lactate dehydrogenase	1.81685	0.000569205	CM044621:4,183,837..4,184,838(-)	NYH209
TVAGG3_0276140	unspecified product	1.22513	0.0454706	CM044621:4,208,697..4,208,951(-)	NYH209
TVAGG3_0276150	ribonuclease inhibitor domain-containing protein	1.92892	0.0163777	CM044621:4,209,576..4,209,992(-)	NYH209
TVAGG3_0276160	unspecified product	1.22239	0.000565624	CM044621:4,210,417..4,211,292(-)	NYH209
TVAGG3_0276170	protein ubiquitination	1.57334	0.0421856	CM044621:4,212,237..4,213,085(+)	NYH209
TVAGG3_0277820	protein ubiquitination	5.73219	0.0226896	CM044621:4,498,741..4,499,643(+)	NYH209
TVAGG3_0277880	unspecified product	2.65618	2.61839e-07	CM044621:4,517,204..4,518,052(+)	NYH209
TVAGG3_0277950	Lipid depleted protein, putative [Source:UniProtKB/TrEMBL;Acc:A2ESF9]	3.0562	9.22564e-07	CM044621:4,527,130..4,527,987(-)	NYH209
TVAGG3_0277960	unspecified product	2.18231	0.00298785	CM044621:4,529,161..4,530,006(+)	NYH209
TVAGG3_0278550	spectrin binding	6.75614	0.000154977	CM044621:4,606,570..4,607,112(-)	NYH209
TVAGG3_0278710	unspecified product	2.7262	0.00800666	CM044621:4,648,937..4,649,269(-)	NYH209
TVAGG3_0278820	Bap-like [Source:UniProtKB/TrEMBL;Acc:A2DWE3]	1.65524	5.60507e-06	CM044621:4,672,083..4,679,141(+)	NYH209
TVAGG3_0279480	unspecified product	1.50292	0.000780451	CM044621:4,778,041..4,778,523(+)	NYH209
TVAGG3_0280200	armadillo (ARM) repeat-containing protein family	2.86764	0.0192118	CM044621:4,886,340..4,888,568(+)	NYH209
TVAGG3_0280210	chaperone protein, calreticulin/calnexin family	1.13905	0.0173754	CM044621:4,889,118..4,890,752(+)	NYH209
TVAGG3_0281810	regulation of response to stimulus	1.53406	0.000716628	CM044621:5,217,539..5,219,941(+)	NYH209
TVAGG3_0282000	protein dispatched-related family	1.77851	1.41331e-05	CM044621:5,268,412..5,270,859(+)	NYH209
TVAGG3_0282010	protein dispatched-related family	1.5239	0.00359437	CM044621:5,270,866..5,271,399(+)	NYH209
TVAGG3_0282030	glucose import	1.35149	0.00832776	CM044621:5,274,039..5,275,313(-)	NYH209
TVAGG3_0283240	unspecified product	2.98127	0.00536435	CM044621:5,483,869..5,484,651(-)	NYH209
TVAGG3_0283250	Ankyrin repeat family	3.01759	0.000110761	CM044621:5,485,714..5,485,944(+)	NYH209
TVAGG3_0283570	ankyrin repeat protein family	2.00473	3.75847e-06	CM044621:5,537,112..5,538,365(-)	NYH209
TVAGG3_0283700	protein ubiquitination	2.05354	0.00875308	CM044621:5,564,333..5,565,121(+)	NYH209
TVAGG3_0284060	glycosyl hydrolases family 16	2.813	4.8501e-12	CM044621:5,632,837..5,633,589(-)	NYH209
TVAGG3_0284910	cellular macromolecule catabolic process	3.74193	5.82098e-06	CM044621:5,782,925..5,784,040(-)	NYH209
TVAGG3_0285230	chondroitin AC/alginate lyase family protein family	1.28965	0.0372059	CM044621:5,824,133..5,825,269(+)	NYH209
TVAGG3_0285300	ankyrin repeat protein family	1.66693	0.00720247	CM044621:5,839,717..5,840,994(-)	NYH209
TVAGG3_0286720	unspecified product	2.89879	0.000941825	CM044621:6,084,856..6,085,152(+)	NYH209
TVAGG3_0286860	spectrin binding	6.94692	0.000541019	CM044621:6,108,835..6,109,857(-)	NYH209
TVAGG3_0286890	ankyrin repeat protein family	5.8534	0.0180577	CM044621:6,112,035..6,114,875(+)	NYH209
TVAGG3_0286980	zinc ion binding	1.34064	0.00399929	CM044621:6,142,416..6,144,446(+)	NYH209
TVAGG3_0287350	regulation of response to stimulus	2.02129	0.0134405	CM044621:6,201,052..6,203,496(-)	NYH209
TVAGG3_0287500	unspecified product	7.17848	0.000238894	CM044621:6,239,335..6,239,727(-)	NYH209
TVAGG3_0288340	sphingosine N-acyltransferase protein	1.19507	0.000651332	CM044621:6,350,529..6,351,359(+)	NYH209
TVAGG3_0288750	aggrephagy protein	2.36746	0.0076948	CM044621:6,417,856..6,418,644(+)	NYH209
TVAGG3_0289530	L-fucose isomerase protein	3.86987	1.20807e-21	CM044621:6,553,672..6,554,823(-)	NYH209
TVAGG3_0290230	unspecified product	3.87868	0.000487629	CM044621:6,713,474..6,713,689(-)	NYH209
TVAGG3_0290240	glycine-rich protein family	5.88556	0.00237511	CM044621:6,714,128..6,714,553(-)	NYH209
TVAGG3_0290310	Ankyrin repeat family	3.77629	1.0936e-10	CM044621:6,727,861..6,730,185(-)	NYH209
TVAGG3_0290330	glycosyltransferase family	1.79579	0.0338239	CM044621:6,731,827..6,732,516(-)	NYH209
TVAGG3_0290780	temperature-gated cation channel protein	2.12383	0.0418173	CM044621:6,798,502..6,800,031(+)	NYH209
TVAGG3_0290920	ankyrin repeat and SOCS box-containing protein 4 family	1.39904	0.00985651	CM044621:6,827,818..6,829,791(-)	NYH209
TVAGG3_0291210	homologous recombination	2.79655	0.00161873	CM044621:6,880,762..6,881,988(+)	NYH209
TVAGG3_0291370	unspecified product	2.02259	0.00174352	CM044621:6,908,073..6,908,867(-)	NYH209
TVAGG3_0291530	protein kinase protein	2.3136	0.0499909	CM044621:6,935,278..6,936,723(+)	NYH209
TVAGG3_0292280	ribonuclease inhibitor domain-containing protein	2.00942	0.0253839	CM044621:7,048,125..7,049,687(+)	NYH209
TVAGG3_0292790	leucine-rich repeats (6 copies)-containing protein	1.56652	0.00751458	CM044621:7,133,145..7,133,951(-)	NYH209
TVAGG3_0299880	protein serine/threonine kinase protein	3.24084	1.8124e-13	CM044621:8,362,789..8,364,377(+)	NYH209
TVAGG3_0300200	negative regulation of mitochondrial outer membrane permeabilization protein	2.93262	8.217e-09	CM044621:8,419,023..8,420,186(-)	NYH209
TVAGG3_0300210	RNA-binding domain, RBD family-containing protein	5.63986	5.80877e-11	CM044621:8,421,032..8,421,421(+)	NYH209
TVAGG3_0300230	unspecified product	4.49475	1.61053e-06	CM044621:8,424,859..8,426,244(+)	NYH209
TVAGG3_0300280	protein CBG06246 family	3.06922	0.00698414	CM044621:8,436,959..8,438,656(-)	NYH209
TVAGG3_0300300	regulation of response to stimulus	3.95744	0.00137402	CM044621:8,440,928..8,442,610(+)	NYH209
TVAGG3_0300330	unspecified product	1.91662	0.00238752	CM044621:8,444,746..8,446,083(-)	NYH209
TVAGG3_0300340	AAA domain-containing family	1.46388	0.00802901	CM044621:8,447,440..8,448,762(-)	NYH209
TVAGG3_0300470	Non-specific serine/threonine protein kinase [Source:UniProtKB/TrEMBL;Acc:A2EY44]	1.42312	0.000524264	CM044621:8,479,542..8,485,520(-)	NYH209
TVAGG3_0300500	regulation of response to stimulus	4.84006	3.5615e-26	CM044621:8,487,360..8,489,321(-)	NYH209
TVAGG3_0300570	unspecified product	1.56243	0.0112001	CM044621:8,497,109..8,498,803(-)	NYH209
TVAGG3_0300590	B-TFIID TATA-box-binding protein-associated factor 1 family	1.29131	0.00027509	CM044621:8,499,401..8,503,381(-)	NYH209
TVAGG3_0300720	glycine-rich protein family	4.03473	8.81694e-07	CM044621:8,521,265..8,522,146(-)	NYH209
TVAGG3_0300740	Major Facilitator Superfamily	1.54027	0.000138836	CM044621:8,534,159..8,535,490(+)	NYH209
TVAGG3_0300750	ankyrin repeat protein family	4.22744	1.28526e-14	CM044621:8,536,051..8,537,223(-)	NYH209
TVAGG3_0300760	rRNA binding	1.09092	0.000970126	CM044621:8,538,770..8,539,279(-)	NYH209
TVAGG3_0301300	Munc13 (mammalian uncoordinated) homology domain-containing protein	3.68006	8.62622e-18	CM044621:8,614,136..8,617,477(-)	NYH209
TVAGG3_0302120	beta-1,4-mannosyl-glycoprotein beta-1,4-n-acetylglucosaminyl-transferase family	1.15233	0.0217379	CM044621:8,724,475..8,725,497(+)	NYH209
TVAGG3_0302140	dynein heavy chain family protein family	2.02219	1.45129e-08	CM044621:8,727,397..8,738,067(-)	NYH209
TVAGG3_0302170	unspecified product	1.93106	3.82431e-05	CM044621:8,739,761..8,741,809(+)	NYH209
TVAGG3_0302450	glucosamine-6-phosphate deaminase-like protein BT0258-related family	2.88272	8.62622e-18	CM044621:8,778,050..8,780,032(-)	NYH209
TVAGG3_0302470	islet amyloid polypeptide processing	1.00514	0.0160449	CM044621:8,784,960..8,787,212(+)	NYH209
TVAGG3_0302500	spermatogenesis-associated protein 17 family	1.59667	0.00952744	CM044621:8,792,196..8,793,503(-)	NYH209
TVAGG3_0302520	IscS/NifS-like protein	2.4964	1.03806e-05	CM044621:8,794,508..8,795,665(-)	NYH209
TVAGG3_0302530	beta-galactosidase	1.91177	1.80372e-08	CM044621:8,795,995..8,798,409(-)	NYH209
TVAGG3_0302540	surface antigen family	2.38998	2.03485e-13	CM044621:8,799,926..8,803,045(+)	NYH209
TVAGG3_0302550	cyclin-dependent kinase inhibitor 2C-related family	3.5747	3.27702e-20	CM044621:8,803,504..8,806,377(+)	NYH209
TVAGG3_0302560	unspecified product	1.41136	0.00110661	CM044621:8,807,209..8,807,661(+)	NYH209
TVAGG3_0302580	dynein light chain binding	1.75641	3.22151e-07	CM044621:8,809,335..8,821,589(-)	NYH209
TVAGG3_0302600	choline transmembrane transporter protein	1.36186	0.000304678	CM044621:8,824,276..8,826,270(+)	NYH209
TVAGG3_0302620	bifunctional inhibitor/lipid-transfer protein/seed storage 2s albumin superfamily protein family	1.00924	0.042775	CM044621:8,827,769..8,829,811(-)	NYH209
TVAGG3_0302640	protein kinase protein	1.45257	0.0122276	CM044621:8,833,436..8,834,116(+)	NYH209
TVAGG3_0302650	LITAF domain-containing protein [Source:UniProtKB/TrEMBL;Acc:A2DHL5]	2.16618	0.036136	CM044621:8,834,348..8,834,608(-)	NYH209
TVAGG3_0302790	dolichyl-phosphate-mannose-protein mannosyltransferase protein	1.22479	0.000750081	CM044621:8,865,879..8,867,318(-)	NYH209
TVAGG3_0302870	alix/aip1 like domains domain-containing protein	1.16808	0.000435518	CM044621:8,874,655..8,876,106(-)	NYH209
TVAGG3_0302890	regulation of response to stimulus	1.94202	0.00720247	CM044621:8,877,900..8,878,724(-)	NYH209
TVAGG3_0302900	unspecified product	8.98546	2.75379e-08	CM044621:8,880,647..8,882,341(-)	NYH209
TVAGG3_0302910	ENGULFMENT and cell MOTILITY family	6.82853	0.000864536	CM044621:8,882,751..8,883,458(-)	NYH209
TVAGG3_0303020	protein farnesylation	1.21779	0.00490118	CM044621:8,905,543..8,906,484(+)	NYH209
TVAGG3_0303080	BAR/IMD domain-like family	1.35981	0.00993425	CM044621:8,910,839..8,911,933(-)	NYH209
TVAGG3_0303100	EGF-like domain-containing protein [Source:UniProtKB/TrEMBL;Acc:A2DHP9]	1.12847	0.0453463	CM044621:8,915,328..8,916,002(-)	NYH209
TVAGG3_0303160	unspecified product	1.10618	0.0318906	CM044621:8,924,937..8,925,311(+)	NYH209
TVAGG3_0303180	STKc PDK1 domain-containing protein	1.79989	0.0015618	CM044621:8,927,353..8,928,639(-)	NYH209
TVAGG3_0303230	Ubiquitin-like domain-containing protein [Source:UniProtKB/TrEMBL;Acc:A2DHR1]	1.92404	0.000118014	CM044621:8,937,843..8,939,054(+)	NYH209
TVAGG3_0303460	bifunctional inhibitor/lipid-transfer protein/seed storage 2s albumin superfamily protein family	1.28735	0.0114921	CM044621:8,973,843..8,975,600(+)	NYH209
TVAGG3_0303510	glyceraldehyde-3-phosphate dehydrogenase (NAD(P)+) (phosphorylating) protein	1.20916	0.000856852	CM044621:8,986,098..8,987,183(-)	NYH209
TVAGG3_0303520	transmembrane protein 181 family	1.4146	2.14155e-05	CM044621:8,988,236..8,989,606(-)	NYH209
TVAGG3_0303560	IQ calmodulin-binding motif family protein [Source:UniProtKB/TrEMBL;Acc:A2DHT5]	1.50047	0.00510423	CM044621:8,993,803..8,997,900(+)	NYH209
TVAGG3_0303570	FAS-associated protein family	1.29868	0.00214666	CM044621:8,998,601..8,999,533(+)	NYH209
TVAGG3_0303580	unspecified product	2.19448	0.0120435	CM044621:8,999,966..9,001,357(-)	NYH209
TVAGG3_0304050	armadillo (ARM) repeat-containing protein family	1.16534	0.0383401	CM044621:9,066,373..9,068,856(+)	NYH209
TVAGG3_0304090	beige/BEACH-related family	2.18874	4.55578e-09	CM044621:9,072,022..9,079,293(+)	NYH209
TVAGG3_0304180	purine nucleosidase protein	1.96834	1.85539e-06	CM044621:9,098,989..9,099,939(-)	NYH209
TVAGG3_0304290	vacuolar proton-transporting V-type ATPase complex assembly	1.39903	0.000149932	CM044621:9,124,039..9,129,114(-)	NYH209
TVAGG3_0304350	60s ribosomal protein family	1.12627	0.000720821	CM044621:9,136,027..9,136,428(+)	NYH209
TVAGG3_0304360	cyclic nucleotide-gated ion channel protein	1.14736	0.00531075	CM044621:9,137,552..9,139,093(+)	NYH209
TVAGG3_0304370	positive regulation of myosin-light-chain-phosphatase protein	1.8816	6.67489e-05	CM044621:9,141,538..9,141,966(+)	NYH209
TVAGG3_0304420	zinc finger MYND domain-containing protein 12 family	1.29585	0.000721566	CM044621:9,145,765..9,146,955(+)	NYH209
TVAGG3_0304430	von Willebrand factor A domain-containing protein 5A family	1.09689	0.00536453	CM044621:9,147,228..9,149,294(-)	NYH209
TVAGG3_0304440	Erythrocyte binding protein [Source:UniProtKB/TrEMBL;Acc:A2E1S6]	1.14526	0.0130438	CM044621:9,150,258..9,152,456(-)	NYH209
TVAGG3_0304480	glycine-rich protein family	2.10031	3.55052e-07	CM044621:9,156,737..9,157,864(+)	NYH209
TVAGG3_0304510	protein serine/threonine kinase protein	1.19092	0.00158458	CM044621:9,166,997..9,168,133(-)	NYH209
TVAGG3_0304730	ATP binding	1.01961	0.0186785	CM044621:9,191,273..9,193,141(-)	NYH209
TVAGG3_0305080	glycine-rich protein family	2.06014	0.00283379	CM044621:9,235,778..9,236,830(-)	NYH209
TVAGG3_0305090	Viral A-type inclusion protein [Source:UniProtKB/TrEMBL;Acc:A2E1U6]	2.46912	0.0101805	CM044621:9,237,529..9,238,914(-)	NYH209
TVAGG3_0305100	mevalonate kinase protein	1.39939	0.0210395	CM044621:9,238,978..9,239,925(+)	NYH209
TVAGG3_0305120	intramolecular oxidoreductase activity, transposing S-S bonds	1.16575	0.00173873	CM044621:9,241,972..9,243,336(+)	NYH209
TVAGG3_0305290	spectrin binding	2.36988	2.98896e-05	CM044621:9,281,184..9,282,212(-)	NYH209
TVAGG3_0305310	ankyrin repeat domain-containing protein 49 family	1.78277	4.73272e-07	CM044621:9,283,375..9,284,826(-)	NYH209
TVAGG3_0305400	glycine-rich protein family	8.64351	1.5652e-13	CM044621:9,295,483..9,296,421(-)	NYH209
TVAGG3_0305580	protein ubiquitination	6.14731	3.70657e-06	CM044621:9,327,485..9,328,207(-)	NYH209
TVAGG3_0305620	lipase (class 3) family	1.52923	0.000426579	CM044621:9,331,160..9,333,859(-)	NYH209
TVAGG3_0305700	structural constituent of cell wall	1.14558	0.0217098	CM044621:9,344,456..9,346,003(-)	NYH209
TVAGG3_0306160	proprotein convertase subtilisin/kexin-related family	3.40169	4.39216e-05	CM044621:9,417,580..9,420,153(-)	NYH209
TVAGG3_0306180	proprotein convertase subtilisin/kexin-related family	2.64292	1.73822e-06	CM044621:9,422,901..9,425,483(-)	NYH209
TVAGG3_0306200	unspecified product	1.79094	0.0169175	CM044621:9,427,194..9,427,508(+)	NYH209
TVAGG3_0306240	winged helix DNA-binding domain family	5.69634	3.00366e-39	CM044621:9,431,845..9,432,150(-)	NYH209
TVAGG3_0306260	unspecified product	1.34285	0.0019122	CM044621:9,435,227..9,435,760(+)	NYH209
TVAGG3_0306280	sperm-tail PG-rich repeat-containing protein	1.57985	0.000180612	CM044621:9,438,127..9,438,789(+)	NYH209
TVAGG3_0306300	8-oxo-dGTP phosphohydrolase protein	2.24806	1.71095e-13	CM044621:9,440,569..9,441,954(-)	NYH209
TVAGG3_0306360	serine O-acetyltransferase protein	2.23271	5.5578e-05	CM044621:9,467,206..9,467,811(-)	NYH209
TVAGG3_0307500	unspecified product	2.0799	7.52147e-05	CM044621:9,612,870..9,613,277(+)	NYH209
TVAGG3_0307530	UDENN domain-containing protein [Source:UniProtKB/TrEMBL;Acc:A2F3X3]	1.82639	0.00295861	CM044621:9,615,454..9,616,650(+)	NYH209
TVAGG3_0307580	N-terminal C2 in EEIG1 and EHBP1 proteins family	1.14439	0.000749643	CM044621:9,623,307..9,625,406(-)	NYH209
TVAGG3_0307630	BEACH domain-containing protein family	1.66745	5.18494e-06	CM044621:9,633,364..9,639,954(+)	NYH209
TVAGG3_0307640	spectrin binding	3.28633	0.00023037	CM044621:9,640,303..9,641,523(-)	NYH209
TVAGG3_0307660	cupin domain-containing protein family	2.6055	0.000308588	CM044621:9,641,917..9,642,636(+)	NYH209
TVAGG3_0307670	guanylate cyclase protein	1.67497	0.000743488	CM044621:9,644,480..9,649,258(-)	NYH209
TVAGG3_0307990	unspecified product	2.69815	0.0374412	CM044621:9,704,015..9,704,565(+)	NYH209
TVAGG3_0308000	guanylate cyclase activity	1.42936	0.00998662	CM044621:9,705,459..9,706,678(+)	NYH209
TVAGG3_0308010	protein ubiquitination	2.14308	0.0124261	CM044621:9,707,059..9,708,344(-)	NYH209
TVAGG3_0308030	microtubule-based process	1.96531	2.81273e-07	CM044621:9,711,930..9,713,468(-)	NYH209
TVAGG3_0308580	armadillo (ARM) repeat-containing protein family	1.771	0.0228966	CM044621:9,802,773..9,804,221(-)	NYH209
TVAGG3_0308960	cellular macromolecule catabolic process	12.7796	1.01253e-15	CM044621:9,857,702..9,858,163(-)	NYH209
TVAGG3_0308970	cellular macromolecule catabolic process	9.40086	1.80259e-23	CM044621:9,858,401..9,858,862(+)	NYH209
TVAGG3_0308980	PI31 proteasome regulator C-terminal domain-containing protein [Source:UniProtKB/TrEMBL;Acc:A2G769]	1.12073	0.00194191	CM044621:9,860,075..9,860,608(+)	NYH209
TVAGG3_0309280	alpha-glucosidase family	1.27168	0.00325428	CM044621:9,916,990..9,919,338(-)	NYH209
TVAGG3_0309370	structural constituent of ribosome	1.15146	0.000812495	CM044621:9,934,936..9,935,160(-)	NYH209
TVAGG3_0309490	zinc dependent phospholipase C family	1.21903	0.000993643	CM044621:9,957,483..9,958,268(+)	NYH209
TVAGG3_0309530	protein ubiquitination	1.53954	0.028569	CM044621:9,965,906..9,967,618(+)	NYH209
TVAGG3_0309540	armadillo (ARM) repeat-containing protein family	2.33924	8.99748e-08	CM044621:9,967,732..9,970,656(-)	NYH209
TVAGG3_0309560	enolase	3.70683	8.12587e-33	CM044621:9,972,228..9,973,646(-)	NYH209
TVAGG3_0309570	unspecified product	1.93097	5.14062e-06	CM044621:9,974,569..9,976,380(+)	NYH209
TVAGG3_0309580	cellular response to bisphenol A	1.23064	0.0190269	CM044621:9,976,818..9,977,858(-)	NYH209
TVAGG3_0309590	phosphoprotein phosphatase protein	1.52828	0.0030065	CM044621:9,978,533..9,979,696(-)	NYH209
TVAGG3_0309830	RNA-binding domain, RBD family-containing protein	3.29945	1.12931e-05	CM044621:10,023,443..10,024,108(+)	NYH209
TVAGG3_0310270	cyclin-dependent kinase inhibitor 2C-related family	6.12959	0.00120432	CM044621:10,104,261..10,105,085(+)	NYH209
TVAGG3_0311640	regulation of response to stimulus	5.60433	0.00556598	CM044621:10,328,565..10,329,878(+)	NYH209
TVAGG3_0311740	5'-3' exonuclease protein	1.25959	0.0104457	CM044621:10,353,856..10,355,652(-)	NYH209
TVAGG3_0312960	unspecified product	9.04882	1.24342e-07	CM044621:10,552,162..10,553,367(+)	NYH209
TVAGG3_0313740	structural constituent of cell wall	3.48555	2.38368e-15	CM044621:10,709,832..10,711,853(+)	NYH209
TVAGG3_0314630	Trichohyalin, putative [Source:UniProtKB/TrEMBL;Acc:A2FV34]	1.07317	0.0274038	CM044621:10,848,582..10,851,797(+)	NYH209
TVAGG3_0314650	multidrug resistance protein YPNP-related family	1.74935	5.56618e-05	CM044621:10,854,199..10,855,698(+)	NYH209
TVAGG3_0314660	ubiquitin-like family	1.49223	0.00111477	CM044621:10,856,056..10,856,397(-)	NYH209
TVAGG3_0315000	voltage-gated potassium channel protein	1.05734	0.0284744	CM044621:10,904,164..10,905,864(+)	NYH209
TVAGG3_0315030	unspecified product	1.96231	0.00553827	CM044621:10,910,219..10,913,581(-)	NYH209
TVAGG3_0315040	thioredoxin-disulfide reductase protein	1.42683	0.00568586	CM044621:10,913,715..10,914,719(+)	NYH209
TVAGG3_0315420	protein ubiquitination	2.60196	4.16877e-07	CM044621:10,993,821..10,995,125(+)	NYH209
TVAGG3_0315450	ATPase activity, coupled to transmembrane movement of substances	2.09406	4.50422e-06	CM044621:10,999,414..11,001,600(-)	NYH209
TVAGG3_0315610	unspecified product	1.10758	0.0138809	CM044621:11,037,755..11,039,785(+)	NYH209
TVAGG3_0315810	RNA binding	1.21784	0.0105368	CM044621:11,063,648..11,064,421(+)	NYH209
TVAGG3_0315870	putrescine biosynthetic process from ornithine	1.62608	0.0248398	CM044621:11,082,826..11,083,404(-)	NYH209
TVAGG3_0315890	unspecified product	1.66755	7.04599e-05	CM044621:11,086,777..11,087,061(+)	NYH209
TVAGG3_0315910	unspecified product	1.09689	0.0451902	CM044621:11,094,734..11,095,288(-)	NYH209
TVAGG3_0316310	nuclear export signal receptor protein	1.184	0.000453382	CM044621:11,174,090..11,176,873(-)	NYH209
TVAGG3_0317010	zinc ion binding	1.65195	3.89686e-06	CM044621:11,270,090..11,272,039(+)	NYH209
TVAGG3_0317050	transcription factor MYB24 (Myb1,Myb3r3)	1.6954	3.02241e-06	CM044621:11,281,013..11,281,633(+)	NYH209
TVAGG3_0317070	phosphoribulokinase family protein-related protein family	2.00237	3.88457e-09	CM044621:11,282,889..11,284,469(+)	NYH209
TVAGG3_0317310	negative regulation of mitochondrial outer membrane permeabilization protein	1.18346	0.0349583	CM044621:11,325,650..11,326,738(-)	NYH209
TVAGG3_0317350	unspecified product	5.28429	6.00868e-64	CM044621:11,331,635..11,333,365(-)	NYH209
TVAGG3_0317360	unspecified product	7.11155	0.000333962	CM044621:11,334,077..11,335,849(-)	NYH209
TVAGG3_0317370	unspecified product	10.9714	1.77213e-11	CM044621:11,338,884..11,340,926(-)	NYH209
TVAGG3_0317530	unspecified product	11.0987	8.71554e-12	CM044621:11,375,664..11,377,904(-)	NYH209
TVAGG3_0317760	unspecified product	9.41155	2.60044e-08	CM044621:11,404,172..11,406,364(-)	NYH209
TVAGG3_0317780	unspecified product	2.65019	6.74764e-07	CM044621:11,408,955..11,410,472(-)	NYH209
TVAGG3_0317810	cilia- and flagella-associated protein 57 family	1.14275	0.0386365	CM044621:11,414,041..11,417,685(-)	NYH209
TVAGG3_0317830	positive regulation of ATP-dependent microtubule motor activity, plus-end-directed	1.45124	0.00315587	CM044621:11,419,558..11,419,875(-)	NYH209
TVAGG3_0317920	translational elongation	1.2482	0.000149202	CM044621:11,436,080..11,436,397(-)	NYH209
TVAGG3_0317930	Chain S Ribosomal Protein S13p/s18e	1.10031	0.000937594	CM044621:11,436,658..11,437,125(-)	NYH209
TVAGG3_0317980	cytoplasmic translation	1.02107	0.00350364	CM044621:11,446,579..11,446,854(+)	NYH209
TVAGG3_0318050	ankyrin repeat and SOCS box-containing protein 4 family	3.44188	2.45132e-10	CM044621:11,459,816..11,461,444(+)	NYH209
TVAGG3_0318340	8-oxo-dGTP phosphohydrolase protein	1.95025	0.00151971	CM044621:11,504,363..11,505,163(+)	NYH209
TVAGG3_0318770	leucine-rich repeats (6 copies)-containing protein	2.33456	0.00423914	CM044621:11,573,468..11,575,495(-)	NYH209
TVAGG3_0318780	BspA type Leucine rich repeat region (6 copies) family	1.56798	0.00217956	CM044621:11,576,030..11,577,037(+)	NYH209
TVAGG3_0318790	ribonuclease inhibitor domain-containing protein	1.64242	0.00035961	CM044621:11,577,204..11,578,211(+)	NYH209
TVAGG3_0318800	microtubule binding CLASP family	1.55531	0.000565624	CM044621:11,578,746..11,581,238(-)	NYH209
TVAGG3_0318850	unspecified product	1.08767	0.0359067	CM044621:11,585,400..11,586,704(-)	NYH209
TVAGG3_0318890	biological adhesion protein	1.46064	0.00130816	CM044621:11,598,653..11,602,105(-)	NYH209
TVAGG3_0318920	structural constituent of ribosome	1.01754	0.00200566	CM044621:11,604,613..11,604,921(+)	NYH209
TVAGG3_0318940	cyclin-dependent kinase inhibitor 2C-related family	1.71979	0.000397437	CM044621:11,606,587..11,607,645(-)	NYH209
TVAGG3_0318950	spectrin binding	3.84153	1.11935e-09	CM044621:11,607,751..11,608,296(-)	NYH209
TVAGG3_0318980	pectin lyase-like family	1.90604	3.93079e-10	CM044621:11,613,218..11,615,392(-)	NYH209
TVAGG3_0319060	actin filament depolymerization	1.31096	2.47254e-05	CM044621:11,624,984..11,625,409(-)	NYH209
TVAGG3_0319110	protein of unknown function, DUF563 family	2.02934	0.00015295	CM044621:11,629,923..11,631,110(+)	NYH209
TVAGG3_0319120	intracellular auxin transport	9.0733	1.23138e-07	CM044621:11,631,309..11,632,313(-)	NYH209
TVAGG3_0319340	protein ubiquitination	1.20387	0.0074943	CM044621:11,662,662..11,665,781(+)	NYH209
TVAGG3_0319350	antigen BSP-related family	2.37208	2.10001e-10	CM044621:11,666,504..11,669,416(+)	NYH209
TVAGG3_0319550	GTPase, IMAP family member-related family	3.83837	7.75706e-30	CM044621:11,700,579..11,701,817(-)	NYH209
TVAGG3_0319920	unspecified product	1.84516	8.94182e-05	CM044621:11,775,678..11,778,776(-)	NYH209
TVAGG3_0319950	calcium-binding protein family	1.25476	0.00502486	CM044621:11,781,198..11,781,647(+)	NYH209
TVAGG3_0319980	positive regulation of memory T cell activation	1.33778	0.000272999	CM044621:11,786,154..11,787,086(+)	NYH209
TVAGG3_0320000	unspecified product	3.57939	1.29981e-23	CM044621:11,788,811..11,789,575(+)	NYH209
TVAGG3_0320060	unspecified product	2.21186	3.75775e-08	CM044621:11,797,863..11,799,155(+)	NYH209
TVAGG3_0320140	acetyltransferase (GNAT) domain-containing protein	10.3688	3.14555e-10	CM044621:11,810,532..11,811,038(-)	NYH209
TVAGG3_0320220	multidrug resistance protein YPNP-related family	1.19543	0.00142995	CM044621:11,824,231..11,825,769(+)	NYH209
TVAGG3_0320980	proteasome assembly	1.05712	0.00163408	CM044621:11,962,041..11,963,348(-)	NYH209
TVAGG3_0321110	unspecified product	2.01643	0.0359067	CM044621:11,991,920..11,992,993(-)	NYH209
TVAGG3_0321130	ribosomal large subunit assembly	1.26987	7.94002e-05	CM044621:11,993,574..11,994,056(-)	NYH209
TVAGG3_0321150	macromolecule glycosylation	1.43986	0.0128089	CM044621:11,997,635..11,998,510(-)	NYH209
TVAGG3_0321220	unspecified product	3.70525	8.25708e-05	CM044621:12,008,963..12,009,412(+)	NYH209
TVAGG3_0321230	unspecified product	2.16678	0.0231671	CM044621:12,009,507..12,009,815(+)	NYH209
TVAGG3_0321270	p23 hB-ind1 like domain-containing protein	1.0824	0.0167559	CM044621:12,015,664..12,016,218(-)	NYH209
TVAGG3_0321370	cation-transporting ATPase	1.62893	2.91732e-07	CM044621:12,036,356..12,039,301(+)	NYH209
TVAGG3_0321390	ubiquitinyl hydrolase protein	1.46775	7.82452e-05	CM044621:12,043,889..12,050,050(+)	NYH209
TVAGG3_0321420	beta-lactamase family	3.74827	6.37974e-12	CM044621:12,052,267..12,053,955(-)	NYH209
TVAGG3_0321430	Golgi to endosome transport	3.18134	1.7896e-13	CM044621:12,054,329..12,055,219(-)	NYH209
TVAGG3_0321460	UTP--glucose-1-phosphate uridylyltransferase family	3.21961	8.26356e-17	CM044621:12,062,676..12,064,073(-)	NYH209
TVAGG3_0321480	STKc WNK domain-containing protein	1.07011	0.00245707	CM044621:12,065,718..12,066,692(+)	NYH209
TVAGG3_0321700	autophagy of peroxisome	1.17388	0.00761938	CM044621:12,109,378..12,112,287(-)	NYH209
TVAGG3_0321710	VPS9 domain-containing protein [Source:UniProtKB/TrEMBL;Acc:A2F987]	1.77218	0.000382891	CM044621:12,112,945..12,115,050(-)	NYH209
TVAGG3_0321910	histone H4-2	1.05611	0.00760808	CM044621:12,146,372..12,146,677(-)	NYH209
TVAGG3_0321920	histone H3/CENP-A	1.37794	2.79834e-05	CM044621:12,146,858..12,147,274(+)	NYH209
TVAGG3_0321930	Ral GTPase-activating protein subunit alpha/beta N-terminal domain-containing protein [Source:UniProtKB/TrEMBL;Acc:A2F9A1]	1.05479	0.034209	CM044621:12,147,621..12,150,521(+)	NYH209
TVAGG3_0322120	unspecified product	2.94031	4.78336e-18	CM044621:12,193,332..12,194,642(-)	NYH209
TVAGG3_0322560	arsenical pump membrane protein family	3.01554	7.76536e-08	CM044621:12,247,067..12,248,398(+)	NYH209
TVAGG3_0322650	SECY/SEC61-alpha family member family	1.37281	0.000295611	CM044621:12,263,533..12,264,987(-)	NYH209
TVAGG3_0322660	unspecified product	2.07425	1.75721e-05	CM044621:12,268,877..12,269,794(+)	NYH209
TVAGG3_0322680	WD40 repeat-like family	1.20896	0.016859	CM044621:12,272,216..12,274,651(-)	NYH209
TVAGG3_0322690	Auxin Efflux Carrier family protein [Source:UniProtKB/TrEMBL;Acc:A2DFV2]	2.47216	8.12011e-08	CM044621:12,275,118..12,275,495(-)	NYH209
TVAGG3_0322700	Very-long-chain (3R)-3-hydroxyacyl-CoA dehydratase [Source:UniProtKB/TrEMBL;Acc:A2DFV3]	2.6646	4.1131e-06	CM044621:12,275,730..12,276,263(-)	NYH209
TVAGG3_0322790	GTPase protein	1.81047	3.37469e-06	CM044621:12,282,783..12,283,367(+)	NYH209
TVAGG3_0322800	GTPase protein	1.77196	5.06027e-07	CM044621:12,283,710..12,284,321(-)	NYH209
TVAGG3_0322890	IQ calmodulin-binding motif family protein [Source:UniProtKB/TrEMBL;Acc:A2DFT2]	1.24577	0.0053143	CM044621:12,307,376..12,310,492(-)	NYH209
TVAGG3_0323110	spectrin binding	5.80331	0.0189359	CM044621:12,349,476..12,350,030(-)	NYH209
TVAGG3_0323150	3-oxo-5-alpha-steroid 4-dehydrogenase protein	3.19405	1.28383e-09	CM044621:12,359,585..12,360,364(-)	NYH209
TVAGG3_0323520	transcription factor, enhancer of yellow 2 family	5.45688	1.26814e-40	CM044621:12,421,441..12,422,205(+)	NYH209
TVAGG3_0323690	surface antigen family	2.26862	1.27283e-08	CM044621:12,451,708..12,454,038(+)	NYH209
TVAGG3_0323900	guanylate cyclase protein	7.16351	0.000251949	CM044621:12,501,724..12,502,611(-)	NYH209
TVAGG3_0323910	guanylate cyclase protein	5.48746	0.0410485	CM044621:12,502,662..12,503,975(-)	NYH209
TVAGG3_0323920	guanylate cyclase protein	6.3903	0.0034822	CM044621:12,504,250..12,506,435(-)	NYH209
TVAGG3_0324930	3'-5' exonuclease protein	2.73625	0.000122591	CM044621:12,685,594..12,686,256(+)	NYH209
TVAGG3_0325000	NADPH-quinone reductase (modulator of drug activity b)	11.2121	5.17035e-12	CM044621:12,695,233..12,695,619(+)	NYH209
TVAGG3_0325560	von Willebrand factor A domain-containing protein 5A family	2.02546	1.34044e-06	CM044621:12,794,258..12,796,519(+)	NYH209
TVAGG3_0326010	protein serine/threonine kinase protein	1.24162	0.0255335	CM044621:12,847,836..12,848,801(+)	NYH209
TVAGG3_0328210	regulation of response to stimulus	1.51149	0.000757847	CM044621:13,199,861..13,201,849(-)	NYH209
TVAGG3_0328220	regulation of response to stimulus	2.06033	0.000262602	CM044621:13,201,973..13,204,357(+)	NYH209
TVAGG3_0328240	regulation of response to stimulus	3.42647	4.51678e-07	CM044621:13,206,780..13,209,173(+)	NYH209
TVAGG3_0328260	coagulation factor 5/8 C-terminal domain-containing protein family	3.20687	1.44691e-06	CM044621:13,212,488..13,215,685(+)	NYH209
TVAGG3_0328670	lipid catabolic process	5.42696	0.00849805	CM044621:13,273,552..13,273,896(+)	NYH209
TVAGG3_0328690	armadillo (ARM) repeat-containing protein family	1.57994	0.00864823	CM044621:13,275,485..13,277,707(-)	NYH209
TVAGG3_0329000	glycine-rich protein family	2.43112	3.81295e-05	CM044621:13,340,695..13,341,600(-)	NYH209
TVAGG3_0330760	Major Facilitator Superfamily	1.48894	0.000219671	CM044621:13,610,425..13,611,801(-)	NYH209
TVAGG3_0330810	serine-type endopeptidase protein	6.92441	0.00066283	CM044621:13,623,306..13,624,127(-)	NYH209
TVAGG3_0332280	unspecified product	5.66411	0.0272901	CM044621:13,848,757..13,849,470(+)	NYH209
TVAGG3_0335010	antigen BSP-related family	1.15683	0.00111182	CM044621:14,329,498..14,331,981(-)	NYH209
TVAGG3_0335190	regulation of response to stimulus	5.83242	1.43271e-05	CM044621:14,376,570..14,378,231(-)	NYH209
TVAGG3_0335380	protein kinase protein	1.43072	1.36421e-05	CM044621:14,415,091..14,418,435(+)	NYH209
TVAGG3_0335470	unspecified product	1.25833	0.000378474	CM044621:14,437,712..14,439,262(-)	NYH209
TVAGG3_0335750	Condensation domain-containing protein [Source:UniProtKB/TrEMBL;Acc:A2DVH3]	1.1873	0.0171752	CM044621:14,519,308..14,520,606(-)	NYH209
TVAGG3_0336880	unspecified product	1.75475	0.0420429	CM044621:14,699,296..14,700,330(-)	NYH209
TVAGG3_0337220	Right handed beta helix domain-containing protein [Source:UniProtKB/TrEMBL;Acc:A2FY50]	1.25894	0.00857912	CM044621:14,743,536..14,744,567(+)	NYH209
TVAGG3_0337520	unspecified product	1.11389	0.0217098	CM044621:14,802,807..14,803,508(+)	NYH209
TVAGG3_0337770	Polymorphic repeat outer membrane protein [Source:UniProtKB/TrEMBL;Acc:A2E5W9]	1.12939	0.0204793	CM044621:14,873,319..14,874,188(+)	NYH209
TVAGG3_0337860	serine-type endopeptidase protein	1.32206	0.000555911	CM044621:14,888,356..14,890,680(-)	NYH209
TVAGG3_0338950	PAS domain-containing protein [Source:UniProtKB/TrEMBL;Acc:A2EQ20]	2.0281	0.000468584	CM044621:15,043,786..15,046,107(+)	NYH209
TVAGG3_0339570	cAMP-dependent protein kinase protein	8.72389	4.93573e-07	CM044621:15,116,895..15,117,500(+)	NYH209
TVAGG3_0339580	cAMP-dependent protein kinase protein	9.0901	1.06472e-07	CM044621:15,117,628..15,118,212(+)	NYH209
TVAGG3_0339590	BspA type Leucine rich repeat region (6 copies) family	2.3389	6.71105e-05	CM044621:15,118,395..15,119,594(+)	NYH209
TVAGG3_0339750	ankyrin repeat and EF-Hand domain-containing protein 1 family	4.83137	2.45554e-11	CM044621:15,161,139..15,164,987(+)	NYH209
TVAGG3_0339840	translation initiation factor protein	1.42129	0.0348635	CM044621:15,182,545..15,183,093(+)	NYH209
TVAGG3_0340130	dUTP metabolic process	1.91422	7.84417e-08	CM044621:15,227,820..15,228,530(-)	NYH209
TVAGG3_0340990	unspecified product	2.9609	0.000390592	CM044621:15,363,778..15,364,968(-)	NYH209
TVAGG3_0341440	surface antigen family	1.41005	0.0141419	CM044621:15,444,433..15,446,583(+)	NYH209
TVAGG3_0341660	malate dehydrogenase family	5.13472	5.76995e-52	CM044621:15,487,496..15,488,485(-)	NYH209
TVAGG3_0342270	Ankyrin repeat family	3.43928	0.0417149	CM044621:15,577,885..15,580,215(+)	NYH209
TVAGG3_0343490	retrograde vesicle-mediated transport, Golgi to ER	1.35742	0.00416862	CM044621:15,740,564..15,741,151(+)	NYH209
TVAGG3_0343530	lipid binding	8.61237	7.85483e-07	CM044621:15,745,289..15,746,053(+)	NYH209
TVAGG3_0343540	bifunctional inhibitor/lipid-transfer protein/seed storage 2s albumin superfamily protein family	9.0964	1.09453e-07	CM044621:15,746,593..15,747,087(+)	NYH209
TVAGG3_0343760	glycine-rich protein family	2.23081	2.35005e-10	CM044621:15,784,173..15,785,072(+)	NYH209
TVAGG3_0345110	protein ubiquitination	2.62182	0.000973921	CM044621:15,984,567..15,985,691(+)	NYH209
TVAGG3_0348340	alpha-tubulin binding	5.5856	0.0333562	CM044621:16,507,065..16,507,307(+)	NYH209
TVAGG3_0348400	BspA type Leucine rich repeat region (6 copies) family	6.67094	0.00148818	CM044621:16,514,950..16,515,864(-)	NYH209
TVAGG3_0349950	regulation of response to stimulus	1.88359	5.17187e-06	CM044621:16,759,530..16,761,923(-)	NYH209
TVAGG3_0350140	unspecified product	1.56668	0.0108529	CM044621:16,794,827..16,795,210(+)	NYH209
TVAGG3_0350250	ATPase activity, coupled to transmembrane movement of substances	4.0873	1.85906e-11	CM044621:16,810,071..16,812,653(-)	NYH209
TVAGG3_0350400	unspecified product	10.0967	2.09654e-10	CM044621:16,840,873..16,842,357(-)	NYH209
TVAGG3_0351150	ribonuclease inhibitor domain-containing protein	3.893	6.52901e-06	CM044621:16,961,268..16,962,638(-)	NYH209
TVAGG3_0353580	unspecified product	1.17253	0.00650896	CM044621:17,309,633..17,310,829(+)	NYH209
TVAGG3_0354280	phosphoprotein phosphatase protein	1.40356	0.00560413	CM044621:17,457,103..17,457,681(-)	NYH209
TVAGG3_0354320	cell redox homeostasis	1.04407	0.0135571	CM044621:17,461,454..17,462,698(-)	NYH209
TVAGG3_0354360	LMO2823 protein family	1.15421	0.00128612	CM044621:17,470,527..17,471,831(+)	NYH209
TVAGG3_0354370	immunoglobulins domain-containing protein	1.43335	0.000639529	CM044621:17,472,703..17,473,299(-)	NYH209
TVAGG3_0354380	unspecified product	1.19677	0.04636	CM044621:17,472,334..17,472,585(-)	NYH209
TVAGG3_0354710	transcription-initiator DNA-binding domain ibd family	1.04796	0.0269125	CM044621:17,513,103..17,513,807(-)	NYH209
TVAGG3_0355100	NADP-specific glutamate dehydrogenase 1-related family	2.52307	3.04063e-08	CM044621:17,572,645..17,573,988(+)	NYH209
TVAGG3_0355180	NADP-specific glutamate dehydrogenase 1-related family	2.38658	0.000259447	CM044621:17,586,999..17,588,342(+)	NYH209
TVAGG3_0355470	antigen BSP-related family	1.00101	0.0323057	CM044621:17,660,135..17,662,330(-)	NYH209
TVAGG3_0355480	surface antigen BspA-like family	1.64568	0.00432558	CM044621:17,662,958..17,665,144(-)	NYH209
TVAGG3_0355490	ribonuclease inhibitor domain-containing protein	6.40947	0.000524264	CM044621:17,668,636..17,669,391(-)	NYH209
TVAGG3_0355670	unspecified product	1.35165	0.00242232	CM044621:17,700,905..17,701,504(-)	NYH209
TVAGG3_0355980	spectrin binding	3.49998	0.00486453	CM044621:17,743,993..17,745,255(-)	NYH209
TVAGG3_0358190	glyceraldehyde-3-phosphate dehydrogenase (NAD(P)+) (phosphorylating) protein	1.01698	0.0023333	CM044621:18,146,211..18,147,296(+)	NYH209
TVAGG3_0358560	Viral A-type inclusion protein [Source:UniProtKB/TrEMBL;Acc:A2E8K1]	3.08693	0.0172062	CM044621:18,205,792..18,207,126(-)	NYH209
TVAGG3_0358870	apolipoprotein family	4.84229	6.18139e-18	CM044621:18,247,060..18,247,449(-)	NYH209
TVAGG3_0358950	Initiator binding domain-containing protein [Source:UniProtKB/TrEMBL;Acc:A2E8H8]	1.36544	3.72561e-05	CM044621:18,259,949..18,260,509(+)	NYH209
TVAGG3_0359870	guanylate cyclase protein	6.58927	0.00195195	CM044621:18,457,067..18,459,907(+)	NYH209
TVAGG3_0360310	unspecified product	2.26566	0.00206043	CM044621:18,555,948..18,556,685(-)	NYH209
TVAGG3_0360630	RNA polymerase II transcription regulator recruiting protein	4.72707	0.000338397	CM044621:18,608,775..18,609,341(+)	NYH209
TVAGG3_0361700	cysteine-type peptidase protein	1.35392	0.000279091	CM044621:18,767,534..18,768,487(+)	NYH209
TVAGG3_0362000	glycine-rich protein family	7.53177	8.1321e-05	CM044621:18,822,628..18,823,320(-)	NYH209
TVAGG3_0362450	unspecified product	1.64885	0.00771615	CM044621:18,906,993..18,907,661(+)	NYH209
TVAGG3_0363180	unspecified product	1.27224	0.00152558	CM044621:19,024,283..19,024,645(-)	NYH209
TVAGG3_0363480	unspecified product	1.30053	0.0220312	CM044621:19,088,389..19,088,907(-)	NYH209
TVAGG3_0363890	DNA binding	1.90389	0.0404462	CM044621:19,171,901..19,172,335(-)	NYH209
TVAGG3_0363930	phosphoprotein phosphatase protein	2.69318	0.00261575	CM044621:19,181,327..19,182,157(+)	NYH209
TVAGG3_0365600	glycine-rich protein family	4.84423	0.0354674	CM044621:19,441,658..19,442,143(+)	NYH209
TVAGG3_0365650	perineurial glial growth protein family	1.29099	0.0129576	CM044621:19,448,812..19,449,810(-)	NYH209
TVAGG3_0365660	fibrinogen-related domains (FReDs) family	1.46733	0.00614049	CM044621:19,450,309..19,450,797(+)	NYH209
TVAGG3_0366020	unspecified product	1.61747	0.000209689	CM044621:19,545,995..19,547,227(+)	NYH209
TVAGG3_0366180	protein serine/threonine kinase protein	4.0446	3.6657e-06	CM044621:19,571,502..19,572,386(+)	NYH209
TVAGG3_0366190	RNA polymerase II transcription regulator recruiting protein	3.99053	0.0438009	CM044621:19,573,150..19,573,677(-)	NYH209
TVAGG3_0366460	transcription factor, enhancer of yellow 2 family	6.6016	2.81323e-10	CM044621:19,614,730..19,615,494(-)	NYH209
TVAGG3_0367770	Plasmodium falciparum erythrocyte membrane protein 1 acidic terminal segment domain-containing protein [Source:UniProtKB/TrEMBL;Acc:A2G5G9]	2.54882	0.0423	CM044621:19,847,843..19,848,328(+)	NYH209
TVAGG3_0367780	paired immunoglobulin-like type 2 receptor family	6.11912	0.00799739	CM044621:19,850,498..19,853,740(+)	NYH209
TVAGG3_0369220	bifunctional inhibitor/lipid-transfer protein/seed storage 2s albumin superfamily protein family	2.16197	1.80372e-08	CM044621:20,033,787..20,036,132(+)	NYH209
TVAGG3_0369230	lipid binding	2.15899	4.56852e-10	CM044621:20,036,701..20,038,878(+)	NYH209
TVAGG3_0369380	glycoprotein 38 family	2.67708	0.0410485	CM044621:20,075,008..20,076,114(-)	NYH209
TVAGG3_0371340	protein phosphatase regulator protein	1.73765	0.0243646	CM044621:20,328,997..20,330,466(+)	NYH209
TVAGG3_0373850	RING finger domain-containing, polycomb group component family	2.25358	0.0303659	CM044621:20,773,418..20,777,640(+)	NYH209
TVAGG3_0373860	EXS-related protein family	1.7138	0.000297351	CM044621:20,779,586..20,781,733(+)	NYH209
TVAGG3_0373910	pectin lyase-like family	2.02169	0.00488104	CM044621:20,792,255..20,792,701(+)	NYH209
TVAGG3_0373930	vesicle docking involved in exocytosis	1.98562	0.00109848	CM044621:20,794,500..20,796,254(-)	NYH209
TVAGG3_0374160	F5/8 type C domain-containing protein [Source:UniProtKB/TrEMBL;Acc:A2DF80]	2.06007	0.0300386	CM044621:20,840,773..20,841,432(-)	NYH209
TVAGG3_0374990	glucose import	3.77663	1.39243e-11	CM044621:20,939,013..20,940,245(+)	NYH209
TVAGG3_0376440	ubiquitin-like family	1.45761	0.0144725	CM044621:21,167,366..21,167,941(+)	NYH209
TVAGG3_0377420	aggrephagy protein	1.28628	0.00541109	CM044621:21,328,027..21,334,746(+)	NYH209
TVAGG3_0380220	protein serine/threonine kinase protein	1.83628	0.00228769	CM044621:21,812,889..21,814,202(+)	NYH209
TVAGG3_0380250	cysteine biosynthetic process from serine	1.75145	0.000358414	CM044621:21,818,502..21,819,983(+)	NYH209
TVAGG3_0381700	beta-glucuronidase protein	1.28856	0.00336753	CM044621:22,092,373..22,094,205(-)	NYH209
TVAGG3_0382050	PAS domain-containing protein [Source:UniProtKB/TrEMBL;Acc:A2DBJ4]	1.22219	0.0102829	CM044621:22,153,202..22,156,534(+)	NYH209
TVAGG3_0382090	ankyrin repeat protein family	2.25356	0.00610933	CM044621:22,172,618..22,173,463(-)	NYH209
TVAGG3_0382210	protein ubiquitination	3.43546	0.0422703	CM044621:22,190,739..22,191,044(-)	NYH209
TVAGG3_0383980	COA binding domain containing protein family	1.55328	1.1798e-05	CM044621:22,442,675..22,445,023(-)	NYH209
TVAGG3_0384490	ribonuclease inhibitor domain-containing protein	4.1213	1.147e-06	CM044621:22,559,654..22,560,631(-)	NYH209
TVAGG3_0385050	glycine-rich protein family	2.87192	2.4253e-07	CM044621:22,658,133..22,658,762(-)	NYH209
TVAGG3_0385320	armadillo (ARM) repeat-containing protein family	1.77459	3.38817e-05	CM044621:22,711,184..22,713,838(+)	NYH209
TVAGG3_0386130	BZIP domain-containing protein [Source:UniProtKB/TrEMBL;Acc:A2FNM3]	3.9458	4.22565e-07	CM044621:22,845,871..22,846,230(+)	NYH209
TVAGG3_0386860	Chain D Ribosomal Protein S3	1.31993	0.000136522	CM044621:22,938,283..22,938,933(-)	NYH209
TVAGG3_0386870	unspecified product	1.83075	0.00153102	CM044621:22,939,457..22,940,452(+)	NYH209
TVAGG3_0386890	Calcium-binding protein, putative [Source:UniProtKB/TrEMBL;Acc:A2FA54]	1.64409	0.0117928	CM044621:22,942,474..22,942,998(-)	NYH209
TVAGG3_0387490	Mitochondrial carrier protein [Source:UniProtKB/TrEMBL;Acc:A2FMX1]	1.92184	1.01795e-10	CM044621:23,030,604..23,031,260(-)	NYH209
TVAGG3_0387880	leucine-rich repeats (6 copies)-containing protein	2.89237	7.6484e-16	CM044621:23,116,548..23,120,852(-)	NYH209
TVAGG3_0388100	spectrin binding	1.59533	0.0217078	CM044621:23,200,747..23,201,991(-)	NYH209
TVAGG3_0388560	regulation of centriole replication	1.30086	0.016886	CM044621:23,284,970..23,286,550(-)	NYH209
TVAGG3_0389560	amelogenin-related protein family	6.70458	9.35038e-17	CM044621:23,452,422..23,454,125(-)	NYH209
TVAGG3_0389570	unspecified product	5.6235	4.28621e-05	CM044621:23,454,334..23,455,101(-)	NYH209
TVAGG3_0389650	surface antigen family	3.61944	0.00660903	CM044621:23,465,951..23,467,015(-)	NYH209
TVAGG3_0389840	glycine-rich protein family	2.36448	0.00134821	CM044621:23,495,887..23,496,876(+)	NYH209
TVAGG3_0390370	unspecified product	1.35839	0.0132741	CM044621:23,563,670..23,564,104(+)	NYH209
TVAGG3_0390860	serine-type peptidase protein	2.3351	1.8202e-09	CM044621:23,648,614..23,650,161(+)	NYH209
TVAGG3_0391580	leucine-rich repeats (6 copies)-containing protein	1.9453	0.0462462	CM044621:23,815,106..23,816,840(-)	NYH209
TVAGG3_0392260	ankyrin repeat, PH and SEC7 domain containing protein SECG-related family	1.26438	0.0333562	CM044621:23,941,180..23,943,015(-)	NYH209
TVAGG3_0392770	regulation of protein import into mitochondrial outer membrane	2.70672	0.000826814	CM044621:24,023,150..24,023,479(+)	NYH209
TVAGG3_0393060	Right handed beta helix domain-containing protein [Source:UniProtKB/TrEMBL;Acc:A2D8H7]	4.09424	1.02181e-08	CM044621:24,092,705..24,093,610(-)	NYH209
TVAGG3_0394210	phosphoprotein phosphatase protein	2.1943	4.87955e-06	CM044621:24,329,095..24,330,201(-)	NYH209
TVAGG3_0394700	Initiator binding domain-containing protein [Source:UniProtKB/TrEMBL;Acc:A2E6B0]	3.11391	1.02759e-08	CM044621:24,405,891..24,406,607(-)	NYH209
TVAGG3_0395660	glycine-rich protein family	6.41058	0.00352329	CM044621:24,549,484..24,550,632(-)	NYH209
TVAGG3_0397550	unspecified product	1.80198	4.66531e-06	CM044621:24,815,452..24,817,395(-)	NYH209
TVAGG3_0398040	ribonuclease inhibitor domain-containing protein	2.07674	6.93482e-05	CM044621:24,897,985..24,899,736(+)	NYH209
TVAGG3_0398050	ribonuclease inhibitor domain-containing protein	1.69966	0.000826814	CM044621:24,899,886..24,900,338(+)	NYH209
TVAGG3_0398780	Bap-like [Source:UniProtKB/TrEMBL;Acc:A2G6C9]	2.53002	4.75429e-06	CM044621:25,033,336..25,034,628(+)	NYH209
TVAGG3_0399370	unspecified product	2.10107	0.0371644	CM044621:25,180,796..25,182,413(-)	NYH209
TVAGG3_0400080	unspecified product	6.1738	0.00686771	CM044621:25,329,713..25,331,326(-)	NYH209
TVAGG3_0400540	unspecified product	1.43991	0.00991646	CM044621:25,412,472..25,413,291(-)	NYH209
TVAGG3_0400790	cysteine-type peptidase protein	3.54846	0.000856531	CM044621:25,445,314..25,446,066(+)	NYH209
TVAGG3_0400940	amelogenin-related protein family	2.19318	2.25533e-06	CM044621:25,476,774..25,478,831(-)	NYH209
TVAGG3_0401000	armadillo (ARM) repeat-containing protein family	1.22576	0.0016145	CM044621:25,486,927..25,492,083(+)	NYH209
TVAGG3_0401090	nucleobindin family	7.37534	0.000118066	CM044621:25,509,374..25,510,888(-)	NYH209
TVAGG3_0402020	ribonuclease inhibitor domain-containing protein	1.75818	0.0218589	CM044621:25,649,719..25,651,307(-)	NYH209
TVAGG3_0402280	O-acyltransferase protein	7.95279	1.22938e-05	CM044621:25,701,102..25,701,470(-)	NYH209
TVAGG3_0402480	Macroglobulin domain-containing protein [Source:UniProtKB/TrEMBL;Acc:A2FE03]	2.47623	2.79259e-07	CM044621:25,735,041..25,736,339(-)	NYH209
TVAGG3_0402960	Macroglobulin domain-containing protein [Source:UniProtKB/TrEMBL;Acc:A2GN43]	1.99597	0.000568586	CM044621:25,800,382..25,801,404(-)	NYH209
TVAGG3_0403950	Ig-like domain-containing protein [Source:UniProtKB/TrEMBL;Acc:A2ETL3]	3.41564	0.00041931	CM044621:25,976,497..25,979,028(-)	NYH209
TVAGG3_0404040	armadillo (ARM) repeat-containing protein family	3.33328	8.19679e-10	CM044621:25,997,773..25,999,005(+)	NYH209
TVAGG3_0405130	glycine-rich protein family	1.19133	0.0173098	CM044621:26,158,554..26,159,498(-)	NYH209
TVAGG3_0406690	B30.2/SPRY domain-containing protein [Source:UniProtKB/TrEMBL;Acc:A2EBF9]	6.09776	0.00955019	CM044621:26,406,449..26,407,081(+)	NYH209
TVAGG3_0406870	glycine-rich protein family	3.51814	4.59846e-10	CM044621:26,435,850..26,436,677(+)	NYH209
TVAGG3_0407760	proteasome regulatory particle assembly	2.90859	1.42479e-07	CM044621:26,566,290..26,567,048(-)	NYH209
TVAGG3_0408090	histone H4-2	1.04338	0.00719306	CM044621:26,606,609..26,606,914(+)	NYH209
TVAGG3_0409390	unspecified product	1.96801	7.89776e-05	CM044621:26,820,218..26,824,309(-)	NYH209
TVAGG3_0411050	ankyrin repeat protein family	1.09689	0.0241833	CM044621:27,121,426..27,122,334(+)	NYH209
TVAGG3_0413560	PH domain-like family	1.67388	0.0276746	CM044621:27,575,643..27,576,695(+)	NYH209
TVAGG3_0413660	glycine-rich protein family	2.16462	2.60679e-07	CM044621:27,600,030..27,600,668(-)	NYH209
TVAGG3_0415160	coiled-coil domain-containing protein 151 family	1.52803	0.0290253	CM044621:27,851,278..27,852,864(+)	NYH209
TVAGG3_0416360	protein ubiquitination	7.8816	2.45399e-06	CM044621:28,011,186..28,012,586(+)	NYH209
TVAGG3_0416530	cysteine-type peptidase protein	2.04012	7.73136e-05	CM044621:28,047,758..28,048,159(-)	NYH209
TVAGG3_0417070	cysteine-type peptidase protein	1.76284	0.00829765	CM044621:28,129,705..28,130,112(-)	NYH209
TVAGG3_0417110	protein ubiquitination	2.50721	0.00937065	CM044621:28,144,100..28,145,701(+)	NYH209
TVAGG3_0417410	testis-expressed sequence 2-like protein (DUF2404) family	6.78383	0.000999144	CM044621:28,195,152..28,195,724(-)	NYH209
TVAGG3_0417430	Initiator binding domain-containing protein [Source:UniProtKB/TrEMBL;Acc:A2G1M3]	7.44367	8.98646e-05	CM044621:28,196,586..28,197,200(-)	NYH209
TVAGG3_0417440	protein CBG06246 family	3.45371	0.0396204	CM044621:28,198,018..28,199,862(+)	NYH209
TVAGG3_0418300	ribonuclease inhibitor domain-containing protein	1.85761	0.00246409	CM044621:28,322,609..28,323,586(+)	NYH209
TVAGG3_0418380	spectrin binding	3.29131	0.000107437	CM044621:28,339,158..28,340,444(+)	NYH209
TVAGG3_0420620	serine-type endopeptidase protein	2.54529	0.0460329	CM044621:28,672,577..28,673,539(+)	NYH209
TVAGG3_0423530	spectrin binding	6.91801	0.000608666	CM044621:29,177,406..29,178,494(+)	NYH209
TVAGG3_0423540	Ankyrin repeat family	5.81545	0.0185118	CM044621:29,179,085..29,179,384(+)	NYH209
TVAGG3_0423560	unspecified product	4.72284	0.0448387	CM044621:29,180,018..29,180,332(+)	NYH209
TVAGG3_0423610	cAMP-dependent protein kinase protein	10.8101	3.64527e-11	CM044621:29,188,327..29,189,805(-)	NYH209
TVAGG3_0425150	unspecified product	5.96661	3.90576e-08	CM044621:29,460,785..29,462,863(-)	NYH209
TVAGG3_0425160	cysteine-type peptidase protein	4.64584	2.72788e-13	CM044621:29,464,013..29,464,882(+)	NYH209
TVAGG3_0426850	cysteinyl-tRNA synthetase family	8.5833	8.81694e-07	CM044621:29,779,229..29,780,731(+)	NYH209
TVAGG3_0426860	ankyrin repeat protein family	7.40257	0.000109013	CM044621:29,781,061..29,782,440(-)	NYH209
TVAGG3_0426880	ribonuclease inhibitor domain-containing protein	8.85654	2.86757e-07	CM044621:29,783,784..29,784,635(-)	NYH209
TVAGG3_0427090	histone serine kinase protein	6.62894	0.00168106	CM044621:29,821,931..29,822,800(+)	NYH209
TVAGG3_0427690	RNA polymerase II transcription regulator recruiting protein	2.74679	1.56152e-05	CM044621:29,913,963..29,914,445(+)	NYH209
TVAGG3_0428210	proteasome regulatory particle assembly	1.72316	0.019896	CM044621:30,008,011..30,008,598(-)	NYH209
TVAGG3_0429270	guanylate cyclase protein	5.48697	1.02573e-06	CM044621:30,189,456..30,189,719(+)	NYH209
TVAGG3_0429280	RNA binding	3.97796	1.4191e-10	CM044621:30,190,284..30,191,543(-)	NYH209
TVAGG3_0429420	surface antigen family	1.77708	5.4164e-05	CM044621:30,217,025..30,219,244(-)	NYH209
TVAGG3_0430560	glycoprotein 38 family	4.29493	1.61067e-45	CM044621:30,405,211..30,406,434(-)	NYH209
TVAGG3_0431060	protein serine/threonine kinase protein	5.698	0.0317473	CM044621:30,489,212..30,489,997(+)	NYH209
TVAGG3_0431070	unspecified product	5.5856	0.0333562	CM044621:30,490,028..30,490,348(+)	NYH209
TVAGG3_0431080	protein kinase C-activating G-protein coupled receptor signaling pathway	9.65053	1.08439e-08	CM044621:30,490,721..30,491,491(-)	NYH209
TVAGG3_0431150	protein serine/threonine kinase protein	1.43955	0.00736946	CM044621:30,500,219..30,501,145(+)	NYH209
TVAGG3_0431660	regulation of response to stimulus	1.28077	0.0102829	CM044621:30,559,636..30,562,041(+)	NYH209
TVAGG3_0431680	glycine-rich protein family	1.52981	5.22559e-05	CM044621:30,564,121..30,564,729(-)	NYH209
TVAGG3_0434000	unspecified product	1.1584	0.00220136	CM044621:30,945,680..30,948,496(-)	NYH209
TVAGG3_0434030	Bap-like [Source:UniProtKB/TrEMBL;Acc:A2G274]	6.94969	0.000539875	CM044621:30,960,232..30,961,512(-)	NYH209
TVAGG3_0434300	cysteine proteinases family	5.49502	0.0407835	CM044621:30,988,847..30,989,302(+)	NYH209
TVAGG3_0434320	cysteine proteinases family	7.81743	2.09199e-05	CM044621:30,993,224..30,994,051(+)	NYH209
TVAGG3_0434640	leishmanolysin-like peptidase family	16.1553	1.75674e-18	CM044621:31,035,984..31,038,092(+)	NYH209
TVAGG3_0434650	regulation of choline O-acetyltransferase protein	9.17821	6.43909e-05	CM044621:31,039,061..31,039,638(-)	NYH209
TVAGG3_0434660	GP63 protease	6.27172	0.00609719	CM044621:31,040,248..31,040,925(-)	NYH209
TVAGG3_0435360	regulation of choline O-acetyltransferase protein	7.95563	1.73702e-05	CM044621:31,133,015..31,134,120(-)	NYH209
TVAGG3_0435990	threonyl and alanyl tRNA synthetase second additional domain-containing protein	1.28258	0.00206553	CM044621:31,231,496..31,231,942(+)	NYH209
TVAGG3_0436030	regulation of choline O-acetyltransferase protein	2.17149	1.78779e-06	CM044621:31,238,611..31,240,497(-)	NYH209
TVAGG3_0438020	Bap-like [Source:UniProtKB/TrEMBL;Acc:A2DU99]	1.2285	0.0194252	CM044621:31,526,388..31,533,380(-)	NYH209
TVAGG3_0438090	protein serine/threonine kinase protein	5.47221	0.0431655	CM044621:31,553,392..31,553,931(+)	NYH209
TVAGG3_0438850	NAD(P)H-binding	6.74942	1.0942e-07	CM044621:31,678,342..31,679,718(+)	NYH209
TVAGG3_0441090	ornithine carbamoyltransferase protein	2.01882	5.04594e-06	CM044621:32,047,627..32,048,571(+)	NYH209
TVAGG3_0442480	Initiator binding domain-containing protein [Source:UniProtKB/TrEMBL;Acc:A2EX20]	1.4246	0.00136734	CM044621:32,255,934..32,256,857(+)	NYH209
TVAGG3_0442550	DNA binding	2.6621	2.05668e-06	CM044621:32,275,840..32,276,346(+)	NYH209
TVAGG3_0443900	leucine-rich repeats (6 copies)-containing protein	4.8629	4.69482e-19	CM044621:32,473,195..32,473,971(+)	NYH209
TVAGG3_0444170	cysteine-type peptidase protein	4.21068	0.0161425	CM044621:32,512,679..32,512,981(+)	NYH209
TVAGG3_0444570	glycine-rich protein family	10.3206	3.94273e-10	CM044621:32,585,394..32,586,110(-)	NYH209
TVAGG3_0445390	unspecified product	4.96704	8.09311e-10	CM044621:32,731,684..32,733,177(+)	NYH209
TVAGG3_0445400	glycine-rich protein family	2.62602	8.71869e-06	CM044621:32,733,184..32,734,122(+)	NYH209
TVAGG3_0445530	Gp3-related protein [Source:UniProtKB/TrEMBL;Acc:A2EFS2]	7.28827	0.000159398	CM044621:32,755,300..32,755,884(+)	NYH209
TVAGG3_0446800	glutaminase	1.32141	0.00812362	CM044621:32,922,820..32,923,554(+)	NYH209
TVAGG3_0446810	amino acid carrier protein family	1.78043	0.0294145	CM044621:32,923,564..32,923,752(+)	NYH209
TVAGG3_0446830	transcription elongation factor	8.99325	1.66456e-07	CM044621:32,926,451..32,926,897(-)	NYH209
TVAGG3_0446840	tRNA-dihydrouridine synthase	7.41118	0.000101465	CM044621:32,927,062..32,927,967(-)	NYH209
TVAGG3_0446850	Baf family-related transcriptional activator / type III pantothenate kinase	5.73858	0.0224139	CM044621:32,928,193..32,928,582(-)	NYH209
TVAGG3_0446860	BioY family protein domain-containing protein	6.65062	0.00149436	CM044621:32,929,079..32,929,492(+)	NYH209
TVAGG3_0446870	penicillin-binding transpeptidase	9.97448	2.00552e-09	CM044621:32,930,031..32,932,082(+)	NYH209
TVAGG3_0446880	metalloprotease M41 FTSH family	7.34336	0.000129819	CM044621:32,933,329..32,934,930(-)	NYH209
TVAGG3_0446890	guanine phosphoribosyltransferase protein	6.37802	0.00377872	CM044621:32,935,293..32,935,697(-)	NYH209
TVAGG3_0446900	tRNA thio-modification	7.11656	0.000310264	CM044621:32,935,822..32,937,156(-)	NYH209
TVAGG3_0446910	bacterial PP-loop family / ribosomal protein S1 (RPS1) domain protein	7.72562	4.02781e-05	CM044621:32,937,205..32,937,582(-)	NYH209
TVAGG3_0446920	septum formation initiator	7.31741	0.000181497	CM044621:32,937,604..32,937,918(-)	NYH209
TVAGG3_0446930	ribosomal 50S subunit heat shock protein YabO/RcqP	6.83757	0.000798732	CM044621:32,937,960..32,938,202(-)	NYH209
TVAGG3_0446940	DNA-binding protein, HU-like	6.87689	0.000691324	CM044621:32,938,867..32,939,145(-)	NYH209
TVAGG3_0446950	YabN, N-terminal domain-containing protein	6.60098	0.00182372	CM044621:32,939,284..32,939,964(-)	NYH209
TVAGG3_0446960	S-adenosylmethionine synthetase family	7.00573	0.000442324	CM044621:32,941,116..32,942,288(-)	NYH209
TVAGG3_0446970	diaminopimelate epimerase family	6.00839	0.0107735	CM044621:32,940,315..32,941,001(-)	NYH209
TVAGG3_0446980	auxin efflux carrier family protein	4.0389	0.0266908	CM044621:32,942,562..32,943,500(-)	NYH209
TVAGG3_0447130	cation-transporting E1-E2 ATPase	7.00573	0.000442324	CM044621:32,957,857..32,960,553(-)	NYH209
TVAGG3_0447910	mannose metabolic process	5.64384	0.0288715	CM044621:33,075,096..33,075,452(+)	NYH209
TVAGG3_0449180	LMO2823 protein family	3.95745	1.42562e-33	CM044621:33,333,069..33,334,373(+)	NYH209
TVAGG3_0450100	platelet formation protein family	1.88579	0.000838118	CM044621:33,471,779..33,474,097(+)	NYH209
TVAGG3_0451560	glycine-rich protein family	2.76922	2.73132e-06	CM044621:33,717,668..33,718,192(-)	NYH209
TVAGG3_0451570	regulation of response to stimulus	1.00662	0.0314409	CM044621:33,718,631..33,720,436(-)	NYH209
TVAGG3_0451860	protein phosphatase regulator protein	2.85889	9.50143e-10	CM044621:33,768,289..33,769,872(+)	NYH209
TVAGG3_0451870	ammonium transmembrane transporter protein	1.73959	0.00545345	CM044621:33,770,779..33,771,954(+)	NYH209
TVAGG3_0452860	adaptin, alpha/gamma/epsilon family	1.63503	0.00148818	CM044621:33,920,702..33,922,903(+)	NYH209
TVAGG3_0456080	transmembrane amino acid transporter protein family	2.6933	0.0022348	CM044621:34,503,426..34,504,142(+)	NYH209
TVAGG3_0456310	Protein ZIP4 homolog [Source:UniProtKB/TrEMBL;Acc:A2F8Q2]	1.71215	0.00722498	CM044621:34,528,724..34,530,928(-)	NYH209
TVAGG3_0456320	phosphoprotein phosphatase protein	2.06986	0.00443322	CM044621:34,531,087..34,532,490(-)	NYH209
TVAGG3_0456480	unspecified product	7.20029	0.000229597	CM044621:34,565,203..34,565,475(+)	NYH209
TVAGG3_0459010	guanylate cyclase protein	7.85714	1.9443e-05	CM044618:248,851..250,863(+)	NYH209
TVAGG3_0459110	protein serine/threonine kinase protein	8.99405	1.70324e-07	CM044618:267,946..268,737(+)	NYH209
TVAGG3_0459140	leucine-rich repeats (6 copies)-containing protein	1.00025	0.00817717	CM044618:284,108..286,891(+)	NYH209
TVAGG3_0460530	glycine-rich protein family	2.06299	0.0141012	CM044618:482,456..483,445(-)	NYH209
TVAGG3_0460650	galactose-binding domain-like family	1.01394	0.0311563	CM044618:523,778..524,437(-)	NYH209
TVAGG3_0460760	HMG-box family	6.01367	0.0106556	CM044618:544,542..544,889(-)	NYH209
TVAGG3_0461590	THH1/TOM1/TOM3 domain-containing protein [Source:UniProtKB/TrEMBL;Acc:A2G5T0]	5.80939	0.0186076	CM044618:680,878..681,810(-)	NYH209
TVAGG3_0461600	unspecified product	6.29916	0.00464897	CM044618:682,819..683,169(+)	NYH209
TVAGG3_0462690	ribonuclease inhibitor domain-containing protein	1.52521	0.000114729	CM044618:831,727..833,667(-)	NYH209
TVAGG3_0464270	unspecified product	2.66807	1.16223e-06	CM044618:1,060,862..1,062,343(-)	NYH209
TVAGG3_0465610	unspecified product	3.01628	9.25832e-09	CM044618:1,308,830..1,309,204(+)	NYH209
TVAGG3_0470370	glycine-rich protein family	1.44976	0.00118739	CM044618:2,160,179..2,161,093(+)	NYH209
TVAGG3_0470840	Right handed beta helix domain-containing protein [Source:UniProtKB/TrEMBL;Acc:A2DJ34]	2.7549	2.97104e-05	CM044618:2,218,211..2,219,140(+)	NYH209
TVAGG3_0471010	glycine-rich protein family	10.4707	2.10036e-10	CM044618:2,249,843..2,250,547(+)	NYH209
TVAGG3_0471020	glycine-rich protein family	6.06736	0.00912606	CM044618:2,251,169..2,251,408(+)	NYH209
TVAGG3_0471030	unspecified product	7.95139	1.24795e-05	CM044618:2,252,311..2,252,469(-)	NYH209
TVAGG3_0471040	glycine-rich protein family	10.2526	6.52851e-10	CM044618:2,252,567..2,253,286(+)	NYH209
TVAGG3_0471060	glycine-rich protein family	5.60702	0.0357845	CM044618:2,256,846..2,257,574(+)	NYH209
TVAGG3_0471080	glycine-rich protein family	5.49502	0.0407835	CM044618:2,258,208..2,258,927(+)	NYH209
TVAGG3_0471860	cysteine-type peptidase protein	1.27838	0.03241	CM044618:2,387,751..2,388,503(+)	NYH209
TVAGG3_0473580	lung seven transmembrane receptor family	3.41345	0.00557844	CM044618:2,647,757..2,648,938(-)	NYH209
TVAGG3_0474420	Listeria-Bacteroides repeat domain (List Bact rpt) family	6.71103	0.000184209	CM044618:2,757,644..2,758,567(-)	NYH209
TVAGG3_0475540	glycoprotein 38 family	6.19258	0.00638545	CM044618:2,932,698..2,933,615(+)	NYH209
TVAGG3_0476000	protein ubiquitination	1.42171	0.00273108	CM044618:3,029,159..3,029,683(+)	NYH209
TVAGG3_0476010	antiviral proteins family	2.73434	0.0341024	CM044618:3,030,739..3,031,629(-)	NYH209
TVAGG3_0477440	Surface antigen BspA-like [Source:UniProtKB/TrEMBL;Acc:A2F202]	6.45305	0.000431134	CM044618:3,272,127..3,275,276(+)	NYH209
TVAGG3_0480880	unspecified product	2.72584	0.00586934	CM044618:3,749,965..3,750,408(+)	NYH209
TVAGG3_0484180	protein ubiquitination	3.02218	0.0016437	CM044618:4,285,362..4,286,597(+)	NYH209
TVAGG3_0486320	protein serine/threonine kinase protein	3.17033	0.00044447	CM044618:4,575,532..4,576,422(+)	NYH209
TVAGG3_0486550	regulation of response to stimulus	1.18713	0.0152238	CM044618:4,623,081..4,625,321(-)	NYH209
TVAGG3_0486850	spectrin binding	4.96343	0.0283655	CM044618:4,672,933..4,674,219(-)	NYH209
TVAGG3_0487400	leucine-rich repeats (6 copies)-containing protein	9.65389	8.77293e-09	CM044618:4,743,046..4,745,157(-)	NYH209
TVAGG3_0487450	sulfuric ester hydrolase protein	1.11655	0.0156115	CM044618:4,751,511..4,752,218(+)	NYH209
TVAGG3_0487780	unspecified product	1.75108	0.000495852	CM044618:4,824,727..4,825,836(-)	NYH209
TVAGG3_0488870	ankyrin repeat and SOCS box-containing protein 4 family	10.4863	2.65676e-11	CM044618:5,125,188..5,127,605(+)	NYH209
TVAGG3_0489530	IQ calmodulin-binding motif family protein [Source:UniProtKB/TrEMBL;Acc:A2FFP9]	1.0289	0.0183055	CM044618:5,235,340..5,240,004(+)	NYH209
TVAGG3_0491130	ankyrin repeat and SOCS box-containing protein 4 family	2.97501	0.00687774	CM044618:5,490,608..5,492,173(+)	NYH209
TVAGG3_0491150	glycine-rich protein family	3.0289	0.000784643	CM044618:5,496,723..5,497,502(+)	NYH209
TVAGG3_0492780	unspecified product	3.32786	0.00153115	CM044618:5,736,883..5,737,221(+)	NYH209
TVAGG3_0493200	beta-lactamase superfamily domain-containing protein	1.17695	0.0326943	CM044618:5,812,729..5,813,217(-)	NYH209
TVAGG3_0496250	protein disulfide isomerase family	1.04241	0.0118988	CM044618:6,295,008..6,296,606(+)	NYH209
TVAGG3_0496330	ubiquitin protein ligase protein	1.26705	0.00238501	CM044618:6,319,098..6,324,419(-)	NYH209
TVAGG3_0496860	antigen BSP-related family	5.22284	8.05954e-07	CM044618:6,394,736..6,395,635(-)	NYH209
TVAGG3_0499270	Initiator binding domain-containing protein [Source:UniProtKB/TrEMBL;Acc:A2EMH8]	2.49854	0.00115228	CM044618:6,881,406..6,882,086(-)	NYH209
TVAGG3_0501080	RNA polymerase II transcription regulator recruiting protein	2.19452	0.000962335	CM044618:7,341,108..7,341,683(-)	NYH209
TVAGG3_0505220	spectrin binding	3.52753	0.012192	CM044618:7,963,978..7,965,789(+)	NYH209
TVAGG3_0505420	regulation of choline O-acetyltransferase protein	6.47985	0.00260485	CM044618:8,016,543..8,017,142(+)	NYH209
TVAGG3_0505770	regulation of choline O-acetyltransferase protein	5.40644	0.0498492	CM044618:8,071,351..8,071,596(-)	NYH209
TVAGG3_0505790	ROK family	2.37794	4.73272e-07	CM044618:8,077,124..8,078,038(-)	NYH209
TVAGG3_0507770	dolichyl-phosphate-mannose-protein mannosyltransferase protein	3.07044	8.89225e-07	CM044618:8,403,014..8,404,240(+)	NYH209
TVAGG3_0508510	ankyrin repeat-containing protein DDB G0279043 family	8.13883	5.90351e-06	CM044618:8,564,143..8,566,392(-)	NYH209
TVAGG3_0508790	spectrin binding	6.1386	0.00755853	CM044618:8,618,146..8,619,783(-)	NYH209
TVAGG3_0508920	cysteine proteinases family	2.50198	0.000862306	CM044618:8,645,598..8,646,983(+)	NYH209
TVAGG3_0509140	Ubiquitin-like domain-containing protein [Source:UniProtKB/TrEMBL;Acc:A2DB74]	1.02672	0.0159808	CM044618:8,681,361..8,684,330(-)	NYH209
TVAGG3_0510470	Initiator binding domain-containing protein [Source:UniProtKB/TrEMBL;Acc:A2G798]	1.31506	0.00200832	CM044618:8,859,897..8,860,322(+)	NYH209
TVAGG3_0511970	NAD(P)H-dependent FMN-containing OXIDOreductase YWQN-related family	4.3435	0.0133328	CM044618:9,085,404..9,086,069(+)	NYH209
TVAGG3_0512440	inner membrane transporter family	1.22977	0.00172472	CM044618:9,156,352..9,157,398(+)	NYH209
TVAGG3_0513380	cyclin-dependent kinase inhibitor 2C-related family	3.03251	0.0282002	CM044618:9,320,430..9,321,305(+)	NYH209
TVAGG3_0513640	protein ubiquitination	6.97798	0.000486108	CM044618:9,363,754..9,365,367(-)	NYH209
TVAGG3_0516000	protein serine/threonine kinase protein	2.13259	0.000688927	CM044618:9,753,104..9,754,096(-)	NYH209
TVAGG3_0517840	(trans)glycosidase family protein	1.60985	5.20392e-06	CM044618:10,041,581..10,047,403(+)	NYH209
TVAGG3_0517850	glycosyl hydrolase 43 family	1.21402	0.00152575	CM044618:10,047,481..10,048,116(+)	NYH209
TVAGG3_0518090	unspecified product	6.57494	0.00190841	CM044618:10,092,686..10,093,621(+)	NYH209
TVAGG3_0518120	protein ubiquitination	2.22584	0.00468259	CM044618:10,097,645..10,098,955(+)	NYH209
TVAGG3_0518370	protein kinase protein	2.00222	0.0385053	CM044618:10,134,131..10,135,309(-)	NYH209
TVAGG3_0519620	unspecified product	2.32426	5.02261e-08	CM044618:10,342,620..10,343,006(+)	NYH209
TVAGG3_0521960	spectrin binding	2.80812	0.00511012	CM044618:10,688,139..10,689,059(-)	NYH209
TVAGG3_0521970	Ankyrin repeat family	5.21225	0.0151479	CM044618:10,687,832..10,688,116(-)	NYH209
TVAGG3_0522480	DNA binding	5.67756	0.027844	CM044618:10,759,326..10,760,651(-)	NYH209
TVAGG3_0523940	very-long-chain enoyl-CoA reductase protein	1.08108	0.0250593	CM044618:10,972,344..10,973,198(-)	NYH209
TVAGG3_0526680	ribonuclease inhibitor domain-containing protein	3.81483	1.14046e-06	CM044618:11,406,037..11,407,608(-)	NYH209
TVAGG3_0526720	antigen BSP-related family	1.78215	0.0372955	CM044618:11,412,498..11,413,865(-)	NYH209
TVAGG3_0528500	ankyrin repeat and SOCS box-containing protein 4 family	2.94011	1.0534e-08	CM044618:11,708,703..11,710,676(-)	NYH209
TVAGG3_0528550	Trafficking protein particle complex subunit 11 domain-containing protein [Source:UniProtKB/TrEMBL;Acc:A2D8W7]	2.42595	8.38381e-09	CM044618:11,720,840..11,723,548(+)	NYH209
TVAGG3_0529330	ankycorbin family	1.56669	4.10743e-05	CM044618:11,860,513..11,864,550(+)	NYH209
TVAGG3_0529580	SEL-1-like protein family	3.80743	1.3968e-20	CM044618:11,910,336..11,911,346(+)	NYH209
TVAGG3_0529700	cyclin-dependent kinase inhibitor 2C-related family	2.08194	0.00209141	CM044618:11,939,595..11,941,085(+)	NYH209
TVAGG3_0530200	unspecified product	6.16904	0.00714836	CM044618:12,005,434..12,005,691(-)	NYH209
TVAGG3_0530640	unspecified product	1.33924	7.52147e-05	CM044618:12,073,893..12,077,177(+)	NYH209
TVAGG3_0531930	LisH domain-containing protein [Source:UniProtKB/TrEMBL;Acc:A2DF43]	1.21867	0.00866724	CM044618:12,297,536..12,297,946(+)	NYH209
TVAGG3_0534480	protein ubiquitination	3.71407	0.00140202	CM044618:12,693,482..12,694,306(-)	NYH209
TVAGG3_0535120	eukaryotic translation elongation factor 2, gene 2 family	1.6995	0.00137119	CM044618:12,795,467..12,797,992(-)	NYH209
TVAGG3_0536100	ankyrin repeat and SOCS box-containing protein 4 family	6.3903	0.0034822	CM044618:12,959,642..12,961,252(-)	NYH209
TVAGG3_0536980	Dolichyl-diphosphooligosaccharide--protein glycosyltransferase subunit 1 [Source:UniProtKB/TrEMBL;Acc:A2DZU0]	1.46808	0.000660873	CM044618:13,080,036..13,080,509(-)	NYH209
TVAGG3_0537210	1-aminocyclopropane-1-carboxylate synthase protein	2.43094	1.2612e-08	CM044618:13,122,145..13,123,326(+)	NYH209
TVAGG3_0539260	ubiquitin protein ligase protein	3.61182	0.00224591	CM044618:13,444,966..13,445,690(+)	NYH209
TVAGG3_0539500	unspecified product	6.1092	0.00867465	CM044618:13,501,787..13,502,119(+)	NYH209
TVAGG3_0540430	temperature-gated cation channel protein	2.15589	0.0230859	CM044618:13,706,116..13,706,892(+)	NYH209
TVAGG3_0540900	histone acetyltransferase protein	4.18564	4.08546e-09	CM044618:13,795,750..13,796,193(-)	NYH209
TVAGG3_0541840	protein ubiquitination	2.44448	0.0347661	CM044618:13,988,367..13,989,254(-)	NYH209
TVAGG3_0541920	ataxia telangiectasia mutated (ATM) -related family	1.10463	0.0332949	CM044618:13,998,348..14,005,100(-)	NYH209
TVAGG3_0541930	unspecified product	1.70095	3.38571e-06	CM044618:14,005,841..14,009,215(+)	NYH209
TVAGG3_0542110	zinc ion binding	1.02065	0.0213366	CM044618:14,066,425..14,068,446(+)	NYH209
TVAGG3_0542140	granule-bound starch synthase 1, chloroplastic/amyloplastic family	1.47941	0.000671218	CM044618:14,072,014..14,076,732(-)	NYH209
TVAGG3_0542230	glycine-rich protein family	5.15004	7.93813e-07	CM044618:14,095,180..14,096,103(+)	NYH209
TVAGG3_0542290	family T2, asparaginase-like threonine peptidase	1.65463	5.29775e-07	CM044618:14,108,040..14,108,960(+)	NYH209
TVAGG3_0543100	unspecified product	2.91724	3.92381e-06	CM044618:14,249,104..14,249,499(-)	NYH209
TVAGG3_0543220	cyclin-dependent kinase inhibitor 2C-related family	3.85581	1.65668e-17	CM044618:14,268,830..14,270,953(-)	NYH209
TVAGG3_0543620	nitrate, formate, iron dehydrogenase	1.12603	0.041543	CM044618:14,342,390..14,345,701(+)	NYH209
TVAGG3_0545190	glycine-rich protein family	2.71909	1.41117e-06	CM044618:14,634,516..14,635,580(-)	NYH209
TVAGG3_0547670	myotrophin family	2.06	0.0206615	CM044618:15,022,597..15,024,525(-)	NYH209
TVAGG3_0549480	Rad23 protein ubiquitin-like (Ubl) domain-containing protein	1.6586	0.00526806	CM044618:15,313,963..15,314,583(-)	NYH209
TVAGG3_0549980	xanthine dehydrogenase family	2.57365	1.12809e-05	CM044618:15,434,837..15,438,961(+)	NYH209
TVAGG3_0550090	glycine-rich protein family	2.57698	8.2434e-07	CM044618:15,476,533..15,476,889(-)	NYH209
TVAGG3_0550520	unspecified product	2.50864	0.0328535	CM044618:15,532,793..15,533,206(+)	NYH209
TVAGG3_0550770	glucokinase family	1.19544	0.00044539	CM044618:15,566,023..15,567,135(+)	NYH209
TVAGG3_0550830	dihydrodipicolinate synthase	2.43293	2.12878e-10	CM044618:15,574,463..15,575,419(-)	NYH209
TVAGG3_0551590	antigen BSP-related family	2.21195	0.00878905	CM044618:15,726,428..15,727,945(-)	NYH209
TVAGG3_0551660	SANT/SWI3/ADA2/N-CoR/TFIIIB'' DNA-binding domain-containing protein	1.38579	0.000883936	CM044618:15,737,318..15,738,598(+)	NYH209
TVAGG3_0551670	surface antigen family	2.94867	0.000136312	CM044618:15,739,334..15,741,280(+)	NYH209
TVAGG3_0551890	regulation of response to stimulus	1.60443	0.000944354	CM044618:15,790,590..15,792,983(+)	NYH209
TVAGG3_0552600	GTPase, IMAP family member-related family	2.20884	4.90371e-06	CM044618:15,922,836..15,923,411(+)	NYH209
TVAGG3_0553430	ribonuclease inhibitor domain-containing protein	1.51094	0.000663808	CM044618:16,066,032..16,067,357(-)	NYH209
TVAGG3_0554400	protein phosphatase regulator protein	5.00068	0.0297243	CM044618:16,235,260..16,236,630(-)	NYH209
TVAGG3_0554430	EF-Hand calcium-binding domain-containing protein 6-related family	1.29405	0.0197438	CM044618:16,243,144..16,245,921(+)	NYH209
TVAGG3_0554500	DNA binding	7.04919	0.000435518	CM044618:16,265,885..16,266,725(-)	NYH209
TVAGG3_0558360	ribonuclease inhibitor domain-containing protein	1.67084	0.00535778	CM044618:16,926,571..16,928,343(+)	NYH209
TVAGG3_0559320	cysteine-type peptidase protein	1.1864	0.00593938	CM044618:17,082,312..17,083,184(+)	NYH209
TVAGG3_0559330	unspecified product	1.59331	0.0332496	CM044618:17,083,753..17,084,949(+)	NYH209
TVAGG3_0559350	spectrin binding	3.1643	0.00277529	CM044618:17,087,402..17,088,358(-)	NYH209
TVAGG3_0560140	glucose import	1.93777	9.61023e-05	CM044618:17,198,822..17,200,072(+)	NYH209
TVAGG3_0560190	UTP:glucose-1-phosphate uridylyltransferase protein	1.34051	0.0366556	CM044618:17,204,570..17,205,697(-)	NYH209
TVAGG3_0560610	FAM172 family protein-like protein CG10038 family	1.24115	0.0383708	CM044618:17,284,343..17,285,209(-)	NYH209
TVAGG3_0560790	guanylate kinase protein	5.89854	5.41019e-13	CM044618:17,312,961..17,313,467(-)	NYH209
TVAGG3_0561060	protein polyubiquitination	3.96909	7.76825e-08	CM044618:17,370,447..17,370,722(-)	NYH209
TVAGG3_0562360	protein ubiquitination	5.88844	0.0153545	CM044618:17,603,148..17,604,335(-)	NYH209
TVAGG3_0562700	Dolichyl-diphosphooligosaccharide-protein glycosyltransferase subunit OST5 [Source:UniProtKB/TrEMBL;Acc:A2DIP5]	1.59358	0.00231099	CM044618:17,689,397..17,689,612(-)	NYH209
TVAGG3_0563030	antigen BSP-related family	2.79705	4.44994e-07	CM044618:17,747,018..17,748,634(-)	NYH209
TVAGG3_0563080	ribonuclease inhibitor domain-containing protein	2.9824	2.33727e-11	CM044618:17,755,931..17,757,929(-)	NYH209
TVAGG3_0564040	unspecified product	2.00475	0.00180906	CM044618:17,933,857..17,934,345(-)	NYH209
TVAGG3_0564820	Initiator binding domain-containing protein [Source:UniProtKB/TrEMBL;Acc:A2DFH1]	2.22041	1.15703e-06	CM044618:18,120,524..18,121,054(+)	NYH209
TVAGG3_0565790	protein ubiquitination	1.93045	0.0101797	CM044618:18,316,575..18,318,662(+)	NYH209
TVAGG3_0567190	cAMP-binding domain-like family	2.48545	0.000755921	CM044618:18,588,465..18,589,607(+)	NYH209
TVAGG3_0570960	spectrin binding	2.96311	0.011793	CM044618:19,139,354..19,140,097(+)	NYH209
TVAGG3_0571390	protein ubiquitination	1.93848	0.00822579	CM044618:19,231,475..19,232,179(-)	NYH209
TVAGG3_0571410	SAM (S-adenosyl methionine) transporter family	1.31091	0.0134823	CM044618:19,235,267..19,236,568(-)	NYH209
TVAGG3_0576120	protein ubiquitination	1.35239	0.00417763	CM044618:20,010,654..20,011,499(+)	NYH209
TVAGG3_0576980	unspecified product	3.17013	0.0089543	CM044618:20,159,268..20,160,095(-)	NYH209
TVAGG3_0577000	leucine-rich repeats (6 copies)-containing protein	6.62894	0.00168106	CM044618:20,163,297..20,165,366(-)	NYH209
TVAGG3_0578110	unspecified product	3.43877	1.1982e-05	CM044618:20,361,572..20,362,108(+)	NYH209
TVAGG3_0578990	ankyrin repeat, PH and SEC7 domain containing protein SECG-related family	2.49929	8.00367e-05	CM044618:20,485,470..20,485,910(-)	NYH209
TVAGG3_0579000	protein ubiquitination	1.83448	0.00566689	CM044618:20,486,309..20,487,040(-)	NYH209
TVAGG3_0579040	PAS domain domain-containing protein	1.64559	0.0011768	CM044618:20,491,873..20,496,333(-)	NYH209
TVAGG3_0579680	spectrin binding	6.64212	1.80281e-07	CM044618:20,600,295..20,601,035(-)	NYH209
TVAGG3_0580560	DNA repair polymerase UMUC / transferase family member family	2.29414	1.24215e-07	CM044618:20,776,777..20,778,555(+)	NYH209
TVAGG3_0581160	TOR signaling	1.00698	0.0232531	CM044618:20,866,824..20,870,336(+)	NYH209
TVAGG3_0581200	ankyrin repeat and SOCS box-containing protein 4 family	6.11281	0.00130126	CM044618:20,872,167..20,873,027(-)	NYH209
TVAGG3_0581510	protein ubiquitination	1.39424	0.00662874	CM044618:20,914,853..20,916,022(-)	NYH209
TVAGG3_0583640	condensin family	1.68156	0.000308588	CM044618:21,246,104..21,249,499(+)	NYH209
TVAGG3_0583660	cell division	1.33823	0.016348	CM044618:21,252,810..21,254,069(+)	NYH209
TVAGG3_0585230	spectrin binding	2.00087	0.000134459	CM044618:21,520,780..21,521,679(-)	NYH209
TVAGG3_0585270	cyclin-dependent kinase inhibitor 2C-related family	3.9887	0.00023037	CM044618:21,524,913..21,526,049(+)	NYH209
TVAGG3_0585710	flavodoxin-like fold	2.92508	4.71938e-05	CM044618:21,601,557..21,602,156(+)	NYH209
TVAGG3_0586430	UDP-glucose 4-epimerase family	1.83477	0.0464896	CM044618:21,708,677..21,709,369(-)	NYH209
TVAGG3_0587730	unspecified product	10.4743	1.93839e-10	CM044618:21,910,957..21,911,901(+)	NYH209
TVAGG3_0588410	Piezo-type mechanosensitive ion channel component family	1.66192	0.0065864	CM044618:22,041,980..22,044,676(+)	NYH209
TVAGG3_0588670	TPR-like family	1.48592	0.00436974	CM044618:22,088,339..22,089,517(-)	NYH209
TVAGG3_0589780	unspecified product	3.06345	0.000141687	CM044618:22,254,106..22,255,941(-)	NYH209
TVAGG3_0589920	unspecified product	2.31399	0.00246258	CM044618:22,286,114..22,286,947(-)	NYH209
TVAGG3_0590000	protein kinase protein	1.38685	0.00126512	CM044618:22,306,537..22,307,160(-)	NYH209
TVAGG3_0590150	glycine-rich protein family	2.53782	0.00182471	CM044618:22,336,791..22,337,417(+)	NYH209
TVAGG3_0591050	unspecified product	1.59255	0.000207911	CM044618:22,506,765..22,507,076(-)	NYH209
TVAGG3_0591060	secreted protein-related family	1.72118	0.00154274	CM044618:22,507,440..22,508,972(-)	NYH209
TVAGG3_0592710	dehydrogenase 1-related family	3.26077	3.68988e-12	CM044618:22,765,682..22,766,794(-)	NYH209
TVAGG3_0592730	guanylate kinase protein	3.08897	2.00704e-05	CM044618:22,769,383..22,769,976(-)	NYH209
TVAGG3_0592760	thymidine kinase protein	1.15854	0.00724106	CM044618:22,773,237..22,774,277(+)	NYH209
TVAGG3_0592970	unspecified product	1.03999	0.0420918	CM044618:22,816,471..22,819,614(-)	NYH209
TVAGG3_0593040	protein ubiquitination	1.77284	0.0345001	CM044618:22,830,892..22,832,091(+)	NYH209
TVAGG3_0593060	calcium-dependent cysteine-type endopeptidase protein	1.22636	0.0154722	CM044618:22,835,774..22,840,087(-)	NYH209
TVAGG3_0593410	cilia- and flagella-associated protein 44 family	1.44926	2.74792e-05	CM044618:22,882,391..22,887,178(-)	NYH209
TVAGG3_0593570	unspecified product	2.11582	0.0265631	CM044618:22,913,414..22,913,683(-)	NYH209
TVAGG3_0593680	spectrin binding	2.89946	0.00143399	CM044618:22,936,405..22,937,877(+)	NYH209
TVAGG3_0593690	TOR signaling	10.4436	2.36931e-10	CM044618:22,938,478..22,941,687(-)	NYH209
TVAGG3_0593700	cyclin-dependent kinase inhibitor 2C-related family	5.47517	1.27541e-11	CM044618:22,942,724..22,944,562(+)	NYH209
TVAGG3_0593770	platelet formation protein family	1.65317	3.44313e-05	CM044618:22,961,468..22,966,669(+)	NYH209
TVAGG3_0594030	ribonuclease inhibitor domain-containing protein	1.66624	0.0152277	CM044618:22,998,108..22,998,821(-)	NYH209
TVAGG3_0594130	RING finger-containing protein	1.29323	0.00973101	CM044618:23,018,222..23,019,640(+)	NYH209
TVAGG3_0595540	carbamate kinase	1.23039	0.000125196	CM044618:23,239,702..23,240,805(+)	NYH209
TVAGG3_0595600	unspecified product	2.41442	0.00472033	CM044618:23,246,040..23,246,453(+)	NYH209
TVAGG3_0595660	ankyrin repeat-containing protein DDB G0279043 family	9.96274	2.57589e-09	CM044618:23,257,103..23,260,120(+)	NYH209
TVAGG3_0595670	ankyrin repeat protein family	4.33011	0.00151217	CM044618:23,261,961..23,264,606(+)	NYH209
TVAGG3_0595680	spectrin binding	6.98938	0.000890143	CM044618:23,264,946..23,266,022(-)	NYH209
TVAGG3_0595840	protein ubiquitination	6.20191	0.00647004	CM044618:23,291,447..23,292,349(+)	NYH209
TVAGG3_0596080	ankyrin repeat and SOCS box-containing protein 4 family	1.76257	0.00387576	CM044618:23,323,094..23,325,265(-)	NYH209
TVAGG3_0596100	AAA domain-containing protein	1.94243	2.47015e-06	CM044618:23,327,253..23,327,849(-)	NYH209
TVAGG3_0597190	spectrin binding	2.41937	0.0493822	CM044618:23,542,989..23,544,836(+)	NYH209
TVAGG3_0598010	LisH domain-containing protein [Source:UniProtKB/TrEMBL;Acc:A2E7L5]	1.36628	0.000584753	CM044618:23,693,923..23,702,217(-)	NYH209
TVAGG3_0599850	ribonuclease inhibitor domain-containing protein	1.77695	0.037796	CM044618:24,035,190..24,035,729(-)	NYH209
TVAGG3_0600780	lipoteichoic acid synthase family	2.69378	4.61968e-14	CM044618:24,186,870..24,188,717(+)	NYH209
TVAGG3_0600810	pyruvate, phosphate dikinase protein	1.1329	0.0189157	CM044618:24,190,785..24,191,759(-)	NYH209
TVAGG3_0602470	cyclin-dependent kinase inhibitor 2C-related family	5.13339	0.0196397	CM044618:24,473,713..24,474,135(-)	NYH209
TVAGG3_0603090	glycine-rich protein family	3.77545	0.013926	CM044618:24,574,592..24,575,446(-)	NYH209
TVAGG3_0603820	exportin-T/LOS1 family	1.17312	0.0184335	CM044618:24,732,175..24,734,706(+)	NYH209
TVAGG3_0604800	Initiator binding domain-containing protein [Source:UniProtKB/TrEMBL;Acc:A2DMD6]	1.85938	0.0430731	CM044618:24,912,982..24,913,791(+)	NYH209
TVAGG3_0606040	Ankyrin repeat family	6.29048	0.00472761	CM044618:25,100,783..25,101,160(-)	NYH209
TVAGG3_0606240	ribonuclease kappa family	2.07762	0.0259323	CM044618:25,133,146..25,133,496(+)	NYH209
TVAGG3_0606440	dynein intermediate chain family	1.28509	0.00793148	CM044618:25,174,288..25,177,182(-)	NYH209
TVAGG3_0608290	Nfx1-type zinc finger-containing protein family	1.53626	0.00125482	CM044618:25,472,420..25,476,442(+)	NYH209
TVAGG3_0608330	regulation of pentose-phosphate shunt	1.02943	0.00216171	CM044618:25,483,982..25,484,737(+)	NYH209
TVAGG3_0608350	protein kinase protein	1.65911	0.0397599	CM044618:25,486,731..25,489,094(-)	NYH209
TVAGG3_0609540	RNA polymerase II transcription regulator recruiting protein	5.85957	1.34438e-05	CM044618:25,689,271..25,690,074(+)	NYH209
TVAGG3_0609720	glycine-rich protein family	3.0865	0.00177101	CM044618:25,719,650..25,720,486(-)	NYH209
TVAGG3_0609730	calcium-binding protein family	1.82698	0.00182854	CM044618:25,721,214..25,721,651(+)	NYH209
TVAGG3_0609960	tropomyosin family	6.00309	0.0109955	CM044618:25,765,723..25,765,947(-)	NYH209
TVAGG3_0610220	unspecified product	6.44884	0.000412282	CM044618:25,814,732..25,815,130(-)	NYH209
TVAGG3_0610240	ATPase activity, coupled to transmembrane movement of substances	5.49502	0.0407835	CM044618:25,818,133..25,818,414(-)	NYH209
TVAGG3_0611240	ATPase activity, coupled to transmembrane movement of substances	4.97253	0.00124364	CM044618:25,944,483..25,946,060(+)	NYH209
TVAGG3_0611340	prokaryotic DNA topoisomerase family	1.46859	0.0143041	CM044618:25,958,419..25,960,353(-)	NYH209
TVAGG3_0611350	glycine-rich protein family	2.64475	2.0815e-07	CM044618:25,960,889..25,961,824(+)	NYH209
TVAGG3_0611630	hydrantoinase/dihydropyrimidinase family member family	1.71176	8.19309e-05	CM044618:26,015,891..26,017,336(+)	NYH209
TVAGG3_0611660	amino acid transporter family	2.39106	0.0409911	CM044618:26,022,394..26,023,431(+)	NYH209
TVAGG3_0612080	regulation of choline O-acetyltransferase protein	4.23599	5.46375e-07	CM044619:37,769..39,178(+)	NYH209
TVAGG3_0612090	regulation of choline O-acetyltransferase protein	5.02737	3.6468e-30	CM044619:39,320..41,182(+)	NYH209
TVAGG3_0612100	MyD88-dependent toll-like receptor signaling pathway	1.06727	0.0161566	CM044619:41,684..45,091(+)	NYH209
TVAGG3_0612180	glucose import	2.06519	2.0722e-05	CM044619:62,162..63,364(-)	NYH209
TVAGG3_0612200	unspecified product	2.18254	1.03176e-06	CM044619:66,610..67,701(+)	NYH209
TVAGG3_0612240	glycine-rich protein family	2.41731	0.00403234	CM044619:79,058..79,528(-)	NYH209
TVAGG3_0612280	Polymorphic repeat outer membrane protein [Source:UniProtKB/TrEMBL;Acc:A2ES58]	1.7542	0.00216171	CM044619:87,982..88,827(-)	NYH209
TVAGG3_0612370	unspecified product	2.11427	9.84648e-08	CM044619:105,330..106,451(+)	NYH209
TVAGG3_0612910	LysM domain-containing protein	4.29172	3.91061e-05	CM044619:200,186..200,863(+)	NYH209
TVAGG3_0613550	glycine-rich protein family	6.57494	0.00190841	CM044619:332,348..332,689(-)	NYH209
TVAGG3_0614070	phosphoribulokinase family protein-related protein family	1.2361	0.000336145	CM044619:431,325..432,899(-)	NYH209
TVAGG3_0614650	homeodomain-containing family	1.91875	0.000470472	CM044619:512,544..514,283(+)	NYH209
TVAGG3_0615990	spectrin binding	2.29721	1.69895e-07	CM044619:703,234..704,871(-)	NYH209
TVAGG3_0617460	endoribonuclease L-PSP family	1.82657	3.80849e-09	CM044619:990,813..991,187(-)	NYH209
TVAGG3_0618870	unspecified product	1.27749	0.0297803	CM044619:1,195,380..1,195,880(+)	NYH209
TVAGG3_0619800	Initiator binding domain-containing protein [Source:UniProtKB/TrEMBL;Acc:A2FKA9]	1.55322	0.0115523	CM044619:1,347,475..1,347,981(+)	NYH209
TVAGG3_0620470	protein serine/threonine kinase protein	1.19755	0.0120028	CM044619:1,466,005..1,466,727(+)	NYH209
TVAGG3_0621280	islet amyloid polypeptide processing	2.23364	0.00543646	CM044619:1,591,011..1,592,688(+)	NYH209
TVAGG3_0625110	histone H2A	1.33833	7.72365e-05	CM044619:2,138,141..2,138,560(+)	NYH209
TVAGG3_0631110	phosphomannomutase 45a family	2.95792	3.98324e-19	CM044619:3,016,076..3,017,836(+)	NYH209
TVAGG3_0632490	unspecified product	7.80303	2.39325e-05	CM044619:3,238,086..3,238,364(+)	NYH209
TVAGG3_0632790	glycine-rich protein family	7.31756	1.92582e-09	CM044619:3,273,738..3,274,883(+)	NYH209
TVAGG3_0632810	glycine-rich protein family	6.09334	5.33632e-11	CM044619:3,276,966..3,278,114(+)	NYH209
TVAGG3_0635970	glycine-rich protein family	2.20725	0.016698	CM044619:3,696,006..3,696,779(-)	NYH209
TVAGG3_0636000	Polymorphic repeat outer membrane protein [Source:UniProtKB/TrEMBL;Acc:A2F5G2]	6.12402	0.00778285	CM044619:3,702,093..3,702,881(-)	NYH209
TVAGG3_0637040	glycine-rich protein family	2.2332	0.00163339	CM044619:3,889,872..3,890,304(-)	NYH209
TVAGG3_0637390	Right handed beta helix domain-containing protein [Source:UniProtKB/TrEMBL;Acc:A2G793]	1.20709	0.0226653	CM044619:3,938,305..3,939,345(-)	NYH209
TVAGG3_0639090	unspecified product	2.40282	3.74214e-05	CM044619:4,227,621..4,228,601(-)	NYH209
TVAGG3_0639520	ribonuclease inhibitor domain-containing protein	6.51035	0.00273793	CM044619:4,286,490..4,286,930(+)	NYH209
TVAGG3_0640290	cysteine-type peptidase protein	1.39691	6.09492e-06	CM044619:4,404,449..4,405,627(+)	NYH209
TVAGG3_0640310	Right handed beta helix domain-containing protein [Source:UniProtKB/TrEMBL;Acc:A2FXM4]	3.61971	9.46168e-10	CM044619:4,408,096..4,409,145(+)	NYH209
TVAGG3_0640810	spectrin binding	3.22638	0.000150442	CM044619:4,492,492..4,493,622(+)	NYH209
TVAGG3_0641120	Right handed beta helix domain-containing protein [Source:UniProtKB/TrEMBL;Acc:A2EM57]	2.28629	0.0281459	CM044619:4,532,261..4,533,205(+)	NYH209
TVAGG3_0641760	ribonuclease inhibitor domain-containing protein	1.59831	0.000451229	CM044619:4,627,352..4,628,992(-)	NYH209
TVAGG3_0641780	ribonuclease inhibitor domain-containing protein	1.62102	0.0022676	CM044619:4,632,788..4,633,594(+)	NYH209
TVAGG3_0643520	protein ubiquitination	5.62835	0.00545299	CM044619:4,906,002..4,907,081(+)	NYH209
TVAGG3_0644270	amphoterin-induced protein family	4.6306	2.41648e-09	CM044619:5,019,211..5,021,607(+)	NYH209
TVAGG3_0644720	IgGFc-binding protein N-terminal domain-containing protein [Source:UniProtKB/TrEMBL;Acc:A2DY62]	1.69843	0.0308382	CM044619:5,108,821..5,111,022(+)	NYH209
TVAGG3_0645170	carbohydrate transport	1.17919	0.006025	CM044619:5,184,764..5,185,825(+)	NYH209
TVAGG3_0645760	protein kinase protein	1.11729	0.036634	CM044619:5,275,904..5,278,270(-)	NYH209
TVAGG3_0646330	histone-lysine N-methyltransferase family	1.12996	0.0377647	CM044619:5,383,901..5,385,190(+)	NYH209
TVAGG3_0648610	regulation of response to stimulus	1.26877	0.0152238	CM044619:5,781,992..5,783,197(+)	NYH209
TVAGG3_0648980	GTPase activation domain, GAP family	1.48787	0.00867216	CM044619:5,842,658..5,845,264(+)	NYH209
TVAGG3_0649010	ribonuclease inhibitor domain-containing protein	2.09378	0.00592884	CM044619:5,848,598..5,849,827(+)	NYH209
TVAGG3_0649180	ankyrin repeat protein family	6.69198	0.00129988	CM044619:5,886,312..5,887,139(-)	NYH209
TVAGG3_0649190	cyclin-dependent kinase inhibitor 2C-related family	5.74495	0.022376	CM044619:5,887,152..5,888,360(-)	NYH209
TVAGG3_0649430	transcription-initiator DNA-binding domain ibd family	1.41347	0.00514198	CM044619:5,934,893..5,935,579(+)	NYH209
TVAGG3_0649850	unspecified product	7.20497	0.000218414	CM044619:6,004,319..6,004,951(-)	NYH209
TVAGG3_0650620	unspecified product	4.52465	0.00600124	CM044619:6,120,905..6,121,828(-)	NYH209
TVAGG3_0650630	glycine-rich protein family	2.08216	0.00101611	CM044619:6,123,772..6,124,704(-)	NYH209
TVAGG3_0651150	unspecified product	2.53632	0.0142358	CM044619:6,181,687..6,182,057(-)	NYH209
TVAGG3_0651520	aggrephagy protein	2.66397	0.000242899	CM044619:6,233,289..6,234,476(-)	NYH209
TVAGG3_0651940	platelet formation protein family	2.92026	0.00137147	CM044619:6,299,788..6,300,357(-)	NYH209
TVAGG3_0652400	nuclear chaperone required for maturation and nuclear export of pre-60s ribosome subunits	2.02478	7.61031e-08	CM044619:6,376,107..6,378,419(-)	NYH209
TVAGG3_0653270	glycine-rich protein family	9.24183	5.43954e-08	CM044619:6,538,114..6,539,247(-)	NYH209
TVAGG3_0653280	ribonuclease inhibitor domain-containing protein	9.31891	4.02261e-08	CM044619:6,539,583..6,539,999(-)	NYH209
TVAGG3_0653290	regulation of response to stimulus	4.9768	8.56805e-08	CM044619:6,540,024..6,541,661(-)	NYH209
TVAGG3_0653300	glycine-rich protein family	1.24394	0.00192835	CM044619:6,541,873..6,542,979(-)	NYH209
TVAGG3_0653310	glycine-rich protein family	1.58106	0.0359074	CM044619:6,543,224..6,544,000(-)	NYH209
TVAGG3_0653320	ribonuclease inhibitor domain-containing protein	2.19783	0.000503016	CM044619:6,549,308..6,550,324(-)	NYH209
TVAGG3_0653350	ribonuclease inhibitor domain-containing protein	2.06476	0.00461501	CM044619:6,551,591..6,553,063(-)	NYH209
TVAGG3_0653360	glycine-rich protein family	4.29094	2.53092e-10	CM044619:6,553,064..6,553,582(-)	NYH209
TVAGG3_0653570	ABC transporter B family	1.53652	0.000282454	CM044619:6,582,749..6,584,179(+)	NYH209
TVAGG3_0653580	ribonuclease inhibitor domain-containing protein	4.62047	4.1487e-16	CM044619:6,584,688..6,585,461(+)	NYH209
TVAGG3_0653660	surface antigen family	1.95172	8.85899e-08	CM044619:6,588,821..6,591,271(+)	NYH209
TVAGG3_0653980	Zinc finger Mcm10/DnaG-type domain-containing protein [Source:UniProtKB/TrEMBL;Acc:A2EXU1]	1.69151	0.0371941	CM044619:6,643,503..6,644,159(+)	NYH209
TVAGG3_0654750	DUF4468 domain-containing protein [Source:UniProtKB/TrEMBL;Acc:A2G5Y9]	1.38498	0.000883936	CM044619:6,794,042..6,794,557(+)	NYH209
TVAGG3_0654760	glycine-rich protein family	1.35206	0.00586199	CM044619:6,795,404..6,795,889(+)	NYH209
TVAGG3_0656180	RNA polymerase II transcription regulator recruiting protein	1.0067	0.00865618	CM044619:7,032,434..7,033,225(+)	NYH209
TVAGG3_0657390	ATP binding	1.49094	0.0339066	CM044619:7,225,645..7,226,850(-)	NYH209
TVAGG3_0657420	unspecified product	2.00786	0.00775528	CM044619:7,231,388..7,232,440(+)	NYH209
TVAGG3_0657560	protein serine/threonine kinase protein	1.86127	0.0222859	CM044619:7,270,454..7,271,422(+)	NYH209
TVAGG3_0657910	ganglioside GM2 binding	1.02614	0.00173873	CM044619:7,337,867..7,339,471(+)	NYH209
TVAGG3_0659230	cytidylate kinase protein	1.47766	0.00228107	CM044619:7,532,055..7,532,723(-)	NYH209
TVAGG3_0659670	unspecified product	1.66645	2.1052e-05	CM044619:7,596,151..7,596,648(+)	NYH209
TVAGG3_0660180	Initiator binding domain-containing protein [Source:UniProtKB/TrEMBL;Acc:A2F685]	3.62206	9.02184e-12	CM044619:7,671,669..7,672,424(-)	NYH209
TVAGG3_0661080	temperature-gated cation channel protein	2.35059	0.00354025	CM044619:7,804,078..7,805,553(-)	NYH209
TVAGG3_0661490	Initiator binding domain-containing protein [Source:UniProtKB/TrEMBL;Acc:A2EIX9]	6.58908	2.17598e-07	CM044619:7,887,349..7,888,614(-)	NYH209
TVAGG3_0661500	regulation of parkin-mediated stimulation of mitophagy in response to mitochondrial depolarization	7.49326	7.59562e-05	CM044619:7,888,696..7,890,264(-)	NYH209
TVAGG3_0661740	regulation of response to stimulus	1.13332	0.00653515	CM044619:7,929,885..7,932,326(+)	NYH209
TVAGG3_0663090	Right handed beta helix domain-containing protein [Source:UniProtKB/TrEMBL;Acc:A2DUJ9]	3.02942	0.000110548	CM044619:8,172,216..8,173,241(+)	NYH209
TVAGG3_0663100	armadillo (ARM) repeat-containing protein family	2.4414	3.56576e-10	CM044619:8,173,290..8,178,716(-)	NYH209
TVAGG3_0663230	unspecified product	8.28699	3.1732e-06	CM044619:8,200,852..8,201,679(-)	NYH209
TVAGG3_0663280	unspecified product	1.76545	0.00078495	CM044619:8,211,453..8,212,136(+)	NYH209
TVAGG3_0664160	ATP binding	1.82475	1.47827e-06	CM044619:8,339,827..8,340,816(+)	NYH209
TVAGG3_0664180	protein serine/threonine kinase protein	1.99467	0.0112233	CM044619:8,345,575..8,345,844(+)	NYH209
TVAGG3_0664590	actin filament capping	1.51338	5.00579e-05	CM044619:8,403,599..8,404,579(-)	NYH209
TVAGG3_0665370	Bap-like [Source:UniProtKB/TrEMBL;Acc:A2G8Z3]	2.76439	0.0297212	CM044619:8,519,113..8,521,269(+)	NYH209
TVAGG3_0665540	Bap-like [Source:UniProtKB/TrEMBL;Acc:A2F1A6]	4.09133	0.000845686	CM044619:8,537,530..8,540,685(+)	NYH209
TVAGG3_0668680	flavodoxin-like fold	2.81752	0.00449841	CM044619:9,012,764..9,013,351(+)	NYH209
TVAGG3_0669540	glycine-rich protein family	1.66247	0.00991646	CM044619:9,145,209..9,145,928(+)	NYH209
TVAGG3_0670010	unspecified product	8.19514	4.71873e-06	CM044619:9,228,487..9,229,077(+)	NYH209
TVAGG3_0670330	multidrug resistance protein YPNP-related family	7.77291	2.4511e-05	CM044619:9,283,951..9,285,375(-)	NYH209
TVAGG3_0671300	ankyrin repeats (many copies)-containing protein	1.06503	0.0366973	CM044619:9,401,883..9,403,172(-)	NYH209
TVAGG3_0671460	aspartate aminotransferase family	2.29926	5.52112e-06	CM044619:9,433,707..9,434,903(-)	NYH209
TVAGG3_0672130	Surface antigen BspA-like [Source:UniProtKB/TrEMBL;Acc:A2EYN7]	3.7925	0.000227549	CM044619:9,554,644..9,555,879(+)	NYH209
TVAGG3_0672360	unspecified product	2.8005	0.04805	CM044619:9,591,034..9,591,753(-)	NYH209
TVAGG3_0672710	RNA binding	1.23869	0.0173098	CM044619:9,652,010..9,652,708(-)	NYH209
TVAGG3_0672910	glucokinase family	1.13937	0.000864536	CM044619:9,701,500..9,702,618(+)	NYH209
TVAGG3_0672940	antigen BSP-related family	2.79933	2.22447e-05	CM044619:9,707,650..9,709,890(-)	NYH209
TVAGG3_0672950	amphoterin-induced protein family	5.39627	0.000134879	CM044619:9,710,504..9,711,667(-)	NYH209
TVAGG3_0672970	ribonuclease inhibitor domain-containing protein	5.3989	8.514e-13	CM044619:9,713,919..9,715,010(-)	NYH209
TVAGG3_0672980	ribonuclease inhibitor domain-containing protein	6.19418	4.46399e-16	CM044619:9,715,049..9,716,221(-)	NYH209
TVAGG3_0673280	ribonuclease inhibitor domain-containing protein	4.75762	0.0415039	CM044619:9,768,699..9,771,020(-)	NYH209
TVAGG3_0673350	ribonuclease inhibitor domain-containing protein	2.436	0.0004039	CM044619:9,780,745..9,782,607(+)	NYH209
TVAGG3_0673370	antigen BSP-related family	2.37667	0.00107562	CM044619:9,784,280..9,786,595(-)	NYH209
TVAGG3_0673570	ribonuclease inhibitor domain-containing protein	1.59788	0.0373037	CM044619:9,813,566..9,814,363(-)	NYH209
TVAGG3_0674670	regulation of response to stimulus	5.00879	0.0255753	CM044619:9,982,309..9,982,889(+)	NYH209
TVAGG3_0674730	ATP binding	1.17151	0.00991646	CM044619:9,994,124..9,995,938(-)	NYH209
TVAGG3_0675800	glycosyl hydrolase family 3 N terminal domain-containing protein	1.54774	0.0227751	CM044619:10,203,415..10,205,022(-)	NYH209
TVAGG3_0676910	FMP27 GFWDK domain-containing protein [Source:UniProtKB/TrEMBL;Acc:A2EXE1]	1.32729	0.00230232	CM044619:10,387,471..10,391,559(-)	NYH209
TVAGG3_0677010	F5/8 type C domain-containing protein [Source:UniProtKB/TrEMBL;Acc:A2DH67]	2.78852	1.027e-06	CM044619:10,445,469..10,446,191(-)	NYH209
TVAGG3_0677580	glycosyltransferase family	2.18446	0.00570379	CM044619:10,566,162..10,567,019(-)	NYH209
TVAGG3_0678560	DNA repair protein Rad51-like	3.4344	1.28383e-09	CM044619:10,736,134..10,736,595(-)	NYH209
TVAGG3_0678630	guanylate cyclase protein	1.09141	0.0407777	CM044619:10,749,501..10,751,093(+)	NYH209
TVAGG3_0679560	ankyrin repeats (many copies)-containing protein	7.08776	0.000366001	CM044619:10,901,427..10,901,717(-)	NYH209
TVAGG3_0679890	unspecified product	8.19874	4.87059e-06	CM044619:10,957,577..10,957,927(-)	NYH209
TVAGG3_0680410	protein ubiquitination	3.28321	0.0359549	CM044619:11,031,301..11,032,176(+)	NYH209
TVAGG3_0680540	putative b-glycosidase, glycoside hydrolase family 8 protein family	1.73892	0.00906051	CM044619:11,060,063..11,065,309(+)	NYH209
TVAGG3_0680740	WD40 repeat-like family	1.25941	0.031041	CM044619:11,110,714..11,114,082(-)	NYH209
TVAGG3_0680760	unspecified product	1.60371	8.41424e-05	CM044619:11,116,367..11,116,792(-)	NYH209
TVAGG3_0681060	unspecified product	1.37898	0.00884346	CM044619:11,170,393..11,170,728(+)	NYH209
TVAGG3_0682070	protein serine/threonine kinase protein	3.0656	0.0103786	CM044619:11,338,805..11,339,788(+)	NYH209
TVAGG3_0682970	RNA polymerase II transcription regulator recruiting protein	1.36401	0.00799739	CM044619:11,464,401..11,464,871(+)	NYH209
TVAGG3_0683060	Initiator binding domain-containing protein [Source:UniProtKB/TrEMBL;Acc:A2DXR0]	1.20852	0.0184902	CM044619:11,484,346..11,484,825(-)	NYH209
TVAGG3_0683120	protein serine/threonine kinase protein	5.40644	0.0498492	CM044619:11,495,075..11,495,692(-)	NYH209
TVAGG3_0683250	thiolester hydrolase protein	8.08168	7.0524e-06	CM044619:11,513,237..11,513,785(+)	NYH209
TVAGG3_0683340	ribonuclease inhibitor domain-containing protein	9.42347	3.32615e-08	CM044619:11,522,970..11,524,064(-)	NYH209
TVAGG3_0683350	guanylate cyclase protein	3.57849	1.36485e-08	CM044619:11,524,363..11,525,724(+)	NYH209
TVAGG3_0683360	guanylate cyclase protein	1.6671	0.00100679	CM044619:11,525,797..11,528,235(+)	NYH209
TVAGG3_0683430	GTPase activator protein	1.74473	0.00934016	CM044619:11,542,565..11,544,268(+)	NYH209
TVAGG3_0684010	F5/8 type C domain-containing protein [Source:UniProtKB/TrEMBL;Acc:A2DXV4]	1.46888	0.0384446	CM044619:11,616,043..11,616,651(+)	NYH209
TVAGG3_0684320	spectrin binding	2.52233	6.59019e-12	CM044619:11,671,624..11,674,128(+)	NYH209
TVAGG3_0684350	DNA-directed 5'-3' RNA polymerase protein	7.77924	2.47254e-05	CM044619:11,679,842..11,680,552(-)	NYH209
TVAGG3_0684370	cyclin dependent kinase-5 activator family	2.34093	0.00336753	CM044619:11,683,059..11,690,816(+)	NYH209
TVAGG3_0684390	glycine-rich protein family	7.76382	3.89686e-06	CM044619:11,691,283..11,692,431(-)	NYH209
TVAGG3_0684530	glycine-rich protein family	8.14021	5.55731e-06	CM044619:11,725,632..11,726,780(-)	NYH209
TVAGG3_0684540	glycine-rich protein family	7.73219	2.8689e-05	CM044619:11,727,633..11,728,766(-)	NYH209
TVAGG3_0684550	glycine-rich protein family	7.7403	2.86093e-05	CM044619:11,728,928..11,729,635(-)	NYH209
TVAGG3_0684580	guanylate cyclase protein	10.0155	2.80639e-10	CM044619:11,733,416..11,738,008(-)	NYH209
TVAGG3_0684600	C2 domain (calcium/lipid-binding domain, CaLB) family	9.12991	1.6886e-07	CM044619:11,746,190..11,746,714(+)	NYH209
TVAGG3_0684610	unspecified product	11.8928	1.41902e-13	CM044619:11,748,622..11,749,389(+)	NYH209
TVAGG3_0684620	RNA polymerase II transcription regulator recruiting protein	6.8827	0.000684765	CM044619:11,750,186..11,750,710(+)	NYH209
TVAGG3_0684870	unspecified product	7.6953	3.33528e-05	CM044619:11,782,835..11,783,800(-)	NYH209
TVAGG3_0684890	leucine-rich repeats (6 copies)-containing protein	7.308	0.00016203	CM044619:11,786,102..11,789,443(+)	NYH209
TVAGG3_0684920	leucine-rich repeats (6 copies)-containing protein	5.7122	0.0401509	CM044619:11,792,010..11,793,281(+)	NYH209
TVAGG3_0684930	leucine-rich repeats (6 copies)-containing protein	7.73534	3.52734e-05	CM044619:11,793,977..11,795,671(+)	NYH209
TVAGG3_0684950	guanylate cyclase protein	6.85621	0.000846772	CM044619:11,799,221..11,801,902(+)	NYH209
TVAGG3_0684960	cysteine S-palmitoyltransferase protein	7.50892	6.94198e-05	CM044619:11,802,297..11,802,746(-)	NYH209
TVAGG3_0685000	unspecified product	8.96685	1.83812e-07	CM044619:11,808,554..11,809,105(+)	NYH209
TVAGG3_0685210	GTPase protein	10.0201	2.32707e-09	CM044619:11,837,936..11,838,532(-)	NYH209
TVAGG3_0685220	cilia- and flagella-associated protein 58-related family	7.31716	0.000142633	CM044619:11,839,505..11,842,255(-)	NYH209
TVAGG3_0685230	unspecified product	5.79104	0.020244	CM044619:11,842,936..11,843,274(-)	NYH209
TVAGG3_0685270	ribonuclease inhibitor domain-containing protein	5.8215	0.0185612	CM044619:11,860,126..11,860,713(+)	NYH209
TVAGG3_0685290	multidrug resistance protein YPNP-related family	6.43182	0.00307757	CM044619:11,863,982..11,865,551(+)	NYH209
TVAGG3_0685390	unspecified product	7.784	2.56173e-05	CM044619:11,896,711..11,897,811(-)	NYH209
TVAGG3_0685820	RNA polymerase II transcription regulator recruiting protein	6.30784	0.00470362	CM044619:11,961,071..11,961,658(-)	NYH209
TVAGG3_0686070	protein serine/threonine kinase protein	5.80939	0.0186076	CM044619:11,997,211..11,998,146(+)	NYH209
TVAGG3_0689060	SCA1 complex scaffold protein SCAA family	1.17198	0.0138138	CM044619:12,444,141..12,446,615(-)	NYH209
TVAGG3_0690600	glycine-rich protein family	2.04771	0.000318898	CM044619:12,704,330..12,705,346(-)	NYH209
TVAGG3_0690630	protein of unknown function (DUF3447)	2.16036	0.0428809	CM044619:12,708,607..12,709,677(+)	NYH209
TVAGG3_0690860	protein of unknown function, DUF563 family	4.87995	1.82112e-07	CM044619:12,750,992..12,751,291(-)	NYH209
TVAGG3_0691350	Transmembrane protein [Source:UniProtKB/TrEMBL;Acc:A2EEF4]	10.1241	1.03599e-09	CM044619:12,841,278..12,844,820(-)	NYH209
TVAGG3_0691990	glycine-rich protein family	2.04185	0.0018811	CM044619:12,964,636..12,965,553(-)	NYH209
TVAGG3_0693720	zinc ion transmembrane transporter protein	1.21369	0.00327429	CM044619:13,171,046..13,171,945(-)	NYH209
TVAGG3_0694250	molting protein mlt-4 family	1.48337	0.0395089	CM044619:13,267,908..13,269,833(+)	NYH209
TVAGG3_0694310	dolichyl-phosphate-mannose-protein mannosyltransferase protein	4.99146	0.00115365	CM044619:13,282,790..13,283,305(-)	NYH209
TVAGG3_0694520	Signal sequence receptor subunit alpha [Source:UniProtKB/TrEMBL;Acc:A2DR12]	1.14418	0.0202201	CM044619:13,310,848..13,311,555(+)	NYH209
TVAGG3_0695040	spectrin binding	2.17951	0.00063164	CM044619:13,395,405..13,396,409(+)	NYH209
TVAGG3_0695060	unspecified product	5.54964	0.037796	CM044619:13,397,626..13,397,973(-)	NYH209
TVAGG3_0695550	bifunctional inhibitor/lipid-transfer protein/seed storage 2s albumin superfamily protein family	1.84419	0.000964157	CM044619:13,465,455..13,466,834(-)	NYH209
TVAGG3_0696130	unspecified product	2.27934	0.0368147	CM044619:13,548,270..13,549,715(-)	NYH209
TVAGG3_0696450	serine-type endopeptidase protein	1.75103	1.84426e-05	CM044619:13,635,745..13,637,313(+)	NYH209
TVAGG3_0696590	serine-type endopeptidase protein	1.12885	0.0194252	CM044619:13,661,422..13,662,996(+)	NYH209
TVAGG3_0696750	glycoprotein 38 family	6.50269	0.00259065	CM044619:13,697,024..13,699,501(+)	NYH209
TVAGG3_0696760	glycoprotein 38 family	7.94555	1.22938e-05	CM044619:13,700,270..13,701,061(+)	NYH209
TVAGG3_0696830	unspecified product	2.76419	0.00044539	CM044619:13,711,777..13,712,496(-)	NYH209
TVAGG3_0696860	ankyrin repeat protein family	4.79354	0.0397075	CM044619:13,714,924..13,715,925(+)	NYH209
TVAGG3_0696870	GTPase protein	6.88924	0.000765328	CM044619:13,716,641..13,717,198(-)	NYH209
TVAGG3_0697420	unspecified product	1.07288	0.0086572	CM044619:13,791,953..13,794,721(+)	NYH209
TVAGG3_0698000	Ankyrin repeat family	2.96235	2.11867e-07	CM044619:13,913,774..13,914,976(+)	NYH209
TVAGG3_0698490	RNA polymerase II transcription regulator recruiting protein	1.43047	0.00828237	CM044619:13,985,121..13,985,906(-)	NYH209
TVAGG3_0698630	protein ubiquitination	1.00278	0.0295888	CM044619:14,017,511..14,018,374(-)	NYH209
TVAGG3_0698740	Condensation domain-containing protein [Source:UniProtKB/TrEMBL;Acc:A2FV20]	8.2	4.37991e-06	CM044619:14,035,855..14,037,108(+)	NYH209
TVAGG3_0698750	Condensation domain-containing protein [Source:UniProtKB/TrEMBL;Acc:A2FV21]	7.86181	1.72775e-05	CM044619:14,037,500..14,038,681(+)	NYH209
TVAGG3_0701560	unspecified product	2.42123	3.11429e-08	CM044619:14,523,914..14,524,858(-)	NYH209
TVAGG3_0702430	unspecified product	2.5115	0.000138045	CM044619:14,633,735..14,634,147(-)	NYH209
TVAGG3_0703150	lipid binding	1.79216	0.0164579	CM044619:14,765,037..14,766,575(-)	NYH209
TVAGG3_0705350	NADP-specific glutamate dehydrogenase 1-related family	1.96544	4.7186e-09	CM044619:15,138,584..15,140,107(+)	NYH209
TVAGG3_0707240	histone H3/CENP-A	1.02336	0.00864823	CM044619:15,469,773..15,470,189(-)	NYH209
TVAGG3_0707880	protein serine/threonine kinase protein	1.42827	0.0126295	CM044619:15,578,833..15,579,504(+)	NYH209
TVAGG3_0709660	protein kinase protein	6.59286	0.00199556	CM044619:15,857,728..15,858,480(+)	NYH209
TVAGG3_0710360	surface antigen family	1.77902	0.016729	CM044619:15,951,053..15,953,287(-)	NYH209
TVAGG3_0710490	protein CBG06246 family	9.76548	5.59714e-09	CM044619:16,003,028..16,004,671(-)	NYH209
TVAGG3_0711460	MFS/sugar transport protein family	6.83156	0.000838257	CM044619:16,130,521..16,132,017(-)	NYH209
TVAGG3_0711890	pectin lyase-like family	8.9131	2.25083e-07	CM044619:16,212,243..16,213,217(+)	NYH209
TVAGG3_0712250	phosphatidate phosphatase protein	1.08995	0.00472297	CM044619:16,270,137..16,270,766(-)	NYH209
TVAGG3_0712430	histone H4-2	2.81231	1.067e-08	CM044619:16,327,834..16,328,139(+)	NYH209
TVAGG3_0712540	osmotic avoidance abnormal protein 1/WD repeat membrane protein family	1.59612	3.09038e-06	CM044619:16,340,924..16,344,790(-)	NYH209
TVAGG3_0712780	regulation of response to stimulus	1.35462	0.0206382	CM044619:16,394,232..16,395,617(-)	NYH209
TVAGG3_0715050	Major Facilitator Superfamily protein [Source:UniProtKB/TrEMBL;Acc:A2FKA2]	2.97199	1.13387e-08	CM044619:16,745,323..16,748,535(+)	NYH209
TVAGG3_0715100	unspecified product	1.02002	0.00373549	CM044619:16,761,709..16,765,380(-)	NYH209
TVAGG3_0716390	DDE endonuclease family	6.01894	0.0106444	CM044619:16,973,081..16,973,740(+)	NYH209
TVAGG3_0716400	regulation of response to stimulus	1.93356	0.00187982	CM044619:16,974,363..16,976,342(+)	NYH209
TVAGG3_0716510	pectin lyase-like family	4.72275	0.00373549	CM044619:16,993,049..16,993,939(+)	NYH209
TVAGG3_0716520	unspecified product	6.06824	0.0013912	CM044619:16,993,939..16,994,817(+)	NYH209
TVAGG3_0717900	unspecified product	11.1971	5.16611e-12	CM044619:17,275,097..17,277,487(+)	NYH209
TVAGG3_0718340	Ankyrin repeat family	1.16192	0.0300329	CM044619:17,367,130..17,370,600(-)	NYH209
TVAGG3_0718940	oxidoreductase protein	2.0575	1.72499e-07	CM044619:17,448,469..17,449,200(+)	NYH209
TVAGG3_0719040	NAD(P)H oxidoreductase-related family	2.24205	8.35885e-09	CM044619:17,465,309..17,465,989(-)	NYH209
TVAGG3_0719090	Bap-like [Source:UniProtKB/TrEMBL;Acc:A2DTX8]	2.60724	3.65305e-06	CM044619:17,475,460..17,476,938(-)	NYH209
TVAGG3_0719360	ribonuclease inhibitor domain-containing protein	5.80939	0.0186076	CM044619:17,516,699..17,517,811(+)	NYH209
TVAGG3_0719830	structural constituent of ribosome	1.55677	0.00091904	CM044619:17,585,045..17,585,359(-)	NYH209
TVAGG3_0720500	ankyrin repeat and SOCS box-containing protein 4 family	6.88561	0.000685946	CM044619:17,689,015..17,689,839(+)	NYH209
TVAGG3_0723350	unspecified product	6.85922	0.000812098	CM044619:18,194,992..18,195,825(+)	NYH209
TVAGG3_0725520	Family of unknown function (DUF5765) family	3.25302	4.37963e-18	CM044619:18,516,449..18,517,222(+)	NYH209
TVAGG3_0725660	lipoteichoic acid synthase family	1.8324	0.000200305	CM044619:18,539,043..18,540,176(+)	NYH209
TVAGG3_0727010	regulation of response to stimulus	4.9135	9.39836e-05	CM044619:18,754,258..18,754,908(+)	NYH209
TVAGG3_0727020	regulation of response to stimulus	6.05425	1.7749e-08	CM044619:18,755,392..18,756,711(+)	NYH209
TVAGG3_0727060	regulation of response to stimulus	5.64585	0.00494461	CM044619:18,758,940..18,759,809(-)	NYH209
TVAGG3_0727070	regulation of response to stimulus	6.06736	0.00912606	CM044619:18,759,811..18,761,394(-)	NYH209
TVAGG3_0727240	regulation of response to stimulus	3.84116	1.30174e-05	CM044619:18,796,364..18,798,203(-)	NYH209
TVAGG3_0727260	structural constituent of cell wall	2.95113	5.78172e-05	CM044619:18,803,536..18,804,348(-)	NYH209
TVAGG3_0727270	structural constituent of cell wall	3.69614	1.8421e-05	CM044619:18,802,798..18,803,406(-)	NYH209
TVAGG3_0727280	regulation of response to stimulus	6.97809	5.36202e-12	CM044619:18,805,775..18,807,646(-)	NYH209
TVAGG3_0728330	glycine-rich protein family	1.33711	0.0124718	CM044619:19,019,137..19,019,514(-)	NYH209
TVAGG3_0728620	unspecified product	3.04549	0.00126597	CM044619:19,087,075..19,087,540(+)	NYH209
TVAGG3_0730440	calcineurin-like phosphoesterase family	1.49725	0.000231901	CM044619:19,442,738..19,444,522(+)	NYH209
TVAGG3_0730710	meiotic DNA integrity checkpoint	1.26179	0.0499831	CM044619:19,483,822..19,484,640(-)	NYH209
TVAGG3_0731920	spectrin binding	6.65062	0.00149436	CM044619:19,667,905..19,669,050(+)	NYH209
TVAGG3_0731970	spectrin binding	2.64351	0.04077	CM044619:19,672,032..19,673,438(+)	NYH209
TVAGG3_0734480	YhfA family	2.08071	0.00908507	CM044619:20,282,505..20,282,939(-)	NYH209
TVAGG3_0734510	unspecified product	1.62806	0.00102258	CM044619:20,287,560..20,288,462(+)	NYH209
TVAGG3_0734810	unspecified product	2.59342	0.00966425	CM044619:20,377,372..20,377,776(-)	NYH209
TVAGG3_0734880	surface antigen family	1.63104	0.00874473	CM044619:20,388,496..20,390,679(+)	NYH209
TVAGG3_0735630	Bap-like [Source:UniProtKB/TrEMBL;Acc:A2FRC4]	6.06736	0.00912606	CM044619:20,560,731..20,564,462(+)	NYH209
TVAGG3_0735850	regulation of zinc ion transport	1.63361	0.000285009	CM044619:20,604,337..20,605,647(+)	NYH209
TVAGG3_0736850	structural constituent of cell wall	1.62518	0.0491298	CM044619:20,772,998..20,773,558(+)	NYH209
TVAGG3_0737080	LysM domain-containing protein	2.55434	4.28314e-08	CM044619:20,817,202..20,817,825(-)	NYH209
TVAGG3_0737120	glycosyltransferase family	7.60797	4.74668e-05	CM044619:20,826,411..20,827,079(+)	NYH209
TVAGG3_0737500	structural constituent of cell wall	8.31825	4.68182e-07	CM044619:20,898,509..20,900,272(-)	NYH209
TVAGG3_0740070	Right handed beta helix domain-containing protein [Source:UniProtKB/TrEMBL;Acc:A2EF04]	1.76624	0.0186638	CM044619:21,687,440..21,688,039(-)	NYH209
TVAGG3_0740870	Right handed beta helix domain-containing protein [Source:UniProtKB/TrEMBL;Acc:A2FWZ3]	1.33287	0.0211364	CM044619:21,827,216..21,828,190(-)	NYH209
TVAGG3_0740890	unspecified product	4.22167	0.00225565	CM044619:21,830,236..21,830,874(-)	NYH209
TVAGG3_0741210	AMMECR1 family	1.07285	0.00950782	CM044619:21,912,250..21,912,828(-)	NYH209
TVAGG3_0741500	poly ADP-ribose polymerase family, member PARP family	1.19262	0.0171718	CM044619:21,959,417..21,961,087(-)	NYH209
TVAGG3_0742000	RNA binding	1.31611	0.0249005	CM044619:22,061,630..22,062,163(+)	NYH209
TVAGG3_0742030	O-acyltransferase protein	1.4386	0.0134598	CM044619:22,067,881..22,068,963(+)	NYH209
TVAGG3_0742710	unspecified product	3.01305	6.98319e-13	CM044619:22,204,013..22,204,669(+)	NYH209
TVAGG3_0744640	Clan CA, family C1, cathepsin L or K-like cysteine peptidase	3.86281	2.23684e-12	CM044619:22,419,974..22,420,831(+)	NYH209
TVAGG3_0745080	surface antigen family	2.66379	1.36114e-12	CM044619:22,485,655..22,487,325(-)	NYH209
TVAGG3_0746290	pectin lyase-like family	1.37509	0.00163408	CM044619:22,669,903..22,670,877(+)	NYH209
TVAGG3_0749390	unspecified product	5.88267	0.0153755	CM044619:23,170,429..23,171,712(+)	NYH209
TVAGG3_0750340	CENP-V/GFA domain-containing protein [Source:UniProtKB/TrEMBL;Acc:A2G1P5]	5.77827	1.14163e-11	CM044619:23,326,110..23,326,400(+)	NYH209
TVAGG3_0751320	flavodoxin-like fold	5.18992	0.000395469	CM044619:23,469,237..23,469,656(+)	NYH209
TVAGG3_0751330	protein serine/threonine kinase protein	1.0847	0.0464896	CM044619:23,470,105..23,471,091(-)	NYH209
TVAGG3_0751390	E2F/DP family winged-helix DNA-binding domain-containing protein [Source:UniProtKB/TrEMBL;Acc:A2EXM8]	1.76081	0.00130907	CM044619:23,487,470..23,488,192(+)	NYH209
TVAGG3_0752680	transmembrane transporter protein	2.3659	0.000977975	CM044619:23,755,296..23,756,177(+)	NYH209
TVAGG3_0754220	unspecified product	2.99043	6.69559e-10	CM044619:24,041,611..24,041,775(+)	NYH209
TVAGG3_0754470	unspecified product	2.99606	3.80849e-09	CM044619:24,092,393..24,093,058(+)	NYH209
TVAGG3_0756550	unspecified product	1.91828	0.0178526	CM044619:24,435,422..24,435,922(+)	NYH209
TVAGG3_0763810	C2 domain-containing protein	7.8457	3.73111e-05	CM044619:25,547,556..25,548,482(+)	NYH209
TVAGG3_0763820	unspecified product	6.2581	0.00554076	CM044619:25,548,493..25,549,407(-)	NYH209
TVAGG3_0769090	pectin lyase-like family	2.71202	0.00139027	CM044619:26,520,404..26,521,408(-)	NYH209
TVAGG3_0770410	AP65-2 adhesin / malic enzyme	1.22978	0.0350376	CM044619:26,759,142..26,760,845(+)	NYH209
TVAGG3_0770440	ribonuclease inhibitor domain-containing protein	1.73666	0.00852885	CM044619:26,763,330..26,764,097(-)	NYH209
TVAGG3_0770480	RNA polymerase II transcription regulator recruiting protein	5.87109	0.0158912	CM044619:26,772,113..26,772,652(-)	NYH209
TVAGG3_0771390	Chain A Aminotransferase Class V Family Protein	1.51092	1.72157e-05	CM044619:26,938,340..26,939,455(+)	NYH209
TVAGG3_0772700	Serine/threonine-protein kinase C, putative [Source:UniProtKB/TrEMBL;Acc:A2EKB2]	5.09182	3.17289e-08	CM044619:27,114,284..27,115,252(-)	NYH209
TVAGG3_0772710	unspecified product	4.7173	0.0482573	CM044619:27,115,298..27,115,669(-)	NYH209
TVAGG3_0772720	cytoplasmic translation	1.26172	0.025076	CM044619:27,116,552..27,116,872(-)	NYH209
TVAGG3_0772740	cysteine proteinase	1.28134	0.000128699	CM044619:27,119,059..27,120,003(+)	NYH209
TVAGG3_0773130	unspecified product	3.97288	0.00116126	CM044619:27,199,624..27,200,301(-)	NYH209
TVAGG3_0773400	transmembrane protein 181 family	4.63181	0.000294416	CM044619:27,268,062..27,269,426(-)	NYH209
TVAGG3_0773870	dedicator of cytokinesis DOCK family	1.18399	0.00225203	CM044619:27,349,413..27,354,248(+)	NYH209
TVAGG3_0774290	unspecified product	7.85285	1.81967e-05	CM044619:27,448,586..27,449,002(+)	NYH209
TVAGG3_0776450	amelogenin-related protein family	9.05411	1.21686e-07	CM044622:116,641..117,381(-)	NYH209
TVAGG3_0776700	vault protein inter-alpha-trypsin domain-containing protein	1.88713	0.0150865	CM044622:163,593..165,596(-)	NYH209
TVAGG3_0777650	RNA binding	10.4029	2.72187e-10	CM044622:285,338..286,117(+)	NYH209
TVAGG3_0777660	unspecified product	7.57135	5.4067e-05	CM044622:286,841..288,349(-)	NYH209
TVAGG3_0777680	guanylate cyclase protein	10.1754	8.07449e-10	CM044622:293,238..297,872(-)	NYH209
TVAGG3_0777900	amino acid transmembrane transporter protein	8.46581	1.46047e-06	CM044622:330,772..331,797(+)	NYH209
TVAGG3_0777920	serine-type endopeptidase protein	7.84189	2.13575e-05	CM044622:338,930..340,372(-)	NYH209
TVAGG3_0778000	unspecified product	6.66079	0.0014535	CM044622:355,450..357,171(+)	NYH209
TVAGG3_0778040	nuclear-transcribed mRNA catabolic process, nonsense-mediated decay	8.43368	1.68254e-06	CM044622:370,733..371,590(-)	NYH209
TVAGG3_0778050	nuclear-transcribed mRNA catabolic process, nonsense-mediated decay	7.96395	1.14738e-05	CM044622:371,644..372,972(-)	NYH209
TVAGG3_0778060	AAA domain-containing family	9.70952	7.43216e-09	CM044622:374,285..375,649(-)	NYH209
TVAGG3_0778150	WD40 repeat-like family	8.68858	6.48913e-07	CM044622:395,459..399,796(+)	NYH209
TVAGG3_0778250	unspecified product	5.5856	0.0333562	CM044622:415,386..415,751(+)	NYH209
TVAGG3_0779170	Spatacsin C-terminal domain-containing protein [Source:UniProtKB/TrEMBL;Acc:A2E6S9]	1.12194	0.0328902	CM044622:553,750..558,030(-)	NYH209
TVAGG3_0779240	unspecified product	4.67378	8.62976e-09	CM044622:569,908..570,471(+)	NYH209
TVAGG3_0779280	unspecified product	1.74552	0.000363072	CM044622:580,032..582,956(-)	NYH209
TVAGG3_0779390	ubiquitinyl hydrolase protein	1.43926	0.0148636	CM044622:601,171..602,979(-)	NYH209
TVAGG3_0783620	ribosome biogenesis	7.1	1.0855e-77	CM044622:1,201,224..1,202,180(+)	NYH209
TVAGG3_0783640	spectrin binding	6.81855	0.000879554	CM044622:1,208,897..1,209,604(+)	NYH209
TVAGG3_0784540	bifunctional inhibitor/lipid-transfer protein/seed storage 2s albumin superfamily protein family	2.89677	0.0139179	CM044622:1,323,071..1,325,173(-)	NYH209
TVAGG3_0787530	ribonuclease H-like family	1.7498	0.00749807	CM044622:1,708,107..1,709,423(+)	NYH209
TVAGG3_0787550	unspecified product	2.05182	7.52455e-05	CM044622:1,712,217..1,713,545(-)	NYH209
TVAGG3_0790730	guanylate cyclase protein	7.7524	5.22274e-05	CM044622:2,090,886..2,092,931(-)	NYH209
TVAGG3_0791690	unspecified product	6.14162	5.36876e-09	CM044622:2,221,812..2,222,066(-)	NYH209
TVAGG3_0792030	unspecified product	1.72022	0.000618932	CM044622:2,271,522..2,271,956(-)	NYH209
TVAGG3_0792060	structural constituent of cell wall	4.03088	3.98198e-11	CM044622:2,274,258..2,276,105(-)	NYH209
TVAGG3_0792210	oxidoreductase protein	5.64611	3.84608e-07	CM044622:2,301,398..2,302,327(-)	NYH209
TVAGG3_0792290	leucine-rich repeats (6 copies)-containing protein	6.22276	4.71106e-09	CM044622:2,319,129..2,321,726(+)	NYH209
TVAGG3_0792760	RNA polymerase II transcription regulator recruiting protein	1.85675	0.000826814	CM044622:2,391,506..2,392,033(+)	NYH209
TVAGG3_0793320	RNA polymerase II transcription regulator recruiting protein	2.67794	1.20267e-07	CM044622:2,450,355..2,450,831(-)	NYH209
TVAGG3_0794910	calcium-binding protein family	1.2552	0.0102285	CM044622:2,700,449..2,700,895(-)	NYH209
TVAGG3_0794940	regulation of response to stimulus	3.50689	1.12458e-13	CM044622:2,708,047..2,710,506(-)	NYH209
TVAGG3_0795200	leucine-rich repeats (6 copies)-containing protein	1.33044	0.0429917	CM044622:2,753,235..2,756,384(+)	NYH209
TVAGG3_0795440	glycine-rich protein family	1.43972	0.0020746	CM044622:2,793,046..2,793,672(-)	NYH209
TVAGG3_0796090	unspecified product	4.57906	4.08715e-09	CM044622:2,911,733..2,912,008(-)	NYH209
TVAGG3_0797560	protein serine/threonine kinase protein	1.35734	0.00105098	CM044622:3,244,004..3,244,942(+)	NYH209
TVAGG3_0797730	putative surface protein	3.63897	0.00701939	CM044622:3,284,743..3,286,620(+)	NYH209
TVAGG3_0798000	unspecified product	1.73228	0.0036396	CM044622:3,334,020..3,334,586(-)	NYH209
TVAGG3_0798500	unspecified product	3.46547	2.84889e-05	CM044622:3,465,377..3,466,171(+)	NYH209
TVAGG3_0798630	unspecified product	1.71318	0.0215048	CM044622:3,501,835..3,502,449(+)	NYH209
TVAGG3_0798970	glycine-rich protein family	2.27779	4.6661e-08	CM044622:3,571,318..3,571,917(+)	NYH209
TVAGG3_0798990	metallopeptidase protein	4.72313	6.32403e-09	CM044622:3,577,092..3,577,988(+)	NYH209
TVAGG3_0799140	quinoprotein alcohol dehydrogenase-like family	2.10027	0.00656663	CM044622:3,601,317..3,602,195(-)	NYH209
TVAGG3_0801260	EF-hand family	2.39099	0.0493236	CM044622:3,901,715..3,902,956(-)	NYH209
TVAGG3_0801390	aggrephagy protein	2.3221	7.93846e-08	CM044622:3,928,168..3,934,842(+)	NYH209
TVAGG3_0802010	cytidine deaminase protein	2.38248	8.15865e-14	CM044622:4,016,336..4,016,752(+)	NYH209
TVAGG3_0803480	lipid binding	1.68155	0.016348	CM044622:4,253,329..4,254,909(+)	NYH209
TVAGG3_0803550	ribonuclease inhibitor domain-containing protein	1.39978	0.012848	CM044622:4,281,408..4,282,706(-)	NYH209
TVAGG3_0804200	transcription-initiator DNA-binding domain ibd family	1.32807	0.00442225	CM044622:4,440,987..4,441,694(+)	NYH209
TVAGG3_0804220	histone H4-2	1.94294	2.45323e-05	CM044622:4,443,270..4,443,575(-)	NYH209
TVAGG3_0804230	histone H3-1	2.49444	0.00504928	CM044622:4,443,709..4,444,125(+)	NYH209
TVAGG3_0805180	nuclear autoantigenic sperm protein NASP -related family	2.03966	0.000154619	CM044622:4,592,403..4,593,047(+)	NYH209
TVAGG3_0805200	phosphoserine aminotransferase	3.95179	2.91196e-30	CM044622:4,595,524..4,596,639(-)	NYH209
TVAGG3_0806210	spectrin binding	2.42908	6.4195e-05	CM044622:4,746,356..4,747,672(+)	NYH209
TVAGG3_0806220	experimental autoimmune prostatitis antigen 2-related family	3.00314	2.04789e-07	CM044622:4,748,997..4,751,816(+)	NYH209
TVAGG3_0806260	nerve growth factor signaling pathway	1.75819	0.0232531	CM044622:4,768,502..4,769,389(-)	NYH209
TVAGG3_0808690	surface antigen family	1.40048	0.000984216	CM044622:5,151,191..5,153,638(-)	NYH209
TVAGG3_0809070	PA14 domain-containing protein [Source:UniProtKB/TrEMBL;Acc:A2FBL8]	2.28323	0.00843552	CM044622:5,226,490..5,227,143(+)	NYH209
TVAGG3_0809380	replication protein A-related family	1.31909	0.0439049	CM044622:5,274,124..5,274,849(-)	NYH209
TVAGG3_0811000	ribonuclease inhibitor domain-containing protein	5.60768	8.31472e-09	CM044622:5,559,032..5,560,051(-)	NYH209
TVAGG3_0811100	ubiquitin family protein family	5.69264	0.0315242	CM044622:5,586,415..5,587,314(+)	NYH209
TVAGG3_0811110	glycine-rich protein family	4.65665	3.62379e-06	CM044622:5,587,718..5,588,638(-)	NYH209
TVAGG3_0811290	guanyl-nucleotide exchange factor protein	1.38799	0.0190447	CM044622:5,620,991..5,622,307(+)	NYH209
TVAGG3_0811610	endoribonuclease L-PSP family	1.15905	0.000492813	CM044622:5,663,841..5,664,215(+)	NYH209
TVAGG3_0811760	cysteine-type peptidase protein	1.17568	0.0318125	CM044622:5,706,272..5,707,408(+)	NYH209
TVAGG3_0812820	Chain Q 40s Ribosomal Protein S16	1.24277	0.00219434	CM044622:5,918,531..5,918,953(-)	NYH209
TVAGG3_0813320	CDP-alcohol phosphatidyltransferase class-I family	1.45163	0.00749336	CM044622:5,985,840..5,987,006(+)	NYH209
TVAGG3_0813330	unspecified product	3.18157	1.81826e-21	CM044622:5,987,299..5,988,741(-)	NYH209
TVAGG3_0813430	cilia- and flagella-associated protein 58-related family	1.02535	0.0314907	CM044622:6,002,791..6,005,556(-)	NYH209
TVAGG3_0813440	ATP binding	2.19463	0.00500729	CM044622:6,006,298..6,008,085(-)	NYH209
TVAGG3_0813480	armadillo (ARM) repeat-containing protein family	1.849	0.015749	CM044622:6,012,999..6,013,805(+)	NYH209
TVAGG3_0813640	vault protein inter-alpha-trypsin domain-containing protein	1.54898	0.0263785	CM044622:6,044,510..6,046,507(+)	NYH209
TVAGG3_0814900	murein DD-endopeptidase MEPH-related family	1.85141	0.00114552	CM044622:6,228,536..6,229,369(-)	NYH209
TVAGG3_0814950	protein ubiquitination	8.89662	4.02261e-08	CM044622:6,234,029..6,236,170(-)	NYH209
TVAGG3_0816000	glycine-rich protein family	1.37281	0.000107208	CM044622:6,404,521..6,405,423(-)	NYH209
TVAGG3_0816210	glycine-rich protein family	1.42223	0.00105154	CM044622:6,431,439..6,432,181(-)	NYH209
TVAGG3_0820070	myotrophin family	1.32908	0.00658107	CM044622:7,006,294..7,008,102(+)	NYH209
TVAGG3_0820160	regulation of response to stimulus	1.86614	0.0360799	CM044622:7,027,071..7,028,864(+)	NYH209
TVAGG3_0820940	unspecified product	1.39312	0.00914045	CM044622:7,154,565..7,154,990(+)	NYH209
TVAGG3_0821010	VPS9 domain-containing protein [Source:UniProtKB/TrEMBL;Acc:A2EFJ6]	1.23041	0.000659509	CM044622:7,175,156..7,176,292(-)	NYH209
TVAGG3_0826380	unspecified product	1.56009	0.00540414	CM044622:8,010,131..8,010,367(+)	NYH209
TVAGG3_0826460	Right handed beta helix domain-containing protein [Source:UniProtKB/TrEMBL;Acc:A2ESR9]	5.66883	3.70874e-05	CM044622:8,038,797..8,040,434(-)	NYH209
TVAGG3_0827620	replication protein A-related family	1.00041	0.0459464	CM044622:8,232,133..8,233,376(+)	NYH209
TVAGG3_0828040	Right handed beta helix domain-containing protein [Source:UniProtKB/TrEMBL;Acc:A2F922]	3.87972	0.000115609	CM044622:8,327,429..8,328,013(+)	NYH209
TVAGG3_0828170	Right handed beta helix domain-containing protein [Source:UniProtKB/TrEMBL;Acc:A2FLM8]	4.13065	3.13404e-06	CM044622:8,376,472..8,377,056(-)	NYH209
TVAGG3_0832000	ribonuclease inhibitor domain-containing protein	2.5956	0.0051066	CM044622:8,972,725..8,973,246(+)	NYH209
TVAGG3_0832010	amphoterin-induced protein family	4.72897	4.8404e-12	CM044622:8,973,704..8,974,915(+)	NYH209
TVAGG3_0832070	pectin lyase-like family	2.21587	0.000161161	CM044622:8,986,965..8,988,035(+)	NYH209
TVAGG3_0832810	organellar and viral DNA polymerase type B	7.66085	3.88318e-05	CM044622:9,101,882..9,102,898(+)	NYH209
TVAGG3_0832820	protein of unknown function, DUF4106 family	6.90663	0.000628213	CM044622:9,103,958..9,104,494(-)	NYH209
TVAGG3_0832830	Integrase catalytic domain-containing protein [Source:UniProtKB/TrEMBL;Acc:A2F7J7]	8.48755	1.32835e-06	CM044622:9,104,947..9,105,951(-)	NYH209
TVAGG3_0833490	leucine-rich repeats (6 copies)-containing protein	2.27461	0.00330403	CM044622:9,280,517..9,282,139(+)	NYH209
TVAGG3_0833630	unspecified product	5.82756	0.0187965	CM044622:9,301,448..9,302,032(+)	NYH209
TVAGG3_0833850	phosphomannomutase 45a family	2.26087	1.76106e-12	CM044622:9,356,171..9,357,931(+)	NYH209
TVAGG3_0835300	beta tubulin domain-containing protein	2.45345	0.00517448	CM044622:9,616,857..9,617,621(-)	NYH209
TVAGG3_0835310	structural constituent of cytoskeleton	3.39257	0.0202649	CM044622:9,617,684..9,618,179(-)	NYH209
TVAGG3_0835320	unspecified product	1.87787	0.000414928	CM044622:9,619,227..9,620,030(-)	NYH209
TVAGG3_0837310	L-AlaDH domain-containing protein	2.00065	0.000112278	CM044622:9,923,831..9,924,937(+)	NYH209
TVAGG3_0837430	hem-degrading protein family	1.45954	0.035733	CM044622:9,948,145..9,948,591(-)	NYH209
TVAGG3_0837940	antigen BSP-related family	3.00433	0.000135041	CM044622:10,083,211..10,085,175(+)	NYH209
TVAGG3_0839140	unspecified product	3.67289	0.0219454	CM044622:10,319,614..10,320,972(+)	NYH209
TVAGG3_0839230	ribonuclease inhibitor domain-containing protein	1.46636	0.0217733	CM044622:10,338,483..10,341,263(+)	NYH209
TVAGG3_0839480	spectrin binding	4.77559	0.0431655	CM044622:10,393,277..10,394,326(-)	NYH209
TVAGG3_0839490	cellular macromolecule catabolic process	7.15296	5.73599e-43	CM044622:10,394,902..10,396,074(-)	NYH209
TVAGG3_0839500	Rab-GAP TBC domain-containing protein [Source:UniProtKB/TrEMBL;Acc:A2DWT8]	1.96174	0.0042293	CM044622:10,396,580..10,397,575(+)	NYH209
TVAGG3_0839660	protein ubiquitination	4.93919	0.00146979	CM044622:10,437,788..10,439,227(-)	NYH209
TVAGG3_0843140	unspecified product	2.18188	0.042246	CM044622:10,955,999..10,957,021(+)	NYH209
TVAGG3_0845270	unspecified product	1.02843	0.0444223	CM044622:11,203,861..11,204,664(-)	NYH209
TVAGG3_0845890	Right handed beta helix domain-containing protein [Source:UniProtKB/TrEMBL;Acc:A2DVY8]	1.75824	0.0122323	CM044622:11,305,056..11,305,934(+)	NYH209
TVAGG3_0846240	unspecified product	5.75291	1.90163e-07	CM044622:11,385,019..11,386,230(+)	NYH209
TVAGG3_0846250	unspecified product	5.49202	3.40659e-10	CM044622:11,387,154..11,387,570(+)	NYH209
TVAGG3_0846470	axonemal central apparatus assembly	1.82894	0.00321086	CM044622:11,421,650..11,425,038(+)	NYH209
TVAGG3_0846480	axonemal central apparatus assembly	1.45499	0.00142657	CM044622:11,425,193..11,426,668(+)	NYH209
TVAGG3_0846960	unspecified product	5.57676	9.98677e-05	CM044622:11,492,516..11,498,074(-)	NYH209
TVAGG3_0846970	dynein heavy chain family protein family	1.06212	0.0498073	CM044622:11,499,864..11,510,201(-)	NYH209
TVAGG3_0847050	calcium:proton antiporter protein	1.0241	0.0304161	CM044622:11,521,061..11,521,670(+)	NYH209
TVAGG3_0847540	glycoprotein 38 family	7.87074	1.75674e-05	CM044622:11,588,283..11,589,428(+)	NYH209
TVAGG3_0848360	protein ubiquitination	6.76449	0.00134002	CM044622:11,710,073..11,710,954(+)	NYH209
TVAGG3_0848480	RNA polymerase II transcription regulator recruiting protein	1.27912	0.0125889	CM044622:11,728,368..11,728,829(-)	NYH209
TVAGG3_0848510	cysteine-type peptidase protein	1.33675	0.0369361	CM044622:11,733,545..11,734,465(-)	NYH209
TVAGG3_0849420	Chain A Aminotransferase Class V Family Protein	3.38419	9.40365e-06	CM044622:11,866,514..11,867,629(-)	NYH209
TVAGG3_0850760	sperm-tail PG-rich repeat family	1.95804	0.00306885	CM044622:12,099,287..12,099,985(+)	NYH209
TVAGG3_0851240	Listeria-Bacteroides repeat domain (List Bact rpt) family	2.44805	7.46083e-11	CM044622:12,171,741..12,172,739(+)	NYH209
TVAGG3_0851940	ankyrin repeat protein family	6.90948	0.00061791	CM044622:12,275,101..12,277,068(+)	NYH209
TVAGG3_0851960	ankyrin repeat protein family	2.94481	0.00207249	CM044622:12,280,084..12,280,827(+)	NYH209
TVAGG3_0856920	sodium chloride cotransporter 69, isoform E family	7.74493	5.19861e-06	CM044622:13,105,949..13,108,435(-)	NYH209
TVAGG3_0858510	retrograde vesicle-mediated transport, Golgi to ER	1.1819	0.00441105	CM044622:13,342,179..13,342,778(+)	NYH209
TVAGG3_0859180	radial spoke protein 3 family	1.6505	0.000138329	CM044622:13,474,743..13,475,834(-)	NYH209
TVAGG3_0859190	protein kinase protein	1.59774	0.00018335	CM044622:13,477,797..13,480,259(-)	NYH209
TVAGG3_0859200	papain family cysteine protease domain containing protein family	1.30051	0.00390555	CM044622:13,480,891..13,482,267(-)	NYH209
TVAGG3_0859210	metallo-dependent phosphatases family	2.08844	3.80965e-09	CM044622:13,482,723..13,484,624(-)	NYH209
TVAGG3_0859230	sn-1-glycerol-3-phosphate C16:0-DCA-CoA acyl transferase protein	2.4201	3.07788e-14	CM044622:13,488,627..13,489,655(-)	NYH209
TVAGG3_0859390	L-threonine ammonia-lyase protein	1.00861	0.0038506	CM044622:13,511,474..13,512,727(-)	NYH209
TVAGG3_0859620	ankyrin repeat protein family	2.64596	0.000530959	CM044622:13,548,804..13,549,421(-)	NYH209
TVAGG3_0862260	platelet formation protein family	1.16385	0.00950782	CM044622:14,057,494..14,064,246(+)	NYH209
TVAGG3_0862400	glycine-rich protein family	1.80695	0.0155392	CM044622:14,094,187..14,094,645(-)	NYH209
TVAGG3_0863390	GTPase activator protein	1.13246	0.0025416	CM044622:14,269,032..14,270,903(+)	NYH209
TVAGG3_0865210	unspecified product	2.93065	0.0122519	CM044622:14,550,245..14,550,469(-)	NYH209
TVAGG3_0866710	ribonuclease inhibitor domain-containing protein	2.8005	0.04805	CM044622:14,833,694..14,834,275(-)	NYH209
TVAGG3_0866920	concanavalin A-like lectin/glucanases superfamily	1.15558	0.034153	CM044622:14,873,852..14,875,084(-)	NYH209
TVAGG3_0867720	guanylate cyclase protein	1.57347	0.0106414	CM044622:14,984,335..14,985,966(+)	NYH209
TVAGG3_0867820	Abnormal spindle-like microcephaly-associated protein ASH domain-containing protein [Source:UniProtKB/TrEMBL;Acc:A2FB42]	1.66747	0.0407835	CM044622:15,006,455..15,009,238(+)	NYH209
TVAGG3_0867890	transmembrane transporter protein	3.07044	0.00160633	CM044622:15,023,044..15,024,114(+)	NYH209
TVAGG3_0868420	regulation of choline O-acetyltransferase protein	2.5259	0.00530155	CM044622:15,124,424..15,124,723(+)	NYH209
TVAGG3_0869150	aminopeptidase family	1.3117	0.000163861	CM044622:15,250,379..15,251,698(+)	NYH209
TVAGG3_0869200	cation:chloride symporter protein	2.67222	0.000220683	CM044622:15,257,304..15,258,776(-)	NYH209
TVAGG3_0869210	cation:chloride symporter protein	1.93335	0.0305389	CM044622:15,258,815..15,259,912(-)	NYH209
TVAGG3_0869240	DNA helicase RECQ family member family	1.50813	0.00248613	CM044622:15,263,086..15,267,429(-)	NYH209
TVAGG3_0869250	disulfide-isomerase C17h9.14C-related family	2.88383	0.00495825	CM044622:15,268,543..15,269,721(+)	NYH209
TVAGG3_0869340	unspecified product	1.24534	0.0151523	CM044622:15,295,815..15,296,318(+)	NYH209
TVAGG3_0869850	unspecified product	7.93117	1.3081e-05	CM044622:15,371,196..15,372,119(+)	NYH209
TVAGG3_0871310	leucine zipper domain family	6.98341	0.000483603	CM044622:15,592,571..15,592,942(+)	NYH209
TVAGG3_0871740	female pronucleus assembly	8.63554	7.07285e-07	CM044622:15,675,516..15,676,793(+)	NYH209
TVAGG3_0872030	kinetochore-associated protein 1 family	2.15035	0.00101399	CM044622:15,720,134..15,723,721(+)	NYH209
TVAGG3_0876070	spectrin binding	3.53276	0.0315874	CM044622:16,344,516..16,345,634(+)	NYH209
TVAGG3_0876810	structural constituent of cell wall	1.84003	0.0376692	CM044622:16,464,989..16,466,272(-)	NYH209
TVAGG3_0876890	Bap-like [Source:UniProtKB/TrEMBL;Acc:A2EWF3]	2.60619	6.8208e-12	CM044622:16,485,181..16,486,080(+)	NYH209
TVAGG3_0877080	unspecified product	7.23328	0.000196229	CM044622:16,516,025..16,517,098(-)	NYH209
TVAGG3_0877830	unspecified product	6.48367	0.00255883	CM044622:16,641,156..16,644,149(-)	NYH209
TVAGG3_0878730	cyclin-dependent kinase inhibitor 2C-related family	2.11371	0.0311398	CM044622:16,789,125..16,790,765(+)	NYH209
TVAGG3_0879210	unspecified product	2.72642	4.40802e-09	CM044622:16,876,085..16,876,690(+)	NYH209
TVAGG3_0879360	antigen BSP-related family	6.40005	1.37383e-12	CM044622:16,901,385..16,902,635(-)	NYH209
TVAGG3_0879370	ribonuclease inhibitor domain-containing protein	4.75632	5.74661e-07	CM044622:16,902,892..16,903,854(-)	NYH209
TVAGG3_0880270	Hect, E3 ligase catalytic domain family	8.52813	1.17715e-06	CM044622:17,055,755..17,057,818(+)	NYH209
TVAGG3_0880280	spectrin binding	7.57484	6.86561e-05	CM044622:17,058,072..17,059,388(+)	NYH209
TVAGG3_0880290	cyclin-dependent kinase inhibitor 2C-related family	8.37864	2.25509e-06	CM044622:17,059,896..17,060,237(+)	NYH209
TVAGG3_0881910	spectrin binding	1.51216	0.00542715	CM044622:17,308,522..17,309,529(-)	NYH209
TVAGG3_0881920	ankyrin repeat, PH and SEC7 domain containing protein SECG-related family	1.51269	0.0038506	CM044622:17,307,961..17,308,470(-)	NYH209
TVAGG3_0883120	protein serine/threonine kinase protein	3.0367	2.21632e-13	CM044622:17,510,829..17,511,686(-)	NYH209
TVAGG3_0883150	unspecified product	4.80009	0.0467343	CM044622:17,516,041..17,516,244(-)	NYH209
TVAGG3_0887710	unspecified product	1.08521	0.0385317	CM044622:18,407,634..18,408,686(-)	NYH209
TVAGG3_0888510	protein ubiquitination	4.91642	1.19243e-23	CM044622:18,547,349..18,548,920(+)	NYH209
TVAGG3_0888900	ankyrin repeat family protein family	6.02421	0.0107098	CM044622:18,622,457..18,623,170(+)	NYH209
TVAGG3_0888910	Ankyrin repeat family	3.87817	0.0454779	CM044622:18,623,262..18,623,567(+)	NYH209
TVAGG3_0890080	temperature-gated cation channel protein	2.32825	0.00117844	CM044622:18,830,348..18,831,517(+)	NYH209
TVAGG3_0892500	FNIP repeat-containing protein DDB G0271996 family	2.76256	0.0446267	CM044622:19,268,906..19,270,861(-)	NYH209
TVAGG3_0892550	KATNIP domain-containing protein [Source:UniProtKB/TrEMBL;Acc:A2ETU5]	8.17222	4.88146e-06	CM044622:19,284,034..19,285,218(+)	NYH209
TVAGG3_0892880	thioredoxin-like family	1.27411	0.0325751	CM044622:19,359,178..19,359,612(-)	NYH209
TVAGG3_0892940	lipid-binding START domain-containing protein	1.87786	0.00121378	CM044622:19,366,954..19,367,595(+)	NYH209
TVAGG3_0894160	Viral A-type inclusion protein [Source:UniProtKB/TrEMBL;Acc:A2EQQ6]	1.05896	0.01554	CM044622:19,542,524..19,545,838(-)	NYH209
TVAGG3_0894880	unspecified product	5.88948	0.00242985	CM044622:19,670,208..19,671,002(-)	NYH209
TVAGG3_0894930	unspecified product	2.21754	0.0111192	CM044622:19,693,016..19,693,405(+)	NYH209
TVAGG3_0894940	unspecified product	3.43203	0.000155804	CM044622:19,694,703..19,694,930(-)	NYH209
TVAGG3_0895420	inositol-3-phosphate synthase protein	1.66684	0.0020187	CM044622:19,785,626..19,787,167(-)	NYH209
TVAGG3_0896390	L domain-like family	6.96922	0.000607809	CM044622:19,929,959..19,932,802(+)	NYH209
TVAGG3_0897640	aminopeptidase protein	1.54672	0.000101354	CM044622:20,164,295..20,165,506(-)	NYH209
TVAGG3_0901530	glycosyl hydrolase 30	12.4745	5.58323e-15	CM044617:395,809..397,302(+)	NYH209
TVAGG3_0901570	antigen BSP-related family	1.80904	1.18223e-06	CM044617:400,632..403,082(+)	NYH209
TVAGG3_0902150	BTB domain-containing protein [Source:UniProtKB/TrEMBL;Acc:A2FX40]	1.12485	0.0261013	CM044617:482,530..483,975(+)	NYH209
TVAGG3_0903280	Ankyrin repeat family	1.96706	2.09591e-07	CM044617:614,007..615,167(-)	NYH209
TVAGG3_0903570	regulation of response to stimulus	2.29318	9.46531e-08	CM044617:652,046..653,950(+)	NYH209
TVAGG3_0905640	regulation of response to stimulus	1.95231	3.58192e-07	CM044617:961,347..963,857(-)	NYH209
TVAGG3_0905650	UDP-N-acetylglucosamine diphosphorylase protein	1.40561	0.000209022	CM044617:964,821..966,566(+)	NYH209
TVAGG3_0905690	ubiquitin-associated/translation elongation factor EF1bB N-terminal, eukaryote family	1.53444	0.0431655	CM044617:972,025..972,687(+)	NYH209
TVAGG3_0906040	ribonuclease inhibitor domain-containing protein	1.99147	0.0185	CM044617:1,026,112..1,027,896(+)	NYH209
TVAGG3_0906070	ribonuclease inhibitor domain-containing protein	7.38412	0.000113953	CM044617:1,032,800..1,034,143(+)	NYH209
TVAGG3_0906210	ribonuclease inhibitor domain-containing protein	8.12268	6.05757e-06	CM044617:1,052,613..1,054,814(+)	NYH209
TVAGG3_0906560	ubiquitinyl hydrolase protein	1.07266	0.0419316	CM044617:1,117,933..1,124,649(-)	NYH209
TVAGG3_0906570	serine-type endopeptidase protein	4.09807	9.49932e-11	CM044617:1,126,684..1,127,211(-)	NYH209
TVAGG3_0907690	amino acid permease family	5.0912	3.95657e-08	CM044617:1,305,195..1,306,937(+)	NYH209
TVAGG3_0910280	armadillo (ARM) repeat-containing protein family	1.7765	0.02903	CM044617:1,694,493..1,695,884(+)	NYH209
TVAGG3_0910430	spectrin binding	6.02949	0.0109061	CM044617:1,727,193..1,728,038(+)	NYH209
TVAGG3_0911530	Ankyrin repeat protein [Source:UniProtKB/TrEMBL;Acc:A2FAF9]	1.42266	0.0328412	CM044617:1,897,805..1,898,677(-)	NYH209
TVAGG3_0912280	myeloid leukemia factor family	3.64476	0.000886107	CM044617:2,006,809..2,007,468(-)	NYH209
TVAGG3_0913720	protein ubiquitination	3.41761	0.00164794	CM044617:2,188,402..2,189,487(-)	NYH209
TVAGG3_0913830	thiomorpholine-carboxylate dehydrogenase protein	1.25687	0.000353886	CM044617:2,215,946..2,216,935(-)	NYH209
TVAGG3_0913890	leucine-rich repeats (6 copies)-containing protein	1.50038	0.0108259	CM044617:2,233,674..2,235,458(-)	NYH209
TVAGG3_0913930	actin-related protein 2/3 complex protein family	1.38166	5.31238e-05	CM044617:2,246,851..2,247,258(+)	NYH209
TVAGG3_0913960	aspartate aminotransferase yhdr-related family	1.78981	1.02692e-05	CM044617:2,252,896..2,254,140(+)	NYH209
TVAGG3_0915250	protein ubiquitination	2.67518	2.97322e-05	CM044617:2,461,190..2,462,263(+)	NYH209
TVAGG3_0916300	cytoplasmic heat shock protein 70	2.06289	5.55415e-12	CM044617:2,611,309..2,612,649(-)	NYH209
TVAGG3_0916740	ankyrin repeat and SOCS box-containing protein 4 family	2.43901	0.00986187	CM044617:2,699,332..2,703,075(-)	NYH209
TVAGG3_0917410	phosphotransferase enzyme family	2.68615	6.16483e-15	CM044617:2,815,262..2,816,341(+)	NYH209
TVAGG3_0917670	cyclin-dependent kinase inhibitor 2C-related family	2.1469	0.0300037	CM044617:2,862,783..2,862,983(-)	NYH209
TVAGG3_0919850	tRNA (uracil) methyltransferase protein	2.0024	0.00258253	CM044617:3,137,800..3,138,447(+)	NYH209
TVAGG3_0926300	spectrin binding	1.7884	0.0281936	CM044617:4,112,867..4,114,645(-)	NYH209
TVAGG3_0926500	protein of unknown function (DUF3447)	5.51014	0.0415536	CM044617:4,164,168..4,164,692(-)	NYH209
TVAGG3_0926830	glycine-rich protein family	2.04913	1.95133e-06	CM044617:4,237,589..4,238,713(-)	NYH209
TVAGG3_0926920	MyD88-dependent toll-like receptor signaling pathway	7.89014	1.67958e-05	CM044617:4,251,964..4,252,719(+)	NYH209
TVAGG3_0928860	ankyrin repeat and SOCS box-containing protein 4 family	2.04481	0.000166059	CM044617:4,600,620..4,603,040(-)	NYH209
TVAGG3_0928890	unspecified product	1.07842	0.0261653	CM044617:4,608,336..4,609,964(+)	NYH209
TVAGG3_0930330	cyclin-dependent kinase inhibitor 2C-related family	6.22372	0.00134048	CM044617:4,792,347..4,792,745(-)	NYH209
TVAGG3_0930340	Ankyrin repeat family	8.14241	0.00393255	CM044617:4,793,083..4,793,616(-)	NYH209
TVAGG3_0930350	fatty-acyl-CoA binding	7.36105	0.000244033	CM044617:4,793,672..4,794,901(-)	NYH209
TVAGG3_0931070	glycine-rich protein family	3.03081	8.09311e-10	CM044617:4,928,239..4,928,913(+)	NYH209
TVAGG3_0931080	ribonuclease inhibitor domain-containing protein	3.0395	5.88326e-09	CM044617:4,929,339..4,929,512(+)	NYH209
TVAGG3_0931420	GTPase protein	1.6892	0.00536848	CM044617:4,991,681..4,992,250(+)	NYH209
TVAGG3_0932030	3',5'-cyclic-nucleotide phosphodiesterase protein	1.79542	0.0144196	CM044617:5,076,609..5,080,016(+)	NYH209
TVAGG3_0933220	Initiator binding domain-containing protein [Source:UniProtKB/TrEMBL;Acc:A2GGE9]	5.86525	0.0163911	CM044617:5,275,361..5,275,939(+)	NYH209
TVAGG3_0935350	antigen BSP-related family	1.63255	2.80049e-06	CM044617:5,641,290..5,643,740(-)	NYH209
TVAGG3_0935540	rhamnogalacturonan lyase (eurofung) family	8.19882	4.39542e-06	CM044617:5,681,171..5,681,932(-)	NYH209
TVAGG3_0935800	glycine-rich protein family	4.578	0.00461279	CM044617:5,725,590..5,726,141(+)	NYH209
TVAGG3_0938270	leucine-rich repeats (6 copies)-containing protein	1.1256	0.00306304	CM044617:6,188,453..6,189,565(-)	NYH209
TVAGG3_0939110	F-BAR domain-containing protein [Source:UniProtKB/TrEMBL;Acc:A2E175]	1.60574	1.84674e-06	CM044617:6,338,843..6,339,553(+)	NYH209
TVAGG3_0939200	Ankyrin repeat protein [Source:UniProtKB/TrEMBL;Acc:A2E186]	2.65893	0.0263929	CM044617:6,354,277..6,354,387(-)	NYH209
TVAGG3_0939210	Ankyrin repeat family	4.56519	3.78883e-18	CM044617:6,354,484..6,357,060(-)	NYH209
TVAGG3_0940630	unspecified product	3.38224	0.000164117	CM044617:6,549,224..6,549,460(-)	NYH209
TVAGG3_0941600	protein serine/threonine kinase protein	1.67411	9.93756e-05	CM044617:6,725,166..6,726,143(-)	NYH209
TVAGG3_0941740	protein serine/threonine kinase protein	1.56906	0.00514663	CM044617:6,759,558..6,760,787(+)	NYH209
TVAGG3_0942680	glycine-rich protein family	1.97659	0.000329832	CM044617:6,901,766..6,902,461(-)	NYH209
TVAGG3_0942900	spectrin binding	7.54716	6.00726e-05	CM044617:6,927,222..6,928,037(+)	NYH209
TVAGG3_0944800	cyclin-dependent kinase inhibitor 2C-related family	4.12096	2.68767e-15	CM044617:7,179,424..7,181,658(+)	NYH209
TVAGG3_0944810	Mar1 transposase [Source:UniProtKB/TrEMBL;Acc:A2EDQ4]	2.75589	0.0380349	CM044617:7,181,793..7,181,993(-)	NYH209
TVAGG3_0944820	Conserved oligomeric Golgi complex subunit 5 [Source:UniProtKB/TrEMBL;Acc:A2EDQ5]	1.35015	0.0157858	CM044617:7,182,525..7,183,451(-)	NYH209
TVAGG3_0944830	cyclin-dependent kinase inhibitor 2C-related family	10.7149	4.68844e-07	CM044617:7,184,457..7,187,123(+)	NYH209
TVAGG3_0945450	protein ubiquitination	1.48428	0.0492259	CM044617:7,289,675..7,290,547(-)	NYH209
TVAGG3_0945620	spectrin binding	2.46459	0.00511916	CM044617:7,319,016..7,319,501(-)	NYH209
TVAGG3_0945630	spectrin binding	2.66085	0.0322525	CM044617:7,319,603..7,320,616(-)	NYH209
TVAGG3_0945650	spectrin binding	3.48143	0.00570249	CM044617:7,327,058..7,328,485(+)	NYH209
TVAGG3_0946230	unspecified product	2.36345	0.0152832	CM044617:7,434,654..7,435,355(+)	NYH209
TVAGG3_0946530	glycine-rich protein family	2.55631	0.000220924	CM044617:7,505,931..7,506,761(+)	NYH209
TVAGG3_0946540	glycine-rich protein family	3.07458	2.78597e-11	CM044617:7,507,312..7,508,304(+)	NYH209
TVAGG3_0946640	glycine-rich protein family	1.49771	0.0185843	CM044617:7,522,545..7,523,381(-)	NYH209
TVAGG3_0947900	protein of unknown function (DUF3447)	3.47135	0.000324032	CM044617:7,727,250..7,728,131(+)	NYH209
TVAGG3_0948510	ankyrin repeat protein family	1.76067	0.00016675	CM044617:7,832,554..7,833,834(+)	NYH209
TVAGG3_0948540	ankyrin repeat protein family	5.79468	1.79635e-15	CM044617:7,847,549..7,848,319(+)	NYH209
TVAGG3_0950550	sucrose transmembrane transporter protein	2.36563	0.0067079	CM044617:8,127,381..8,127,842(+)	NYH209
TVAGG3_0950560	unspecified product	5.7577	0.0230217	CM044617:8,127,852..8,128,037(-)	NYH209
TVAGG3_0950600	protein kinase protein	1.95895	8.59706e-06	CM044617:8,135,799..8,137,136(-)	NYH209
TVAGG3_0950900	DNA ligase 1/3 family member family	2.10583	5.02806e-07	CM044617:8,212,876..8,214,915(-)	NYH209
TVAGG3_0951110	glycosyl hydrolases family 16	2.23617	1.32683e-05	CM044617:8,263,565..8,264,059(-)	NYH209
TVAGG3_0953010	ring finger protein 212B family	5.59271	0.0336663	CM044617:8,597,644..8,598,330(+)	NYH209
TVAGG3_0954140	spectrin binding	3.06875	0.00417763	CM044617:8,794,934..8,796,439(+)	NYH209
TVAGG3_0954220	RNA polymerase II CTD heptapeptide repeat kinase protein	4.87611	0.0476782	CM044617:8,805,863..8,806,873(+)	NYH209
TVAGG3_0954450	antigen BSP-related family	2.3032	3.37469e-06	CM044617:8,842,801..8,844,591(+)	NYH209
TVAGG3_0954670	cyclin-dependent kinase inhibitor 2C-related family	1.9435	0.0423	CM044617:8,909,246..8,911,669(+)	NYH209
TVAGG3_0955140	Tubby C-terminal domain-containing protein [Source:UniProtKB/TrEMBL;Acc:A2EU30]	2.37411	0.0338473	CM044617:9,006,619..9,007,197(+)	NYH209
TVAGG3_0955720	unspecified product	5.75132	0.0225509	CM044617:9,102,183..9,102,659(-)	NYH209
TVAGG3_0956290	RmlC-like cupins family	1.11396	0.0402709	CM044617:9,179,807..9,183,079(+)	NYH209
TVAGG3_0956310	unspecified product	1.91832	1.85818e-09	CM044617:9,185,755..9,186,693(+)	NYH209
TVAGG3_0956330	SUN domain-containing protein [Source:UniProtKB/TrEMBL;Acc:A2DCK4]	1.57762	0.0308382	CM044617:9,188,543..9,189,112(+)	NYH209
TVAGG3_0956350	unspecified product	1.54503	0.00431255	CM044617:9,191,139..9,192,362(+)	NYH209
TVAGG3_0957000	unspecified product	1.51759	0.0091122	CM044617:9,306,353..9,307,012(-)	NYH209
TVAGG3_0958230	unspecified product	6.47029	5.669e-07	CM044617:9,533,204..9,533,903(+)	NYH209
TVAGG3_0959730	FURRY-related family	2.70279	1.89857e-15	CM044617:9,804,091..9,809,376(+)	NYH209
TVAGG3_0959810	nitroreductase family	10.1149	6.14614e-32	CM044617:9,819,336..9,819,980(-)	NYH209
TVAGG3_0959890	spectrin binding	2.8571	0.000490098	CM044617:9,840,622..9,841,845(-)	NYH209
TVAGG3_0960040	sialidase 1 (lysosomal sialidase) family	1.19818	0.00151283	CM044617:9,865,885..9,866,934(-)	NYH209
TVAGG3_0960650	DNA polymerase catalytic subunit family	1.59362	7.59876e-05	CM044617:9,961,114..9,964,251(+)	NYH209
TVAGG3_0960710	knotted carbamoyltransferase YgeW family	3.1863	9.95749e-19	CM044617:9,976,754..9,977,950(-)	NYH209
TVAGG3_0960830	TBP aldolase IIB domain protein domain-containing protein	2.07112	8.62608e-08	CM044617:10,012,118..10,013,104(+)	NYH209
TVAGG3_0961030	glucose import	1.74679	0.00365235	CM044617:10,051,589..10,052,743(+)	NYH209
TVAGG3_0961500	glucosamine--fructose-6-phosphate aminotransferase, isomerizing family	1.29116	0.000995827	CM044617:10,133,980..10,136,097(+)	NYH209
TVAGG3_0962050	rhamnogalacturonan lyase (eurofung) family	5.6358	0.00513891	CM044617:10,220,418..10,221,179(+)	NYH209
TVAGG3_0962620	surface antigen family	2.69069	3.2181e-05	CM044617:10,312,634..10,315,117(+)	NYH209
TVAGG3_0963460	proteasome regulatory particle assembly	2.52935	1.73929e-05	CM044617:10,437,584..10,438,501(+)	NYH209
TVAGG3_0964010	FURRY-related family	1.01954	0.00390555	CM044617:10,518,565..10,524,144(+)	NYH209
TVAGG3_0964050	cellular macromolecule catabolic process	1.5332	0.000895538	CM044617:10,525,273..10,526,439(+)	NYH209
TVAGG3_0964500	spectrin binding	3.04541	0.00171969	CM044617:10,603,760..10,605,670(+)	NYH209
TVAGG3_0964930	protein serine/threonine kinase protein	2.97729	0.0209143	CM044617:10,696,159..10,697,106(+)	NYH209
TVAGG3_0965210	arfaptin homology (AH) domain/bar domain domain-containing protein	1.99924	3.73123e-10	CM044617:10,735,307..10,736,068(+)	NYH209
TVAGG3_0965290	spectrin binding	6.34755	0.00400335	CM044617:10,751,749..10,752,525(+)	NYH209
TVAGG3_0965400	protein ubiquitination	2.92029	6.78804e-07	CM044617:10,783,145..10,784,152(-)	NYH209
TVAGG3_0966350	unspecified product	1.53919	0.0138236	CM044617:10,944,012..10,944,278(+)	NYH209
TVAGG3_0966860	ribonuclease inhibitor domain-containing protein	6.01894	0.0106444	CM044617:11,023,482..11,024,129(-)	NYH209
TVAGG3_0967720	spectrin binding	6.07243	0.00900804	CM044617:11,173,278..11,174,435(+)	NYH209
TVAGG3_0967800	unspecified product	1.9453	0.0462462	CM044617:11,183,667..11,183,984(-)	NYH209
TVAGG3_0967890	protein kinase protein	3.33941	0.000341722	CM044617:11,194,562..11,197,225(-)	NYH209
TVAGG3_0968030	unspecified product	2.39559	0.000105041	CM044617:11,232,543..11,232,815(+)	NYH209
TVAGG3_0968050	ankyrin repeat and SOCS box-containing protein 4 family	3.0666	7.68619e-05	CM044617:11,237,021..11,238,745(-)	NYH209
TVAGG3_0968720	surface antigen family	3.44892	0.000262868	CM044617:11,355,584..11,357,305(-)	NYH209
TVAGG3_0968750	ATP binding	2.74231	0.0393804	CM044617:11,361,236..11,363,326(-)	NYH209
TVAGG3_0969630	GTPase activator protein	1.17867	0.000740626	CM044617:11,522,368..11,524,857(+)	NYH209
TVAGG3_0969660	chascon, isoform D-related family	1.46558	3.98131e-05	CM044617:11,528,085..11,532,821(-)	NYH209
TVAGG3_0969760	glycine-rich protein family	1.77616	0.0116628	CM044617:11,548,954..11,550,072(-)	NYH209
TVAGG3_0969800	ribonuclease inhibitor domain-containing protein	5.98537	0.00207519	CM044617:11,554,944..11,555,687(+)	NYH209
TVAGG3_0969820	glyoxalase/bleomycin resistance protein/dioxygenase superfamily	3.20784	0.0372647	CM044617:11,560,208..11,560,570(+)	NYH209
TVAGG3_0970690	unspecified product	8.18689	4.99246e-06	CM044617:11,750,834..11,751,103(+)	NYH209
TVAGG3_0971590	spectrin binding	2.16673	0.000479806	CM044617:11,924,190..11,925,482(-)	NYH209
TVAGG3_0971620	protein kinase protein	3.51387	0.0405838	CM044617:11,928,806..11,930,179(+)	NYH209
TVAGG3_0971660	A-type inclusion protein-related family	1.1443	0.00385768	CM044617:11,934,244..11,938,629(-)	NYH209
TVAGG3_0971670	antigen BSP-related family	1.79466	3.43581e-05	CM044617:11,939,990..11,941,666(+)	NYH209
TVAGG3_0972440	structural constituent of cell wall	2.92091	2.0815e-07	CM044617:12,059,471..12,061,609(-)	NYH209
TVAGG3_0972450	unspecified product	6.48747	0.00253006	CM044617:12,061,683..12,061,949(+)	NYH209
TVAGG3_0974120	hyaluronan / mRNA binding family	1.20842	0.0455786	CM044617:12,365,796..12,366,029(-)	NYH209
TVAGG3_0974140	protein kinase a regulatory subunit binding	1.7917	0.00512342	CM044617:12,371,757..12,373,766(+)	NYH209
TVAGG3_0975020	unspecified product	1.31247	0.0108259	CM044617:12,563,989..12,567,132(-)	NYH209
TVAGG3_0975060	pseudouridine 5'-phosphatase protein	1.35108	0.00149462	CM044617:12,575,560..12,576,231(+)	NYH209
TVAGG3_0975230	Tre-2/BUB2p/Cdc16p domain-containing protein	8.41726	1.77168e-06	CM044617:12,598,546..12,599,040(-)	NYH209
TVAGG3_0975240	protein ubiquitination	7.73544	2.84889e-05	CM044617:12,599,265..12,600,179(-)	NYH209
TVAGG3_0976060	Secreted protein [Source:UniProtKB/TrEMBL;Acc:A2GJ49]	1.70316	0.00223079	CM044617:12,699,709..12,699,948(-)	NYH209
TVAGG3_0976410	DNA annealing helicase and endonuclease ZRANB3 family	1.62847	0.00458176	CM044617:12,744,245..12,746,959(-)	NYH209
TVAGG3_0976450	protein kinase a regulatory subunit binding	1.79251	0.00960256	CM044617:12,752,029..12,753,717(-)	NYH209
TVAGG3_0977300	protein serine/threonine kinase protein	4.48755	1.25379e-05	CM044617:12,885,007..12,886,497(+)	NYH209
TVAGG3_0977490	calcium ion binding	5.86194	8.22327e-10	CM044617:12,920,639..12,921,112(-)	NYH209
TVAGG3_0977920	von Willebrand factor A domain-containing protein 5A family	2.19945	1.98051e-05	CM044617:12,998,120..13,000,048(+)	NYH209
TVAGG3_0978390	surface antigen family	1.0804	0.0247558	CM044617:13,076,348..13,078,063(+)	NYH209
TVAGG3_0979440	cyclin-dependent kinase inhibitor 2C-related family	5.47986	0.0418812	CM044617:13,279,573..13,280,304(+)	NYH209
TVAGG3_0980190	Ankyrin repeat family	3.86324	0.0038015	CM044617:13,424,645..13,424,836(+)	NYH209
TVAGG3_0980800	GH20 chitobiase-like domain-containing protein	2.80302	7.35586e-16	CM044617:13,548,660..13,550,312(-)	NYH209
TVAGG3_0980870	glycoprotein 38 family	8.33952	4.14965e-07	CM044617:13,561,411..13,562,316(-)	NYH209
TVAGG3_0980880	spectrin binding	8.54236	1.05118e-06	CM044617:13,563,638..13,565,890(-)	NYH209
TVAGG3_0980890	spectrin binding	5.68431	0.028569	CM044617:13,567,636..13,570,434(-)	NYH209
TVAGG3_0981230	EamA-like transporter family	1.35539	0.000705904	CM044617:13,636,626..13,637,717(-)	NYH209
TVAGG3_0981570	thymidine kinase protein	1.02793	0.00349805	CM044617:13,679,609..13,680,661(+)	NYH209
TVAGG3_0981640	unspecified product	1.96968	0.0224712	CM044617:13,696,969..13,697,436(-)	NYH209
TVAGG3_0981890	spectrin binding	7.31463	2.31052e-05	CM044617:13,736,643..13,737,323(-)	NYH209
TVAGG3_0981990	spectrin binding	2.7905	0.00924521	CM044617:13,751,000..13,752,991(-)	NYH209
TVAGG3_0982400	5-nitroimidazole antibiotic resistance protein	2.32211	0.0026441	CM044617:13,810,395..13,810,916(+)	NYH209
TVAGG3_0982490	DNA metabolic process	1.77433	1.24787e-05	CM044617:13,823,624..13,824,352(-)	NYH209
TVAGG3_0983450	PAS domain-containing protein [Source:UniProtKB/TrEMBL;Acc:A2DMA9]	1.07126	0.0362413	CM044617:14,009,985..14,013,848(-)	NYH209
TVAGG3_0983470	unspecified product	7.95564	3.58239e-16	CM044617:14,019,230..14,019,922(-)	NYH209
TVAGG3_0983590	ubiquitin protein ligase protein	3.04914	1.99765e-10	CM044617:14,039,722..14,040,777(-)	NYH209
TVAGG3_0983750	amelogenin-related protein family	2.45711	0.00671019	CM044617:14,066,650..14,068,572(+)	NYH209
TVAGG3_0983860	structural constituent of ribosome	2.71199	5.64004e-07	CM044617:14,092,420..14,092,734(+)	NYH209
TVAGG3_0983990	unspecified product	1.42499	0.0059758	CM044617:14,126,196..14,128,361(-)	NYH209
TVAGG3_0984230	unspecified product	1.38683	0.000128005	CM044617:14,178,404..14,181,679(+)	NYH209
TVAGG3_0985740	cilia- and flagella-associated protein 57 family	1.20099	0.0376076	CM044617:14,379,524..14,384,287(-)	NYH209
TVAGG3_0986010	unspecified product	1.15526	0.00832523	CM044617:14,448,372..14,449,004(+)	NYH209
TVAGG3_0986260	surface antigen BspA-like family	3.98035	3.28025e-06	CM044617:14,509,661..14,511,025(+)	NYH209
TVAGG3_0986560	ankyrin repeat domain-containing protein 61 family	5.15449	0.0180577	CM044617:14,574,503..14,576,113(+)	NYH209
TVAGG3_0986750	Right handed beta helix domain-containing protein [Source:UniProtKB/TrEMBL;Acc:A2DDB5]	1.53102	0.0252988	CM044617:14,609,060..14,609,620(+)	NYH209
TVAGG3_0988650	antigen BSP-related family	4.48665	8.41937e-07	CM044617:14,937,371..14,939,590(-)	NYH209
TVAGG3_0988720	unspecified product	2.04413	0.00327426	CM044617:14,955,154..14,955,720(+)	NYH209
TVAGG3_0988950	coiled-coil domain-containing protein 39 family	1.27768	0.0280176	CM044617:14,977,159..14,980,164(-)	NYH209
TVAGG3_0988980	platelet formation protein family	1.11452	0.0297243	CM044617:14,987,323..14,993,154(-)	NYH209
TVAGG3_0989000	Chain I 40s Ribosomal Protein S8	1.19792	0.000752467	CM044617:14,994,624..14,995,217(-)	NYH209
TVAGG3_0989080	unspecified product	1.83735	0.00268692	CM044617:15,009,755..15,010,423(+)	NYH209
TVAGG3_0989200	dynein heavy chain family protein family	1.10928	0.00568897	CM044617:15,027,535..15,039,171(-)	NYH209
TVAGG3_0989330	unspecified product	3.41181	0.00924897	CM044617:15,061,098..15,061,856(+)	NYH209
TVAGG3_0989370	unspecified product	2.75947	4.1358e-05	CM044617:15,070,985..15,071,563(+)	NYH209
TVAGG3_0989940	ribonuclease inhibitor domain-containing protein	3.78368	0.000886679	CM044617:15,168,130..15,169,572(+)	NYH209
TVAGG3_0989950	ribonuclease inhibitor domain-containing protein	3.06693	0.0246519	CM044617:15,169,766..15,170,677(+)	NYH209
TVAGG3_0990200	axoneme assembly	3.02058	0.0159808	CM044617:15,220,956..15,221,333(+)	NYH209
TVAGG3_0991020	Listeria-Bacteroides repeat domain (List Bact rpt) family	1.14227	0.00124065	CM044617:15,383,082..15,385,277(-)	NYH209
TVAGG3_0991670	Ankyrin repeat family	2.44261	3.51488e-10	CM044617:15,487,328..15,488,647(-)	NYH209
TVAGG3_0991720	unspecified product	2.10602	0.000640677	CM044617:15,494,617..15,494,853(+)	NYH209
TVAGG3_0991730	unspecified product	2.41181	0.00202219	CM044617:15,495,619..15,497,340(-)	NYH209
TVAGG3_0992240	guanylate cyclase protein	1.59567	6.85378e-05	CM044617:15,598,838..15,603,526(-)	NYH209
TVAGG3_0992550	beige/BEACH-related family	1.2397	0.00130126	CM044617:15,662,361..15,670,193(+)	NYH209
TVAGG3_0992960	intracellular sterol transport	1.60587	0.00176374	CM044617:15,750,471..15,750,875(-)	NYH209
TVAGG3_0992980	glycoprotein 38 family	1.25195	0.037796	CM044617:15,752,511..15,754,493(+)	NYH209
TVAGG3_0993310	cellular macromolecule catabolic process	1.43725	0.00945888	CM044617:15,813,357..15,813,590(-)	NYH209
TVAGG3_0993730	cullin-associated NEDD8-dissociated protein 1 family	1.13176	0.00407453	CM044617:15,896,957..15,900,529(-)	NYH209
TVAGG3_0993840	Chain M Ribosomal Protein L7ae	5.55954	8.17592e-07	CM044617:15,926,812..15,927,186(+)	NYH209
TVAGG3_0994440	structural constituent of cell wall	5.15449	0.0180577	CM044617:16,009,649..16,011,850(-)	NYH209
TVAGG3_0994470	antigen BSP-related family	6.0268	7.43343e-06	CM044617:16,014,523..16,016,679(-)	NYH209
TVAGG3_0994480	S-layer homology domain-containing protein	4.0613	0.00134414	CM044617:16,017,285..16,020,260(-)	NYH209
TVAGG3_0994880	unspecified product	1.75598	3.2991e-06	CM044617:16,074,678..16,077,566(-)	NYH209
TVAGG3_0995710	auxin efflux carrier component 1B-related family	1.5959	4.84739e-07	CM044617:16,203,323..16,204,666(-)	NYH209
TVAGG3_0995940	ankyrin repeat protein family	4.08241	0.000714926	CM044617:16,274,747..16,275,466(-)	NYH209
TVAGG3_0996400	unspecified product	3.0532	0.00035961	CM044617:16,352,359..16,352,607(-)	NYH209
TVAGG3_0996780	F-box only protein family	1.50096	0.000165965	CM044617:16,430,021..16,432,678(-)	NYH209
TVAGG3_0996880	spectrin binding	2.29273	0.000486594	CM044617:16,451,010..16,452,638(+)	NYH209
TVAGG3_0997010	Initiator binding domain-containing protein [Source:UniProtKB/TrEMBL;Acc:A2DGT5]	1.52659	0.0454816	CM044617:16,489,287..16,490,603(-)	NYH209
TVAGG3_0997430	protein kinase protein	1.54153	0.032022	CM044617:16,577,125..16,578,582(+)	NYH209
TVAGG3_0997890	unspecified product	1.83024	0.0206795	CM044617:16,691,586..16,693,166(+)	NYH209
TVAGG3_0998180	protein ubiquitination	1.05676	0.0203997	CM044617:16,731,938..16,732,714(-)	NYH209
TVAGG3_0998280	ATP-binding cassette sub-family B family	1.82185	0.0281631	CM044617:16,753,444..16,755,297(+)	NYH209
TVAGG3_0998580	unspecified product	4.44936	1.64919e-06	CM044617:16,824,716..16,825,260(+)	NYH209
TVAGG3_0998950	unspecified product	2.50887	0.0220271	CM044617:16,900,457..16,901,155(+)	NYH209
TVAGG3_0999580	ribonuclease inhibitor domain-containing protein	2.03613	0.0309159	CM044617:17,018,434..17,019,219(-)	NYH209
TVAGG3_1001130	protein ubiquitination	2.1738	0.00149462	CM044617:17,284,769..17,285,857(+)	NYH209
TVAGG3_1001590	positive regulation of cell cycle G2/M phase transition	1.32345	0.00338171	CM044617:17,360,253..17,361,053(-)	NYH209
TVAGG3_1001650	ubiquitin-like family	7.47985	0.000105622	CM044617:17,368,541..17,368,783(-)	NYH209
TVAGG3_1002890	unspecified product	2.80614	0.000429657	CM044617:17,592,921..17,593,646(-)	NYH209
TVAGG3_1003180	unspecified product	6.98063	0.000725636	CM044617:17,634,859..17,635,416(+)	NYH209
TVAGG3_1003200	armadillo (ARM) repeat-containing protein family	2.17498	2.36931e-10	CM044617:17,644,461..17,648,504(+)	NYH209
TVAGG3_1003280	spectrin binding	4.98139	4.91243e-09	CM044617:17,653,766..17,654,671(-)	NYH209
TVAGG3_1003890	ubiquitin protein ligase protein	1.45677	0.0217417	CM044617:17,751,748..17,757,333(-)	NYH209
TVAGG3_1003900	ataxia telangiectasia mutated (ATM) -related family	1.04364	0.00649176	CM044617:17,758,000..17,764,476(-)	NYH209
TVAGG3_1004250	antigen BSP-related family	3.56125	0.0103864	CM044617:17,846,666..17,848,924(-)	NYH209
TVAGG3_1004290	GTPase protein	7.40915	0.000103142	CM044617:17,855,151..17,855,630(-)	NYH209
TVAGG3_1004400	Surface antigen BspA-like [Source:UniProtKB/TrEMBL;Acc:A2EAK4]	1.29548	0.0220134	CM044617:17,876,276..17,878,771(+)	NYH209
TVAGG3_1004450	regulation of choline O-acetyltransferase protein	6.01367	0.0106556	CM044617:17,890,281..17,891,480(+)	NYH209
TVAGG3_1004460	regulation of choline O-acetyltransferase protein	5.95791	0.0128188	CM044617:17,891,571..17,892,125(+)	NYH209
TVAGG3_1004470	regulation of choline O-acetyltransferase protein	6.65516	0.000216258	CM044617:17,892,225..17,893,859(+)	NYH209
TVAGG3_1004510	ribonuclease inhibitor domain-containing protein	2.63126	2.88218e-07	CM044617:17,904,111..17,906,315(-)	NYH209
TVAGG3_1005250	antigen BSP-related family	7.49367	7.91841e-05	CM044617:18,006,873..18,009,032(+)	NYH209
TVAGG3_1005260	nucleotide-diphospho-sugar transferases family	6.27286	0.00537219	CM044617:18,010,647..18,011,681(+)	NYH209
TVAGG3_1007870	VPS8 subunit of corvet complex family	1.39416	0.0462795	CM044617:18,485,131..18,485,838(-)	NYH209
TVAGG3_1007880	VPS8 subunit of corvet complex family	1.39049	0.0336663	CM044617:18,485,966..18,488,277(-)	NYH209
TVAGG3_1007970	unspecified product	2.09204	0.0286097	CM044617:18,500,648..18,500,866(+)	NYH209
TVAGG3_1007980	structural constituent of nuclear pore	3.65084	0.000180453	CM044617:18,501,141..18,501,344(+)	NYH209
TVAGG3_1008110	antigen BSP-related family	8.25191	5.04594e-06	CM044617:18,517,806..18,519,980(+)	NYH209
TVAGG3_1008630	unspecified product	7.24918	0.000188153	CM044617:18,583,066..18,583,866(+)	NYH209
TVAGG3_1008640	unspecified product	6.8827	0.000684765	CM044617:18,584,726..18,585,457(+)	NYH209
TVAGG3_1008650	antigen BSP-related family	4.46197	0.000994866	CM044617:18,585,886..18,588,093(+)	NYH209
TVAGG3_1009320	spectrin binding	1.92337	1.615e-05	CM044617:18,684,295..18,685,479(+)	NYH209
TVAGG3_1009790	protein ubiquitination	3.18481	0.036136	CM044617:18,773,584..18,774,741(+)	NYH209
TVAGG3_1010830	ribonuclease inhibitor domain-containing protein	5.77972	1.25122e-11	CM044617:18,973,430..18,975,142(+)	NYH209
TVAGG3_1010850	nerve growth factor signaling pathway	2.30186	0.00646735	CM044617:18,978,683..18,980,113(+)	NYH209
TVAGG3_1011340	unspecified product	2.7576	2.25017e-05	CM044617:19,055,237..19,056,283(+)	NYH209
TVAGG3_1012010	spectrin binding	5.88267	0.0153755	CM044617:19,153,786..19,154,249(+)	NYH209
TVAGG3_1012540	histone H2A	1.15941	0.000874272	CM044617:19,241,180..19,241,599(-)	NYH209
TVAGG3_1012690	unspecified product	1.0869	0.00147799	CM044617:19,265,406..19,266,758(+)	NYH209
TVAGG3_1013260	cellular macromolecule catabolic process	6.1092	0.00867465	CM044617:19,348,326..19,348,505(+)	NYH209
TVAGG3_1013460	protein ubiquitination	7.55084	5.8732e-05	CM044617:19,374,718..19,375,374(+)	NYH209
TVAGG3_1013770	putative selenium metabolism protein SSNA family	2.57254	2.95246e-09	CM044617:19,440,171..19,441,544(-)	NYH209
TVAGG3_1014000	BC025462 family protein family	1.03369	0.0152916	CM044617:19,470,168..19,473,938(-)	NYH209
TVAGG3_1014330	regulation of response to stimulus	5.1711	6.54069e-16	CM044617:19,518,076..19,518,819(+)	NYH209
TVAGG3_1014390	coiled-coil domain-containing protein 39 family	2.27074	7.56731e-09	CM044617:19,527,375..19,530,371(-)	NYH209
TVAGG3_1016120	unspecified product	3.62277	0.0315242	CM044617:19,836,002..19,836,337(+)	NYH209
TVAGG3_1016830	proteasome regulatory particle assembly	2.15436	0.0388668	CM044617:19,989,969..19,990,289(-)	NYH209
TVAGG3_1016870	glycine-rich protein family	1.81049	0.0106961	CM044617:19,994,323..19,995,336(+)	NYH209
TVAGG3_1016880	glycine-rich protein family	2.78665	0.00028062	CM044617:19,996,085..19,996,687(+)	NYH209
TVAGG3_1017310	ribonuclease inhibitor domain-containing protein	1.66285	0.0007097	CM044617:20,063,816..20,065,714(-)	NYH209
TVAGG3_1017320	antigen BSP-related family	1.75675	0.00217951	CM044617:20,065,835..20,067,289(-)	NYH209
TVAGG3_1017400	spectrin binding	2.25209	3.4003e-09	CM044617:20,084,108..20,085,148(+)	NYH209
TVAGG3_1017540	pyrophosphate-dependent fructose 6-phosphate 1-phosphotransferase	1.23518	0.00217233	CM044617:20,125,031..20,126,311(+)	NYH209
TVAGG3_1018080	unspecified product	1.35123	0.0130462	CM044617:20,220,509..20,221,189(-)	NYH209
TVAGG3_1018510	10-hydroxy-9-(phosphonooxy)octadecanoate phosphatase protein	7.7519	2.65933e-05	CM044617:20,273,233..20,273,487(-)	NYH209
TVAGG3_1018700	10-hydroxy-9-(phosphonooxy)octadecanoate phosphatase protein	3.01126	8.85683e-10	CM044617:20,312,294..20,312,920(-)	NYH209
TVAGG3_1018730	arsonoacetate metabolic process	2.44037	1.1899e-08	CM044617:20,316,028..20,317,086(+)	NYH209
TVAGG3_1020470	glycine-rich protein family	7.82508	1.98051e-05	CM044617:20,575,516..20,576,463(-)	NYH209
TVAGG3_1021470	unspecified product	2.091	4.53584e-07	CM044617:20,713,574..20,714,602(-)	NYH209
TVAGG3_1021690	leucine-rich repeats (6 copies)-containing protein	1.83532	0.000250203	CM044617:20,752,883..20,754,295(+)	NYH209
TVAGG3_1021720	Initiator binding domain-containing protein [Source:UniProtKB/TrEMBL;Acc:A2EWM1]	1.70897	0.021915	CM044617:20,759,715..20,760,452(+)	NYH209
TVAGG3_1021760	dihydropyrimidine dehydrogenase (NADP+) protein	7.98371	1.09772e-05	CM044617:20,768,226..20,769,323(-)	NYH209
TVAGG3_1023720	ankyrin repeat protein family	1.91901	0.00206553	CM044617:21,159,004..21,160,761(-)	NYH209
TVAGG3_1023970	regulation of choline O-acetyltransferase protein	2.71158	0.000341916	CM044617:21,190,079..21,191,866(-)	NYH209
TVAGG3_1024260	GTPase protein	2.55607	0.0195865	CM044617:21,238,646..21,239,239(+)	NYH209
TVAGG3_1024370	nucleotide-diphospho-sugar transferases family	2.40894	6.85759e-06	CM044617:21,256,801..21,257,916(+)	NYH209
TVAGG3_1024400	protein kinase-like (PK-like) family	1.9374	0.0180552	CM044617:21,262,959..21,263,267(-)	NYH209
TVAGG3_1024430	adenylate cyclase, terminal-differentiation specific-related family	2.51791	1.65552e-05	CM044617:21,269,116..21,271,737(-)	NYH209
TVAGG3_1024510	O-acyltransferase protein	1.97235	7.35317e-08	CM044617:21,279,955..21,281,112(-)	NYH209
TVAGG3_1024690	structural constituent of cell wall	1.27035	0.00179194	CM044617:21,311,838..21,313,292(-)	NYH209
TVAGG3_1024730	protein serine/threonine kinase protein	1.34194	0.0178145	CM044617:21,318,977..21,319,903(+)	NYH209
TVAGG3_1025120	phosphoprotein phosphatase protein	2.04725	0.00214666	CM044617:21,378,628..21,379,716(-)	NYH209
TVAGG3_1025550	RecA/Rad51/RadA DNA strand-pairing family, DMC1-like	1.35698	0.0145459	CM044617:21,454,250..21,455,266(-)	NYH209
TVAGG3_1026960	glycosyl hydrolases family 43	10.1131	1.04163e-09	CM044617:21,689,344..21,689,844(-)	NYH209
TVAGG3_1026970	unspecified product	9.10294	9.92382e-08	CM044617:21,690,259..21,690,504(-)	NYH209
TVAGG3_1027570	nuclear pore membrane glycoprotein GP210-related family	1.36865	0.00585622	CM044617:21,788,143..21,789,705(+)	NYH209
TVAGG3_1028380	female pronucleus assembly	1.38293	0.0409598	CM044617:21,938,788..21,940,632(+)	NYH209
TVAGG3_1029120	unspecified product	6.1092	0.00867465	CM044617:22,065,716..22,066,276(-)	NYH209
TVAGG3_1030010	cyclin-dependent kinase inhibitor 2C-related family	3.70594	0.000636023	CM044617:22,238,521..22,239,609(-)	NYH209
TVAGG3_1030230	structural constituent of cell wall	1.30093	0.0357749	CM044617:22,278,008..22,279,456(-)	NYH209
TVAGG3_1030370	nuclear chaperone required for maturation and nuclear export of pre-60s ribosome subunits	2.20295	2.28345e-07	CM044617:22,297,689..22,299,449(-)	NYH209
TVAGG3_1030570	unspecified product	3.93502	0.000363926	CM044617:22,319,644..22,320,516(-)	NYH209
TVAGG3_1031240	Tetraspanin family protein [Source:UniProtKB/TrEMBL;Acc:A2F4G1]	1.63203	0.0136753	CM044617:22,402,267..22,402,929(-)	NYH209
TVAGG3_1033790	glycine-rich protein family	2.74985	0.00649642	CM044617:22,868,636..22,869,673(+)	NYH209
TVAGG3_1034150	guanylate cyclase protein	1.89992	8.91753e-05	CM044617:22,934,609..22,936,039(-)	NYH209
TVAGG3_1034160	guanylate cyclase protein	1.94751	0.00705321	CM044617:22,936,144..22,938,207(-)	NYH209
TVAGG3_1034730	endonuclease protein	1.30204	0.0303846	CM044617:23,017,621..23,018,721(-)	NYH209
TVAGG3_1035490	nucleoside transmembrane transporter protein	1.4218	0.00367858	CM044617:23,113,833..23,115,038(-)	NYH209
TVAGG3_1035780	Major Facilitator Superfamily	1.46286	0.0150013	CM044617:23,172,118..23,172,522(-)	NYH209
TVAGG3_1035860	spectrin binding	1.44276	0.0292435	CM044617:23,185,167..23,187,020(+)	NYH209
TVAGG3_1036810	unspecified product	2.42599	6.4195e-05	CM044617:23,348,042..23,348,830(+)	NYH209
TVAGG3_1040130	protein serine/threonine kinase protein	6.90175	9.87127e-05	CM044617:23,910,642..23,911,157(-)	NYH209
TVAGG3_1040210	amino acid permease family	1.15152	0.00305427	CM044617:23,917,366..23,919,177(-)	NYH209
TVAGG3_1041200	leucine-rich repeats (6 copies)-containing protein	1.14337	0.0470217	CM044617:24,102,909..24,104,558(-)	NYH209
TVAGG3_1041540	armadillo (ARM) repeat-containing protein family	1.34835	0.0246849	CM044617:24,155,577..24,159,437(-)	NYH209
TVAGG3_1042020	Dolichyl-phosphate beta-glucosyltransferase ALG5E	1.68664	2.05858e-06	CM044617:24,234,490..24,235,467(-)	NYH209
TVAGG3_1042130	surface antigen family	2.1956	0.0110359	CM044617:24,262,674..24,266,963(+)	NYH209
TVAGG3_1043780	zebrafish dkey-56m19.5 family	2.90069	0.000172645	CM044617:24,501,799..24,508,008(+)	NYH209
TVAGG3_1043860	unspecified product	6.82467	0.000903418	CM044617:24,522,907..24,523,563(+)	NYH209
TVAGG3_1045000	cytidine deaminase protein	3.82279	1.285e-13	CM044617:24,713,581..24,714,000(-)	NYH209
TVAGG3_1045670	unspecified product	1.81329	0.00983461	CM044617:24,867,617..24,872,734(+)	NYH209
TVAGG3_1045730	cysteine biosynthetic process from serine	3.74979	1.97753e-19	CM044617:24,882,940..24,884,421(+)	NYH209
TVAGG3_1045820	La ribonucleoprotein domain family	1.26829	0.000207099	CM044617:24,899,227..24,900,471(+)	NYH209
TVAGG3_1045830	ankyrin repeats (many copies)-containing protein	5.10627	0.0201898	CM044617:24,900,671..24,901,345(-)	NYH209
TVAGG3_1047310	spectrin binding	1.77814	0.0498073	CM044617:25,187,734..25,189,188(+)	NYH209
TVAGG3_1047320	NADP-specific glutamate dehydrogenase 1-related family	5.47818	1.68149e-05	CM044617:25,189,685..25,191,028(-)	NYH209
TVAGG3_1047490	unspecified product	5.20319	8.51081e-06	CM044617:25,228,053..25,228,466(-)	NYH209
TVAGG3_1047500	unspecified product	4.08038	0.000164326	CM044617:25,229,050..25,230,620(-)	NYH209
TVAGG3_1048120	ubiquitin-like family	4.57052	3.03074e-08	CM044617:25,351,276..25,351,989(+)	NYH209
TVAGG3_1048140	protein ubiquitination	1.80453	0.0037727	CM044617:25,354,278..25,355,909(-)	NYH209
TVAGG3_1048340	unspecified product	1.29283	0.0312675	CM044617:25,394,542..25,396,257(-)	NYH209
TVAGG3_1048900	ribonuclease inhibitor domain-containing protein	2.85942	0.00560182	CM044617:25,503,464..25,504,243(+)	NYH209
TVAGG3_1050730	histone-lysine N-methyltransferase family	3.67441	4.11106e-11	CM044617:25,858,923..25,860,542(+)	NYH209
TVAGG3_1050750	coagulation factor 5/8 C-terminal domain-containing protein family	1.56694	0.00633868	CM044617:25,864,287..25,866,968(+)	NYH209
TVAGG3_1051410	lipid binding	2.59715	9.85732e-07	CM044617:25,998,092..26,003,686(-)	NYH209
TVAGG3_1051880	GTPase, IMAP family member-related family	2.04845	2.06042e-10	CM044617:26,097,218..26,098,441(+)	NYH209
TVAGG3_1052970	pyruvate, phosphate dikinase activity	2.16283	0.0460387	CM044617:26,285,561..26,288,358(+)	NYH209
TVAGG3_1054090	tRNA-Asn	2.18021	0.00906051	CM044617:26,454,792..26,454,865(+)	NYH209
TVAGG3_1055270	MAP kinase kinase kinase protein	7.33223	0.000146041	CM044617:26,652,675..26,653,355(-)	NYH209
TVAGG3_1055280	unspecified product	1.77291	0.0198095	CM044617:26,654,501..26,654,851(+)	NYH209
TVAGG3_1058450	unspecified product	8.92475	2.17598e-07	CM044617:27,201,379..27,204,969(+)	NYH209
TVAGG3_1058500	oligoxyloglucan reducing end-specific cellobiohydrolase family	9.12222	1.08313e-07	CM044617:27,215,583..27,217,424(-)	NYH209
TVAGG3_1058810	unspecified product	6.32536	0.0053143	CM044617:27,263,480..27,263,866(-)	NYH209
TVAGG3_1075310	surface antigen family	5.58186	5.44195e-05	JAOSJJ010000114:167,487..169,439(+)	NYH209
TVAGG3_1075360	glycine-rich protein family	2.01454	1.3199e-06	JAOSJJ010000114:181,894..183,012(+)	NYH209
TVAGG3_1075490	NADPH-dependent butanol dehydrogenase	2.12985	6.66191e-07	JAOSJJ010000114:208,891..210,081(+)	NYH209
TVAGG3_1075530	succinate transmembrane transporter activity	4.12572	2.644e-08	JAOSJJ010000114:220,037..221,761(+)	NYH209
TVAGG3_1075670	Listeria-Bacteroides repeat domain (List Bact rpt) family	1.7771	3.30779e-08	JAOSJJ010000114:247,605..249,797(+)	NYH209
TVAGG3_1080290	pectin lyase-like family	2.03422	3.02601e-07	JAOSJJ010000146:11,107..13,763(+)	NYH209
TVAGG3_1088330	glycerol-3-phosphate catabolic process	1.12598	0.000474753	JAOSJJ010000172:272,248..273,312(+)	NYH209
TVAGG3_1090190	Viral A-type inclusion protein [Source:UniProtKB/TrEMBL;Acc:A2F0Q6]	2.28488	0.00559104	JAOSJJ010000186:52,862..55,225(-)	NYH209
TVAGG3_1090810	Ankyrin repeat protein [Source:UniProtKB/TrEMBL;Acc:A2G1G5]	2.36167	3.03074e-08	JAOSJJ010000186:141,817..142,626(+)	NYH209
TVAGG3_1091110	antigen BSP, putative-related family	3.6447	1.09608e-06	JAOSJJ010000186:194,592..195,596(-)	NYH209
TVAGG3_0000020	unspecified product	-5.1222	6.43667e-16	CM044620:2,314..3,171(-)	B7268
TVAGG3_0000750	chaperonin subunit alpha1 CCTalpha	-1.35295	8.94182e-05	CM044620:150,237..151,868(+)	B7268
TVAGG3_0002120	TRP C-terminal domain-containing protein [Source:UniProtKB/TrEMBL;Acc:A2F6I9]	-2.21797	0.000895069	CM044620:378,452..379,975(+)	B7268
TVAGG3_0002760	armadillo (ARM) repeat-containing protein family	-1.41773	0.0133532	CM044620:473,715..476,162(+)	B7268
TVAGG3_0004570	NADH Oxidase domain-containing protein	-1.45694	0.000170849	CM044620:784,398..785,240(+)	B7268
TVAGG3_0005040	RNA polymerase II transcription regulator recruiting protein	-2.72192	8.04995e-05	CM044620:850,580..850,876(+)	B7268
TVAGG3_0006520	trehalase family	-2.01599	3.13762e-05	CM044620:1,081,003..1,083,039(-)	B7268
TVAGG3_0006530	glycolytic process regulation protein	-1.071	0.0441769	CM044620:1,084,032..1,085,804(+)	B7268
TVAGG3_0006560	proline-rich extensin signature family	-1.06607	0.0190363	CM044620:1,088,927..1,089,475(-)	B7268
TVAGG3_0007720	surface antigen family	-2.84555	0.000212524	CM044620:1,309,309..1,311,186(+)	B7268
TVAGG3_0007810	ankyrin repeat protein family	-3.45798	0.0455786	CM044620:1,332,934..1,333,506(+)	B7268
TVAGG3_0011370	transcription-initiator DNA-binding domain ibd family	-6.83209	0.000980087	CM044620:1,840,257..1,840,793(-)	B7268
TVAGG3_0011950	dual specificity protein kinase family	-1.31713	0.00989608	CM044620:1,967,207..1,968,574(-)	B7268
TVAGG3_0012260	lipoteichoic acid synthase family	-2.79483	3.88192e-10	CM044620:2,029,405..2,030,520(-)	B7268
TVAGG3_0012530	unspecified product	-1.23848	0.0173048	CM044620:2,062,079..2,062,831(+)	B7268
TVAGG3_0013770	leucine-rich repeats (6 copies)-containing protein	-1.34182	0.000195341	CM044620:2,275,095..2,277,461(-)	B7268
TVAGG3_0013920	aspartyl-tRNA synthetase family	-1.11598	0.00524992	CM044620:2,301,704..2,303,317(+)	B7268
TVAGG3_0014860	leucine-rich repeats (6 copies)-containing protein	-6.71923	0.00140345	CM044620:2,465,509..2,466,444(+)	B7268
TVAGG3_0014870	histone H3/CENP-A	-5.25156	1.91011e-23	CM044620:2,467,772..2,468,188(-)	B7268
TVAGG3_0017210	Initiator binding domain-containing protein [Source:UniProtKB/TrEMBL;Acc:A2G7U5]	-7.32175	0.00013771	CM044620:2,801,739..2,802,479(+)	B7268
TVAGG3_0017490	glycoprotein 38 family	-4.27022	0.0128917	CM044620:2,844,247..2,845,248(-)	B7268
TVAGG3_0017540	bifunctional inhibitor/lipid-transfer protein/seed storage 2s albumin superfamily protein family	-6.24892	8.91636e-40	CM044620:2,853,085..2,854,794(-)	B7268
TVAGG3_0018050	acylglycerol lipase protein	-1.61909	0.000187193	CM044620:2,919,912..2,921,015(-)	B7268
TVAGG3_0018850	alpha-1,4-glucan:maltose-1-phosphate maltosyltransferase family	-1.02326	0.0210549	CM044620:3,095,697..3,097,157(-)	B7268
TVAGG3_0018900	TOR signaling	-1.05772	0.0197232	CM044620:3,103,553..3,106,993(+)	B7268
TVAGG3_0019880	nuclear-transcribed mRNA catabolic process, no-go decay	-1.03956	0.0217942	CM044620:3,259,887..3,260,915(-)	B7268
TVAGG3_0025840	unspecified product	-2.03778	0.000188439	CM044620:4,084,110..4,084,919(+)	B7268
TVAGG3_0028480	leucine-rich repeats (6 copies)-containing protein	-1.73116	0.0392428	CM044620:4,430,502..4,431,221(-)	B7268
TVAGG3_0028490	unspecified product	-1.11798	0.01315	CM044620:4,433,196..4,434,080(-)	B7268
TVAGG3_0028530	1-alkylglycerophosphocholine O-acetyltransferase protein	-1.62508	2.10714e-05	CM044620:4,437,784..4,438,776(+)	B7268
TVAGG3_0030680	RNA polymerase II transcription regulator recruiting protein	-5.69171	0.0278914	CM044620:4,708,009..4,708,407(-)	B7268
TVAGG3_0031760	Rab-GAP TBC domain-containing protein [Source:UniProtKB/TrEMBL;Acc:A2FGP3]	-1.48545	0.0132426	CM044620:4,860,610..4,861,695(+)	B7268
TVAGG3_0031820	bifunctional inhibitor/lipid-transfer protein/seed storage 2s albumin superfamily protein family	-2.39807	5.31547e-08	CM044620:4,873,339..4,876,452(+)	B7268
TVAGG3_0033120	protein serine/threonine kinase protein	-2.26993	1.17715e-06	CM044620:5,076,131..5,077,096(-)	B7268
TVAGG3_0033730	ankyrin repeat-containing protein DDB G0279043 family	-5.85289	0.0156665	CM044620:5,167,902..5,168,459(+)	B7268
TVAGG3_0034370	ATP binding	-4.46339	6.05757e-06	CM044620:5,312,567..5,313,265(-)	B7268
TVAGG3_0034880	chaperonin subunit alpha1 CCTalpha	-2.25629	2.56849e-12	CM044620:5,388,759..5,390,390(+)	B7268
TVAGG3_0034930	iron-sulfur cluster assembly	-1.33413	0.00457256	CM044620:5,404,409..5,405,329(+)	B7268
TVAGG3_0036600	negative regulation of mitochondrial outer membrane permeabilization protein	-5.38762	0.0485634	CM044620:5,714,162..5,714,398(+)	B7268
TVAGG3_0036610	negative regulation of mitochondrial outer membrane permeabilization protein	-7.19359	0.000216096	CM044620:5,714,411..5,715,100(+)	B7268
TVAGG3_0036650	ATP binding	-1.0726	0.0295943	CM044620:5,720,728..5,722,530(+)	B7268
TVAGG3_0037080	unspecified product	-2.14711	2.95195e-07	CM044620:5,777,334..5,778,068(+)	B7268
TVAGG3_0038080	cyclin-dependent kinase inhibitor 2C-related family	-6.08643	0.00867216	CM044620:5,926,806..5,929,241(-)	B7268
TVAGG3_0038590	protein ubiquitination	-6.9252	0.000553686	CM044620:6,005,391..6,005,978(-)	B7268
TVAGG3_0039680	ATP binding	-7.96776	3.59872e-06	CM044620:6,131,110..6,132,774(+)	B7268
TVAGG3_0040210	nitrile biosynthetic process	-2.22565	1.47827e-06	CM044620:6,216,819..6,217,961(-)	B7268
TVAGG3_0040660	Interferon-related developmental regulator (IFRD) family	-1.09376	0.0485215	CM044620:6,302,706..6,303,929(-)	B7268
TVAGG3_0041220	ABC transporter type 1, transmembrane domain domain-containing protein	-2.2908	6.96176e-06	CM044620:6,426,722..6,428,386(-)	B7268
TVAGG3_0042350	unspecified product	-3.30789	5.04413e-06	CM044620:6,587,489..6,587,719(+)	B7268
TVAGG3_0042420	proteasome regulatory particle assembly	-2.02022	0.0412134	CM044620:6,599,688..6,601,010(+)	B7268
TVAGG3_0042450	ribose/galactose isomerase family	-1.23457	0.000504078	CM044620:6,603,725..6,604,159(-)	B7268
TVAGG3_0043390	U4atac snRNA binding	-1.20747	0.0147286	CM044620:6,749,488..6,749,883(-)	B7268
TVAGG3_0043520	fibrillarin 2 family	-1.54788	1.7372e-05	CM044620:6,769,357..6,770,313(+)	B7268
TVAGG3_0043620	lipid binding	-1.81387	4.94648e-05	CM044620:6,783,128..6,784,780(-)	B7268
TVAGG3_0043630	unspecified product	-1.32373	0.0022303	CM044620:6,785,881..6,787,095(-)	B7268
TVAGG3_0043880	bifunctional inhibitor/lipid-transfer protein/seed storage 2s albumin superfamily protein family	-1.6374	0.0025416	CM044620:6,827,599..6,828,942(-)	B7268
TVAGG3_0045080	glycosyltransferase family	-6.96729	0.000486929	CM044620:7,027,985..7,029,061(-)	B7268
TVAGG3_0045960	PEP carboxykin GTP family	-1.09462	0.0373062	CM044620:7,176,595..7,178,397(-)	B7268
TVAGG3_0047480	unspecified product	-1.42542	0.00755853	CM044620:7,455,501..7,456,628(+)	B7268
TVAGG3_0047790	GTP binding	-1.94868	2.59209e-06	CM044620:7,533,142..7,534,296(-)	B7268
TVAGG3_0047895	protein kinase	-2.15744	0.0317247	CM044620:7,554,131..7,555,316(+)	B7268
TVAGG3_0047980	HECT domain-containing protein [Source:UniProtKB/TrEMBL;Acc:A2DXK5]	-1.10806	0.0322062	CM044620:7,570,873..7,576,500(+)	B7268
TVAGG3_0048140	unspecified product	-5.81471	0.00388764	CM044620:7,627,368..7,628,057(+)	B7268
TVAGG3_0048360	unspecified product	-5.99388	0.0106648	CM044620:7,663,413..7,663,814(-)	B7268
TVAGG3_0048700	negative regulation of protein autoubiquitination	-2.08908	0.000242899	CM044620:7,722,730..7,723,914(-)	B7268
TVAGG3_0049150	transketolase 1-related family	-1.13461	0.00222431	CM044620:7,812,391..7,814,394(-)	B7268
TVAGG3_0049490	cyclin-dependent kinase inhibitor 2C-related family	-2.48113	0.0040752	CM044620:7,905,522..7,906,208(-)	B7268
TVAGG3_0049500	unspecified product	-3.00125	8.17359e-08	CM044620:7,906,366..7,906,665(+)	B7268
TVAGG3_0049670	unspecified product	-4.16664	0.00248513	CM044620:7,962,939..7,963,907(+)	B7268
TVAGG3_0050080	protein serine/threonine kinase protein	-1.69361	0.000102105	CM044620:8,088,969..8,089,937(-)	B7268
TVAGG3_0050090	intracellular transport of viral protein in host cell	-2.56603	1.92582e-09	CM044620:8,091,043..8,091,372(+)	B7268
TVAGG3_0050260	di-sulfide bridge nucleocytoplasmic transport domain family	-1.57203	0.00988875	CM044620:8,116,439..8,116,957(+)	B7268
TVAGG3_0053460	coronin family	-6.09431	1.1885e-89	CM044620:8,647,092..8,648,399(+)	B7268
TVAGG3_0055230	surface antigen family	-5.08164	1.41411e-13	CM044620:8,921,090..8,922,763(+)	B7268
TVAGG3_0055240	guanylate cyclase protein	-1.81879	0.000373813	CM044620:8,925,286..8,926,644(+)	B7268
TVAGG3_0055500	antigen BSP-related family	-5.70686	0.00701346	CM044620:8,956,511..8,957,743(+)	B7268
TVAGG3_0055510	regulation of response to stimulus	-7.29295	0.000186414	CM044620:8,957,994..8,958,473(+)	B7268
TVAGG3_0055520	guanylate cyclase protein	-2.30877	0.000296236	CM044620:8,958,614..8,959,234(-)	B7268
TVAGG3_0055540	guanylate cyclase protein	-4.44134	0.000227325	CM044620:8,960,164..8,962,353(-)	B7268
TVAGG3_0055710	glycine-rich protein family	-7.82073	1.98051e-05	CM044620:8,987,905..8,988,780(+)	B7268
TVAGG3_0058970	actin binding	-1.22997	0.000261467	CM044620:9,430,167..9,430,757(-)	B7268
TVAGG3_0059010	BspA type Leucine rich repeat region (6 copies) family	-1.89725	4.56541e-05	CM044620:9,438,550..9,439,905(+)	B7268
TVAGG3_0059110	unspecified product	-1.28158	0.00304449	CM044620:9,455,704..9,457,125(+)	B7268
TVAGG3_0059170	Dentin sialophosphoprotein, putative [Source:UniProtKB/TrEMBL;Acc:A2DMT3]	-1.83783	0.00329198	CM044620:9,466,432..9,468,342(-)	B7268
TVAGG3_0059220	beta-fructofuranosidase protein	-2.07998	0.000255229	CM044620:9,476,254..9,477,339(+)	B7268
TVAGG3_0059580	unspecified product	-2.16574	8.91326e-06	CM044620:9,536,510..9,536,962(-)	B7268
TVAGG3_0060590	C2 domain (calcium/lipid-binding domain, CaLB) family	-3.49736	6.22016e-05	CM044620:9,722,537..9,723,022(-)	B7268
TVAGG3_0060770	glycine-rich protein family	-9.11837	8.99748e-08	CM044620:9,760,274..9,760,945(+)	B7268
TVAGG3_0061310	Ankyrin repeat family	-5.56493	0.0363578	CM044620:9,875,319..9,875,561(+)	B7268
TVAGG3_0061400	saposin B type domain family	-4.66458	3.99954e-35	CM044620:9,889,066..9,889,581(-)	B7268
TVAGG3_0061790	unspecified product	-1.04748	0.00635582	CM044620:9,956,348..9,957,205(-)	B7268
TVAGG3_0062150	peroxiredoxin protein	-4.178	0.000405362	CM044620:10,003,942..10,004,574(+)	B7268
TVAGG3_0063970	protein of unknown function (DUF3447)	-1.74361	0.0216582	CM044620:10,315,446..10,316,096(+)	B7268
TVAGG3_0065230	MULE transposase domain-containing protein	-5.53508	0.041602	CM044620:10,472,320..10,473,788(-)	B7268
TVAGG3_0068910	cyclin-dependent kinase inhibitor 2C-related family	-1.74139	0.0145445	CM044620:10,942,046..10,944,130(+)	B7268
TVAGG3_0069390	WD-repeat protein BING4 family	-1.36558	0.00554526	CM044620:11,019,389..11,020,966(-)	B7268
TVAGG3_0069430	sialidase 1 (lysosomal sialidase) family	-6.70292	0.00126311	CM044620:11,027,571..11,028,383(+)	B7268
TVAGG3_0070070	MULE transposase domain-containing protein	-6.33837	0.00404815	CM044620:11,113,601..11,114,778(+)	B7268
TVAGG3_0072750	transcription-initiator DNA-binding domain ibd family	-1.55255	0.0130576	CM044620:11,566,232..11,566,849(+)	B7268
TVAGG3_0073730	RNA binding	-1.50647	0.0238043	CM044620:11,723,196..11,723,462(+)	B7268
TVAGG3_0073920	vesicle transport V-SNARE protein family	-1.00453	0.0182172	CM044620:11,757,958..11,758,638(-)	B7268
TVAGG3_0074170	exported protein-related family	-3.4891	5.75985e-07	CM044620:11,807,879..11,808,367(+)	B7268
TVAGG3_0075030	porin domain-containing protein	-2.05264	0.00185157	CM044620:11,930,559..11,931,524(+)	B7268
TVAGG3_0075650	spectrin binding	-3.85079	0.00867465	CM044620:12,050,813..12,051,775(+)	B7268
TVAGG3_0076180	midasin-related family	-1.26914	0.000746065	CM044620:12,117,692..12,130,012(-)	B7268
TVAGG3_0076270	RNA-binding domain, RBD family-containing protein	-1.17409	0.0131541	CM044620:12,141,969..12,142,727(+)	B7268
TVAGG3_0076540	rRNA processing	-1.61088	0.00265884	CM044620:12,179,609..12,180,469(-)	B7268
TVAGG3_0076550	protein ubiquitination	-6.23744	0.00523361	CM044620:12,181,061..12,182,554(-)	B7268
TVAGG3_0077270	ribosomal large subunit assembly	-1.27976	0.0119617	CM044620:12,327,960..12,328,805(-)	B7268
TVAGG3_0077740	unspecified product	-4.97286	0.031646	CM044620:12,403,044..12,403,667(+)	B7268
TVAGG3_0077830	protein serine/threonine kinase protein	-6.63172	8.89872e-13	CM044620:12,417,551..12,418,561(-)	B7268
TVAGG3_0078560	ankyrin repeat and SOCS box-containing protein 4 family	-5.62964	3.98413e-07	CM044620:12,547,897..12,549,972(-)	B7268
TVAGG3_0078810	ribosome assembly	-1.34482	0.000686755	CM044620:12,594,800..12,595,342(+)	B7268
TVAGG3_0079270	AATF protein (apoptosis antagonizing transcription factor) family	-1.00368	0.0209851	CM044620:12,662,747..12,663,910(-)	B7268
TVAGG3_0079630	spectrin binding	-6.40897	0.00311083	CM044620:12,712,459..12,713,151(-)	B7268
TVAGG3_0080430	flavoprotein family	-1.9177	1.9443e-05	CM044620:12,820,717..12,821,424(-)	B7268
TVAGG3_0082770	cardiolipin synthase protein	-6.8218	3.22638e-14	CM044620:13,181,484..13,182,068(-)	B7268
TVAGG3_0082870	unspecified product	-1.60323	0.041374	CM044620:13,197,735..13,199,171(-)	B7268
TVAGG3_0085120	ankyrin repeat and SOCS box-containing protein 4 family	-1.31299	0.0295414	CM044620:13,526,262..13,527,854(-)	B7268
TVAGG3_0086340	unspecified product	-2.63119	4.52569e-07	CM044620:13,707,236..13,707,790(+)	B7268
TVAGG3_0089970	lactate dehydrogenase isozyme 2	-2.17924	0.00372152	CM044620:14,278,787..14,279,788(+)	B7268
TVAGG3_0090000	vault protein inter-alpha-trypsin domain-containing protein	-1.45907	0.00588248	CM044620:14,282,923..14,284,920(-)	B7268
TVAGG3_0090100	ribonuclease inhibitor domain-containing protein	-5.86834	0.0151603	CM044620:14,299,374..14,300,171(+)	B7268
TVAGG3_0091270	ribonuclease inhibitor domain-containing protein	-2.357	0.000106775	CM044620:14,453,559..14,454,875(+)	B7268
TVAGG3_0093540	antigen BSP-related family	-6.56245	0.0019892	CM044620:14,733,466..14,736,498(+)	B7268
TVAGG3_0100130	ribonuclease H-like family	-2.87427	0.000831686	CM044620:15,574,993..15,576,531(+)	B7268
TVAGG3_0100220	unspecified product	-8.36762	2.33188e-06	CM044620:15,587,268..15,587,663(-)	B7268
TVAGG3_0100380	ribonuclease H-like family	-7.81549	2.31475e-05	CM044620:15,600,106..15,600,980(-)	B7268
TVAGG3_0100480	structural constituent of ribosome	-11.6996	3.77056e-13	CM044620:15,615,110..15,615,388(+)	B7268
TVAGG3_0100720	ribonuclease H-like family	-7.37959	2.3856e-09	CM044620:15,642,267..15,642,833(+)	B7268
TVAGG3_0101990	unspecified product	-2.62681	1.87311e-08	CM044620:15,821,152..15,821,313(+)	B7268
TVAGG3_0105350	unspecified product	-2.1858	0.00510594	CM044620:16,352,330..16,352,728(+)	B7268
TVAGG3_0105830	protein of unknown function, DUF563 family	-1.21714	0.00545233	CM044620:16,418,557..16,420,200(+)	B7268
TVAGG3_0106300	transcription by RNA polymerase I	-1.96066	0.000121684	CM044620:16,497,149..16,497,673(-)	B7268
TVAGG3_0106360	regulation of response to stimulus	-6.1449	0.00686771	CM044620:16,509,271..16,509,678(-)	B7268
TVAGG3_0108890	mitochondrial 60 kDa heat shock protein family	-1.34818	0.0030065	CM044620:16,872,593..16,874,266(+)	B7268
TVAGG3_0116500	unspecified product	-5.50154	0.0399001	CM044620:17,795,335..17,795,904(+)	B7268
TVAGG3_0117600	unspecified product	-8.51292	1.14987e-06	CM044620:17,913,860..17,915,635(+)	B7268
TVAGG3_0120570	protein ubiquitination	-2.34959	0.0065715	CM044620:18,322,720..18,323,154(-)	B7268
TVAGG3_0122930	transposon family	-5.74699	0.00423338	CM044620:18,608,143..18,609,066(+)	B7268
TVAGG3_0124100	proteasome regulatory particle assembly	-2.02563	0.0159551	CM044620:18,820,287..18,821,600(-)	B7268
[truncated: 1,752 more rows]
