# Supplementary material for: Targeting histone acetylation to overcome drug resistance in the parasite Trichomonas vaginalis
Source: bioRxiv. 2025 Jan 7:2025.01.07.631743. Preprint. [Version 1] doi: 10.1101/2025.01.07.631743 (PMC11741363; doi:10.1101/2025.01.07.631743)
Supplement: Supplement 4 [file media-4.xlsx]

## Sheet: Hoja1
Supplementary Dataset 4. 130 Candidates
Gene ID	Genomic Location (Gene)	Product Description
TVAGG3_0002810	CM044620:486,001..487,386(+)	amino acid transmembrane transporter protein
TVAGG3_0029630	CM044620:4,588,364..4,589,614(-)	CCCH zinc finger family
TVAGG3_0043370	CM044620:6,741,521..6,744,238(-)	cyclin-dependent kinase inhibitor 2C-related family
TVAGG3_0045750	CM044620:7,143,039..7,144,046(-)	STKc GSK3 domain-containing protein
TVAGG3_0050270	CM044620:8,117,144..8,118,523(+)	armadillo (ARM) repeat-containing protein family
TVAGG3_0073660	CM044620:11,708,993..11,710,915(+)	surface antigen family
TVAGG3_0077140	CM044620:12,306,881..12,309,460(-)	S-layer like family, C-terminal region-containing protein
TVAGG3_0081410	CM044620:12,983,329..12,984,744(+)	ankyrin repeat and SOCS box-containing protein 4 family
TVAGG3_0085040	CM044620:13,514,174..13,515,430(+)	cyclin-dependent kinase inhibitor 2C-related family
TVAGG3_0106740	CM044620:16,596,104..16,600,027(+)	xanthine dehydrogenase family
TVAGG3_0108850	CM044620:16,865,779..16,867,068(+)	threonine synthase protein
TVAGG3_0115520	CM044620:17,673,953..17,674,660(+)	attachment subunit-related family
TVAGG3_0115530	CM044620:17,674,694..17,675,008(+)	unspecified product
TVAGG3_0153630	CM044620:23,358,301..23,359,269(+)	protein serine/threonine kinase protein
TVAGG3_0154630	CM044620:23,517,466..23,517,894(+)	protein modification by small protein conjugation
TVAGG3_0191770	CM044620:29,659,649..29,664,568(+)	antigen BSP-related family
TVAGG3_0198760	CM044620:30,861,842..30,863,059(-)	Golgi vesicle docking protein family
TVAGG3_0200920	CM044620:31,279,442..31,280,662(-)	ankyrin repeat protein family
TVAGG3_0204220	CM044620:31,825,008..31,829,270(+)	ankyrin repeat-containing family
TVAGG3_0204530	CM044620:31,876,606..31,877,109(+)	cyclin-dependent kinase inhibitor 2C-related family
TVAGG3_0214550	CM044620:33,422,107..33,426,441(-)	Major Facilitator Superfamily (MFS) general substrate transporter family
TVAGG3_0230060	CM044620:36,026,928..36,027,860(-)	vault protein inter-alpha-trypsin domain-containing protein
TVAGG3_0231020	CM044620:36,210,844..36,211,185(+)	Protein UL146 [Source:UniProtKB/TrEMBL;Acc:A2EU52]
TVAGG3_0240340	CM044620:37,807,331..37,807,717(-)	unspecified product
TVAGG3_0249210	CM044620:39,316,267..39,317,328(+)	Transmembrane protein [Source:UniProtKB/TrEMBL;Acc:A2ENU4]
TVAGG3_0249220	CM044620:39,317,330..39,318,424(+)	Halomucin [Source:UniProtKB/TrEMBL;Acc:A2ENU5]
TVAGG3_0251990	CM044620:39,785,486..39,786,328(-)	spectrin binding
TVAGG3_0252990	CM044620:39,958,600..39,960,306(+)	Surface antigen BspA-like [Source:UniProtKB/TrEMBL;Acc:A2F2F0]
TVAGG3_0253010	CM044620:39,962,148..39,963,641(-)	Recep_L_domain domain-containing protein [Source:UniProtKB/TrEMBL;Acc:A2F2F2]
TVAGG3_0269590	CM044621:3,029,194..3,030,492(+)	spectrin binding
TVAGG3_0278710	CM044621:4,648,937..4,649,269(-)	DPPIV_N domain-containing protein [Source:UniProtKB/TrEMBL;Acc:A2DWF3]
TVAGG3_0285300	CM044621:5,839,717..5,840,994(-)	ankyrin repeat protein family
TVAGG3_0299880	CM044621:8,362,789..8,364,377(+)	protein serine/threonine kinase protein
TVAGG3_0302600	CM044621:8,824,276..8,826,270(+)	choline transmembrane transporter protein
TVAGG3_0308010	CM044621:9,707,059..9,708,344(-)	protein ubiquitination
TVAGG3_0309560	CM044621:9,972,228..9,973,646(-)	enolase
TVAGG3_0309580	CM044621:9,976,818..9,977,858(-)	cellular response to bisphenol A
TVAGG3_0309590	CM044621:9,978,533..9,979,696(-)	phosphoprotein phosphatase protein
TVAGG3_0315040	CM044621:10,913,715..10,914,719(+)	thioredoxin-disulfide reductase protein
TVAGG3_0315910	CM044621:11,094,734..11,095,288(-)	unspecified product
TVAGG3_0317370	CM044621:11,338,884..11,340,926(-)	Protein FAM193B [Source:UniProtKB/TrEMBL;Acc:A2EUE2]
TVAGG3_0318940	CM044621:11,606,587..11,607,645(-)	cyclin-dependent kinase inhibitor 2C-related family
TVAGG3_0318950	CM044621:11,607,751..11,608,296(-)	spectrin binding
TVAGG3_0321420	CM044621:12,052,267..12,053,955(-)	beta-lactamase family
TVAGG3_0322660	CM044621:12,268,877..12,269,794(+)	Uroplakin-2 [Source:UniProtKB/TrEMBL;Acc:A2DFU9]
TVAGG3_0328260	CM044621:13,212,488..13,215,685(+)	coagulation factor 5/8 C-terminal domain-containing protein family
TVAGG3_0345110	CM044621:15,984,567..15,985,691(+)	protein ubiquitination
TVAGG3_0350250	CM044621:16,810,071..16,812,653(-)	ATPase activity, coupled to transmembrane movement of substances
TVAGG3_0355470	CM044621:17,660,135..17,662,330(-)	antigen BSP-related family
TVAGG3_0369220	CM044621:20,033,787..20,036,132(+)	bifunctional inhibitor/lipid-transfer protein/seed storage 2s albumin superfamily protein family
TVAGG3_0374990	CM044621:20,939,013..20,940,245(+)	glucose import
TVAGG3_0380220	CM044621:21,812,889..21,814,202(+)	protein serine/threonine kinase protein
TVAGG3_0392770	CM044621:24,023,150..24,023,479(+)	regulation of protein import into mitochondrial outer membrane
TVAGG3_0400940	CM044621:25,476,774..25,478,831(-)	amelogenin-related protein family
TVAGG3_0402960	CM044621:25,800,382..25,801,404(-)	Ig-like_bact domain-containing protein [Source:UniProtKB/TrEMBL;Acc:A2GN43]
TVAGG3_0403950	CM044621:25,976,497..25,979,028(-)	Ig-like domain-containing protein [Source:UniProtKB/TrEMBL;Acc:A2ETL3]
TVAGG3_0407760	CM044621:26,566,290..26,567,048(-)	proteasome regulatory particle assembly
TVAGG3_0420620	CM044621:28,672,577..28,673,539(+)	serine-type endopeptidase protein
TVAGG3_0425150	CM044621:29,460,785..29,462,863(-)	ATPase [Source:UniProtKB/TrEMBL;Acc:A2ED70]
TVAGG3_0427690	CM044621:29,913,963..29,914,445(+)	RNA polymerase II transcription regulator recruiting protein
TVAGG3_0442480	CM044621:32,255,934..32,256,857(+)	PBECR4 domain-containing protein [Source:UniProtKB/TrEMBL;Acc:A2EX20]
TVAGG3_0445390	CM044621:32,731,684..32,733,177(+)	Cadherin domain-containing protein [Source:UniProtKB/TrEMBL;Acc:A2EFT6]
TVAGG3_0445400	CM044621:32,733,184..32,734,122(+)	glycine-rich protein family
TVAGG3_0452860	CM044621:33,920,702..33,922,903(+)	adaptin, alpha/gamma/epsilon family
TVAGG3_0464270	CM044618:1,060,862..1,062,343(-)	unspecified product
TVAGG3_0473580	CM044618:2,647,757..2,648,938(-)	lung seven transmembrane receptor family
TVAGG3_0476010	CM044618:3,030,739..3,031,629(-)	antiviral proteins family
TVAGG3_0486850	CM044618:4,672,933..4,674,219(-)	spectrin binding
TVAGG3_0496330	CM044618:6,319,098..6,324,419(-)	ubiquitin protein ligase protein
TVAGG3_0516000	CM044618:9,753,104..9,754,096(-)	protein serine/threonine kinase protein
TVAGG3_0528500	CM044618:11,708,703..11,710,676(-)	ankyrin repeat and SOCS box-containing protein 4 family
TVAGG3_0529700	CM044618:11,939,595..11,941,085(+)	cyclin-dependent kinase inhibitor 2C-related family
TVAGG3_0534480	CM044618:12,693,482..12,694,306(-)	protein ubiquitination
TVAGG3_0537210	CM044618:13,122,145..13,123,326(+)	1-aminocyclopropane-1-carboxylate synthase protein
TVAGG3_0539260	CM044618:13,444,966..13,445,690(+)	ubiquitin protein ligase protein
TVAGG3_0547670	CM044618:15,022,597..15,024,525(-)	myotrophin family
TVAGG3_0559350	CM044618:17,087,402..17,088,358(-)	spectrin binding
TVAGG3_0576980	CM044618:20,159,268..20,160,095(-)	DUF4138 domain-containing protein [Source:UniProtKB/TrEMBL;Acc:A2DER1]
TVAGG3_0581510	CM044618:20,914,853..20,916,022(-)	protein ubiquitination
TVAGG3_0585230	CM044618:21,520,780..21,521,679(-)	spectrin binding
TVAGG3_0595660	CM044618:23,257,103..23,260,120(+)	ankyrin repeat-containing protein DDB G0279043 family
TVAGG3_0612090	CM044619:39,320..41,182(+)	regulation of choline O-acetyltransferase protein
TVAGG3_0649430	CM044619:5,934,893..5,935,579(+)	transcription-initiator DNA-binding domain ibd family
TVAGG3_0657560	CM044619:7,270,454..7,271,422(+)	protein serine/threonine kinase protein
TVAGG3_0663280	CM044619:8,211,453..8,212,136(+)	GIT domain-containing protein [Source:UniProtKB/TrEMBL;Acc:A2DUI8]
TVAGG3_0665370	CM044619:8,519,113..8,521,269(+)	Peptidase S74 domain-containing protein [Source:UniProtKB/TrEMBL;Acc:A2G8Z3]
TVAGG3_0665540	CM044619:8,537,530..8,540,685(+)	EGF-like domain-containing protein [Source:UniProtKB/TrEMBL;Acc:A2F1A6]
TVAGG3_0677010	CM044619:10,445,469..10,446,191(-)	F5/8 type C domain-containing protein [Source:UniProtKB/TrEMBL;Acc:A2DH67]
TVAGG3_0680410	CM044619:11,031,301..11,032,176(+)	protein ubiquitination
TVAGG3_0684320	CM044619:11,671,624..11,674,128(+)	spectrin binding
TVAGG3_0690630	CM044619:12,708,607..12,709,677(+)	protein of unknown function (DUF3447)
TVAGG3_0695550	CM044619:13,465,455..13,466,834(-)	bifunctional inhibitor/lipid-transfer protein/seed storage 2s albumin superfamily protein family
TVAGG3_0703150	CM044619:14,765,037..14,766,575(-)	lipid binding
TVAGG3_0725520	CM044619:18,516,449..18,517,222(+)	Family of unknown function (DUF5765) family
TVAGG3_0737080	CM044619:20,817,202..20,817,825(-)	LysM domain-containing protein
TVAGG3_0749390	CM044619:23,170,429..23,171,712(+)	unspecified product
TVAGG3_0770480	CM044619:26,772,113..26,772,652(-)	RNA polymerase II transcription regulator recruiting protein
TVAGG3_0772700	CM044619:27,114,284..27,115,252(-)	Serine/threonine-protein kinase C, putative [Source:UniProtKB/TrEMBL;Acc:A2EKB2]
TVAGG3_0772710	CM044619:27,115,298..27,115,669(-)	Fimbrial protein [Source:UniProtKB/TrEMBL;Acc:A2EKB1]
TVAGG3_0792210	CM044622:2,301,398..2,302,327(-)	oxidoreductase protein
TVAGG3_0792760	CM044622:2,391,506..2,392,033(+)	RNA polymerase II transcription regulator recruiting protein
TVAGG3_0796090	CM044622:2,911,733..2,912,008(-)	Prevent-host-death protein [Source:UniProtKB/TrEMBL;Acc:A2FS29]
TVAGG3_0806210	CM044622:4,746,356..4,747,672(+)	spectrin binding
TVAGG3_0806260	CM044622:4,768,502..4,769,389(-)	nerve growth factor signaling pathway
TVAGG3_0826460	CM044622:8,038,797..8,040,434(-)	Beta_helix domain-containing protein [Source:UniProtKB/TrEMBL;Acc:A2ESR9]
TVAGG3_0869250	CM044622:15,268,543..15,269,721(+)	disulfide-isomerase C17h9.14C-related family
TVAGG3_0871310	CM044622:15,592,571..15,592,942(+)	leucine zipper domain family
TVAGG3_0905690	CM044617:972,025..972,687(+)	ubiquitin-associated/translation elongation factor EF1bB N-terminal, eukaryote family
TVAGG3_0919850	CM044617:3,137,800..3,138,447(+)	tRNA (uracil) methyltransferase protein
TVAGG3_0940630	CM044617:6,549,224..6,549,460(-)	unspecified product
TVAGG3_0941600	CM044617:6,725,166..6,726,143(-)	protein serine/threonine kinase protein
TVAGG3_0954450	CM044617:8,842,801..8,844,591(+)	antigen BSP-related family
TVAGG3_0960830	CM044617:10,012,118..10,013,104(+)	TBP aldolase IIB domain protein domain-containing protein
TVAGG3_0961030	CM044617:10,051,589..10,052,743(+)	glucose import
TVAGG3_0980880	CM044617:13,563,638..13,565,890(-)	spectrin binding
TVAGG3_0988720	CM044617:14,955,154..14,955,720(+)	Transmembrane protein [Source:UniProtKB/TrEMBL;Acc:A2ELZ0]
TVAGG3_0991670	CM044617:15,487,328..15,488,647(-)	Ankyrin repeat family
TVAGG3_1004460	CM044617:17,891,571..17,892,125(+)	regulation of choline O-acetyltransferase protein
TVAGG3_1013770	CM044617:19,440,171..19,441,544(-)	putative selenium metabolism protein SSNA family
TVAGG3_1014330	CM044617:19,518,076..19,518,819(+)	regulation of response to stimulus
TVAGG3_1023720	CM044617:21,159,004..21,160,761(-)	ankyrin repeat protein family
TVAGG3_1024260	CM044617:21,238,646..21,239,239(+)	GTPase protein
TVAGG3_1025120	CM044617:21,378,628..21,379,716(-)	phosphoprotein phosphatase protein
TVAGG3_1030010	CM044617:22,238,521..22,239,609(-)	cyclin-dependent kinase inhibitor 2C-related family
TVAGG3_1035860	CM044617:23,185,167..23,187,020(+)	spectrin binding
TVAGG3_1045000	CM044617:24,713,581..24,714,000(-)	cytidine deaminase protein
TVAGG3_1045730	CM044617:24,882,940..24,884,421(+)	cysteine biosynthetic process from serine
TVAGG3_1047490	CM044617:25,228,053..25,228,466(-)	unspecified product
TVAGG3_1047500	CM044617:25,229,050..25,230,620(-)	pseudogene
TVAGG3_1051410	CM044617:25,998,092..26,003,686(-)	lipid binding
